# Supplementary material for: Assembly landscape for the bacterial large ribosomal subunit
Source: Nat Commun. 2023 Aug 26;14:5220. doi: 10.1038/s41467-023-40859-w (PMC10460392; doi:10.1038/s41467-023-40859-w)
Supplement: Supplementary file 4 — Supplementary Data 1 [file 41467_2023_40859_MOESM4_ESM.xlsx]

## Sheet: Table S4
∆deaD	Connections between ab-initio jobs
jid	job_type	parents	children	particle_num	particle_num_c1	particle_num_c2	particle_num_c3	particle_num_c4	particle_num_c5
J62	homo_abinit	J61	J170 J169 J63 J168 J64 J171 J354	273729	57058	77882	79121	59668
J63	homo_abinit	J62	J65	77882	49911	9741	9331	8899
J64	homo_abinit	J62	J66	79121	6470	59944	6484	6223
J65	homo_abinit	J63	J67 J69 J68 J167 J271	49911	1337	22035	19425	7114
J66	homo_abinit	J64	J71 J70	59944	1244	28530	1170	29000
J67	homo_abinit	J65	J77 J78	22035	9762	11519	328	426
J68	homo_abinit	J65	J74 J75 J76	19425	432	3349	7968	7676
J69	homo_abinit	J65	J72 J73	7114	545	2907	2856	806
J70	homo_abinit	J66	J79 J80	28530	13957	13913	363	297
J71	homo_abinit	J66	J81 J82 J83	29000	5202	13508	9835	455
J72	homo_abinit	J69	J122 J123 J314	2907	560	1040	1103	204
J73	homo_abinit	J69	J124	2856	488	230	341	1797
J74	homo_abinit	J68	J115 J116 J114	3349	1170	105	957	1117
J75	homo_abinit	J68	J89 J90	7968	3958	212	3321	477
J76	homo_abinit	J68	J92 J91 J93	7676	358	273	3398	3647
J77	homo_abinit	J67	J84 J85 J86	9762	3554	3211	149	2848
J78	homo_abinit	J67	J87 J88	11519	234	6007	219	5059
J79	homo_abinit	J70	J93 J94	13957	5846	126	7794	191
J81	homo_abinit	J71	J142 J143 J141	5202	1182	139	2045	1836
J82	homo_abinit	J71	J98 J145 J146	13508	264	5651	3756	3837
J83	homo_abinit	J71	J133 J134	9835	224	4467	4917	227
J84	homo_abinit	J77	J99 J101 J100	3554	1125	179	2076	174
J85	homo_abinit	J77	J102 J103	3211	1543	134	1378	156
J86	homo_abinit	J77	J105 J104	2848	789	1760	126	173
J87	homo_abinit	J78	J107 J108 J106 J156	6007	86	2314	944	2663
J88	homo_abinit	J78	J338 J110 J109 J111	5059	2028	1551	93	1387
J89	homo_abinit	J75	J113 J112	3958	1911	129	124	1794
J90	homo_abinit	J75	J117 J118	3321	1689	1331	176	125
J91	homo_abinit	J76	J119	3398	181	281	2490	446
J92	homo_abinit	J76	J120 J121	3398	150	156	1620	1472
J93	homo_abinit	J79	J125 J126	5846	80	996	2658	2112
J94	homo_abinit	J79	J128 J129	7794	48	3247	361	4138
J95	homo_abinit	J80	J130 J139	6379	295	1675	788	3621
J96	homo_abinit	J80	J131 J140	6754	33	2410	119	4192
J98	homo_abinit	J82	J132 J151	5651	133	2673	82	2763
J128	homo_abinit	J94	J135 J136	3247	11	66	1500	1670
J129	homo_abinit	J94	J137 J138	4138	1668	18	2416	36
J130	homo_abinit	J95	J147 J148	3621	1763	32	84	1742
J131	homo_abinit	J96	J149 J150	4192	37	2312	1826	17
J132	homo_abinit	J98	J152 J153	2763	34	75	1341	1313
J133	homo_abinit	J83	J154 J144	4467	207	90	2153	2017
J134	homo_abinit	J83	J160 J155	4917	2619	143	183	1972
J145	homo_abinit	J82	J158 J157	3756	83	1870	97	1706
J146	homo_abinit	J82	J159	3837	137	2430	1159	111
J151	homo_abinit	J98	J161 J162	2673	22	104	1213	1334
J155	homo_abinit	J134	J164 J163	2619	1339	30	1219	31
J156	homo_abinit	J87	J166 J165	2663	1173	431	55	1004
J272	homo_abinit	J149	J293	2312	2312
J273	homo_abinit	J152 J157 J161 J162	J294	5758	5758
J274	homo_abinit	J153 J158	J295	3019	3019
J275	homo_abinit	J144 J160 J163	J296	5464	5464
J276	homo_abinit	J154	J297	2017	2017
J277	homo_abinit	J135	J298	1500	1500
J278	homo_abinit	J109	J299	2028	2028
J279	homo_abinit	J126	J300	2112	2112
J280	homo_abinit	J147	J301	1763	1763
J281	homo_abinit	J125 J140 J148	J302	6810	6810
J282	homo_abinit	J138	J303	2416	2416
J283	homo_abinit	J136 J137	J304	3338	3338
J284	homo_abinit	J123	J305	1103	1103
J285	homo_abinit	J122 J124	J306	2837	2837
J286	homo_abinit	J119	J307	2490	2490
J287	homo_abinit	J113 J118	J308	3125	3125
J288	homo_abinit	J102 J105	J309	3303	3303
J289	homo_abinit	J111	J310	1387	1387
J290	homo_abinit	J101 J106 J108 J110 J165	J311	8604	8604
J291	homo_abinit	J112	J312 J340	1911	1911
J292	homo_abinit	J117	J313	1689	1689
∆srmB	Connections between ab-initio jobs
jid	job_type	parents	children	particle_num	particle_num_c1	particle_num_c2	particle_num_c3	particle_num_c4	particle_num_c5
J114	homo_abinit	J112	J117 J147 J149 J148	273620	64595	82386	60194	66445
J116	homo_abinit	J115		250069	82063	55281	58275	54450
J117	homo_abinit	J114	J120 J119	82386	9344	38262	24588	10192
J119	homo_abinit	J117	J129 J123	38262	1426	1015	9977	25844
J120	homo_abinit	J117	J124	24588	15969	3035	2925	2659
J123	homo_abinit	J119	J128 J127	25844	10610	14110	685	439
J124	homo_abinit	J120	J125 J126	15969	620	8169	6548	632
J125	homo_abinit	J124	J132 J133	8169	160	4309	3446	254
J126	homo_abinit	J124	J134	6548	315	5230	460	543
J127	homo_abinit	J123	J130 J131	10610	4931	124	213	5342
J128	homo_abinit	J123	J138 J137	14110	121	8571	5196	222
J129	homo_abinit	J119	J140 J139	9977	520	672	4734	4051
J130	homo_abinit	J127	J135 J153	4931	2887	66	1787	191
J131	homo_abinit	J127	J136	5342	4865	196	142	139
J132	homo_abinit	J125	J170 J169	4309	162	2089	98	1960
J133	homo_abinit	J125	J172 J171	3446	54	172	1603	1617
J134	homo_abinit	J126	J146 J145	5230	141	144	2251	2694
J135	homo_abinit	J130	J151 J152	2887	334	1540	945	68
J136	homo_abinit	J131	J142	4865	121	166	4504	74
J137	homo_abinit	J128	J144 J143	8571	25	1460	3233	3853
J138	homo_abinit	J128	J163 J141	5196	2461	2592	76	67
J139	homo_abinit	J129	J165 J164	4734	140	239	2128	2227
J140	homo_abinit	J129	J167 J168 J166 J202	4051	997	1419	1234	401
J141	homo_abinit	J138	J161 J162	2592	72	81	1231	1208
J142	homo_abinit	J136	J156 J154 J155	4504	1049	1624	1827	4
J143	homo_abinit	J137	J157	3233	32	635	132	2434
J144	homo_abinit	J137	J159 J160 J158	3853	38	1363	1525	927
J145	homo_abinit	J134	J173 J174	2694	1249	1253	166	26
J146	homo_abinit	J134	J176 J175 J177	2694	116	1048	114	1416
J147	homo_abinit	J114		64595	16219	16187	16442	15747
J148	homo_abinit	J114		60194	16627	15569	12041	15957
J149	homo_abinit	J114		66445	19071	16807	14434	16133
J178	homo_abinit	J167	J190	1419	1419
J179	homo_abinit	J168	J191	1234	1234
J180	homo_abinit	J156	J192	1827	1827
J181	homo_abinit	J151 J152	J193	2485	2485
J182	homo_abinit	J155	J194	1624	1624
J183	homo_abinit	J169 J170 J171 J172 J173 J174 J175 J176	J195	9918	9918
J184	homo_abinit	J164 J165	J196	4355	4355
J185	homo_abinit	J153	J197	1787	1787
J186	homo_abinit	J161 J162	J198	2439	2439
J187	homo_abinit	J160 J163	J199	3388	3388
J188	homo_abinit	J159	J200	1525	1525
J189	homo_abinit	J157 J158	J201	3797	3797
J203	homo_abinit	J199 J201	J204	7185	7185
bL17 depletion	Connections between ab-initio jobs
jid	job_type	parents	children	particle_num	particle_num_c1	particle_num_c2	particle_num_c3	particle_num_c4	particle_num_c5
J23	homo_abinit	J15	J124 J123	123804	6162	6428	111214
J31	homo_abinit	J15	J39 J38	123804	80492	4799	34423	4090
J38	homo_abinit	J31	J50 J51	80492	26856	209	53172	255
J39	homo_abinit	J31	J52 J53	34423	377	7352	26313	381
J50	homo_abinit	J38	J82 J81	26856	15768	85	43	10960
J51	homo_abinit	J38	J84 J83	53172	29750	39	85	23298
J52	homo_abinit	J39	J85 J86	7352	111	3601	152	3488
J53	homo_abinit	J39	J87 J88	26313	12491	90	13610	122
J81	homo_abinit	J50	J185 J186 J184 J182	15768	4391	18	4864	6495
J82	homo_abinit	J50	J188 J187	10960	61	6112	4767	20
J83	homo_abinit	J51	J190 J189	29750	16028	19	13690	13
J84	homo_abinit	J51	J191 J192	23298	14	13885	48	9351
J85	homo_abinit	J52	J452 J451	3601	100	1606	1772	123
J86	homo_abinit	J52	J453 J454	3488	129	162	2685	512
J87	homo_abinit	J53	J456 J194 J193	12491	4605	25	57	7804
J88	homo_abinit	J53	J195 J461 J196	13610	1964	4778	6848	20
J182	homo_abinit	J81	J390 J389 J391	4391	514	7	1678	2192
J184	homo_abinit	J81	J393 J392 J394	4391	2400	13	1939	39
J185	homo_abinit	J81	J321 J320	4864	9	2672	22	2161
J186	homo_abinit	J81	J322 J323	6495	3102	3376	11	6
J187	homo_abinit	J82	J324 J325	6112	23	2563	564	2962
J188	homo_abinit	J82	J463 J405	4767	29	3113	40	1585
J189	homo_abinit	J83	J309 J308	16028	12	11	9051	6954
J190	homo_abinit	J83	J310 J311	13690	5007	1509	7162	12
J191	homo_abinit	J84	J313 J312	13885	7071	11	2	6801
J192	homo_abinit	J84	J315 J314	9351	4181	17	22	5131
J193	homo_abinit	J87	J455 J457	4605	67	2377	77	2084
J194	homo_abinit	J87	J316 J317	7804	3693	14	3133	964
J195	homo_abinit	J88	J459 J460 J458	4778	1273	1968	1532	5
J196	homo_abinit	J88	J319 J318	6848	12	3009	3817	10
J308	homo_abinit	J189	J357 J358	9051	6	4212	4825	8
J309	homo_abinit	J189	J359 J418 J417	6954	2	2979	1535	2438
J310	homo_abinit	J190	J424 J423 J360	5007	7	2982	983	1035
J311	homo_abinit	J190	J361 J362	7162	3	3843	5	3311
J312	homo_abinit	J191	J431 J432 J363	7071	2157	1927	2983	4
J313	homo_abinit	J191	J365 J364	6801	3434	4	5	3358
J314	homo_abinit	J192	J438 J439 J440	4181	179	527	1554	1921
J315	homo_abinit	J192	J442 J441	5131	3	2486	13	2629
J316	homo_abinit	J194	J443 J444	3693	75	1651	1914	53
J317	homo_abinit	J194	J445 J446	3133	1582	18	27	1506
J318	homo_abinit	J196	J448 J447	3009	50	1320	1265	374
J319	homo_abinit	J196	J450 J449	3817	7	5	2128	1677
J320	homo_abinit	J185	J398 J395 J396 J397	2672	1029	1036	5	602
J321	homo_abinit	J185	J399 J400	2161	1373	738	24	26
J322	homo_abinit	J186	J402 J401 J403	3102	1287	999	2	814
J323	homo_abinit	J186	J409 J406 J404 J407 J408	3376	1004	1186	1183	3
J324	homo_abinit	J187	J411 J410	2563	70	79	438	1976
J325	homo_abinit	J187	J413 J412	2962	7	12	1772	1171
J357	homo_abinit	J308	J415 J414	4212	2	2365	1844	1
J358	homo_abinit	J308	J416	4825	1895	1	3	2926
J359	homo_abinit	J309	J420 J419	2979	1614	28	1335	2
J360	homo_abinit	J310	J422 J421	2982	9	1428	13	1532
J361	homo_abinit	J311	J426 J425	3843	2	1949	1892
J362	homo_abinit	J311	J428 J427	3311	23	1818	3	1467
J363	homo_abinit	J312	J430 J429	2983	1	1767	1215
J364	homo_abinit	J313	J435 J434 J433	3434	1	1079	1479	875
J365	homo_abinit	J313	J436 J437	3358	1759	9	3	1587
J405	homo_abinit	J188	J465 J464 J467	3113	42	1092	702	1277
J1767	homo_abinit	J457	J1801	2084	2084
J1768	homo_abinit	J455	J1802	2377	2377
J1769	homo_abinit	J461	J1803	1964	1964
J1770	homo_abinit	J443	J1804	1651	1651
J1771	homo_abinit	J444	J1805	1914	1914
J1772	homo_abinit	J445	J1806	1582	1582
J1773	homo_abinit	J446	J1807	1506	1506
J1774	homo_abinit	J460	J1808	1532	1532
J1775	homo_abinit	J447 J448 J449 J450	J1809	6390	6390
J1776	homo_abinit	J401 J402 J408 J409	J1810	4655	4655
J1777	homo_abinit	J389 J391 J392 J394	J1811	4368	4368
J1778	homo_abinit	J396 J397 J399	J1812	3438	3438
J1779	homo_abinit	J467	J1813	1277	1277
J1780	homo_abinit	J411 J464	J1814	3068	3068
J1781	homo_abinit	J412 J413	J1815	2943	2943
J1782	homo_abinit	J414 J415 J416 J418 J419 J420 J429	J1816	13258	13258
J1783	homo_abinit	J432 J433 J435 J436 J437 J442	J1817	10256	10256
J1784	homo_abinit	J417	J1818	1535	1535
J1785	homo_abinit	J441	J1819	2486	2486
J1786	homo_abinit	J440	J1820	1921	1921
J1787	homo_abinit	J439	J1821	1554	1554
J1788	homo_abinit	J458	J1822	1273	1273
J1789	homo_abinit	J428	J1823	1467	1467
J1790	homo_abinit	J426	J1824	1892	1892
J1791	homo_abinit	J459	J1825	1968	1968
J1792	homo_abinit	J427	J1826	1818	1818
J1793	homo_abinit	J421	J1827	1428	1428
J1794	homo_abinit	J422	J1828	1532	1532
J1795	homo_abinit	J425	J1829	1949	1949
J1796	homo_abinit	J451	J1830	1606	1606
J1797	homo_abinit	J453	J1831	2685	2685
J1798	homo_abinit	J452	J1832	1772	1772
J1799	homo_abinit	J463	J1833	1585	1585
J1834	homo_abinit	J1817 J1818	J1835	11791	11791

## Sheet: 23S rRNA modification
RNase	mods	sequence_mods	molecule_location	40S-1	40S-2	50S	70S
T1	745_746_747	ACUAAU[mG]U[mU]G	23S.rrlA,739,748	0.953185	0.773001	1.26817	0.941652
A	1618	[mA]GGU	23S.rrlA,1618,1621	1.07047	0.951683	1.05723	0.97666
T1	1618	ACAC[mA]G	23S.rrlA,1614,1619	1.09488	0.918615	1.18219	1.03547
T1	1835	CCU[mG]	23S.rrlA,1832,1835	0.410777	0.634429	1.06729	0.523398
T1	1911_1915_1917	UAAC[mY]AUAACG	23S.rrlA,1911,1921	0.0758916	0.0410684	0.0455208	0.790074
A	1915_1917	[mY]AU	23S.rrlA,1915,1917	0.0627319	0.025432	0.0373367	0.923418
A	1939	GAAA[mU]	23S.rrlA,1935,1939	0.454905	0.23578	0.44334	0.759224
T1	1939	AAA[mU]UCCUUG	23S.rrlA,1936,1945	0.412446	0.276458	0.484702	0.786579
T1	1962	AC[mC]UG	23S.rrlA,1960,1964	0.731692	0.644193	0.992286	0.75082
A	2030	G[mA]AGAU	23S.rrlA,2029,2034	0.47622	0.370942	0.408624	0.639442
T1	2030	[mA]AG	23S.rrlA,2030,2032	0.557876	0.367323	0.764452	0.740424
A	2251	G[Gm]GGC	23S.rrlA,2250,2254	1.16129	0.690691	0.966428
A	2498	A[Cm]C	23S.rrlA,2497,2499	0.984343	0.69491	0.761288	1.11861
A	2503_2504	G[mA]U	23S.rrlA,2502,2504	0.949578	0.798382	0.874521	1.09076
T1	2503_2504	[mA]UG	23S.rrlA,2503,2505	0.848059	0.993392	1.01236	1.10014
			average	0.663655	0.54595	0.721254	0.864232
			median	0.644784	0.639311	0.819486	0.790074
			sd	0.353135	0.314558	0.363086	0.182837

## Sheet: SWATH - RL protein composition
Protein		70S		avg	stdev		40S			avg	stdev
L35	0.9			0.7733	#DIV/0!		0.0121			0.0121	#DIV/0!
L36	0.8624			0.8624	#DIV/0!		0.0145			0.0145	#DIV/0!
L28	0.8577	0.8703		0.864	0.00886241		0.0758	0.0647		0.07025	0.00784888
L32	0.8824	0.8637		0.8731	0.0131993		0.2187	0.2064		0.21255	0.00869741
L34	0.8309			0.8309	#DIV/0!		0.2453			0.2453	#DIV/0!
L30	0.9411	0.8829	0.8681	0.8974	0.0385526		0.3617	0.3464	0.3533	0.3538	0.00766224
L33	0.8463			0.8463	#DIV/0!		0.4232			0.4232	#DIV/0!
L6	0.9112	0.9136	0.8892	0.9047	0.0134482		0.5245	0.5314	0.5438	0.533233	0.00977974
L27	0.8485	0.9096	0.8649	0.8744	0.0316049		0.5894	0.6072	0.6105	0.602367	0.01135
L25	0.8471	0.8361	0.9665	0.8832	0.0723372		0.5807	0.5776	0.6619	0.606733	0.0478009
L16	1.1575	1.2251	1.0652	1.1492	0.0802499		0.5865	0.6768	0.5658	0.6097	0.0590248
L14	0.9241	0.9293		0.9267	0.00367695		0.6444	0.6718		0.6581	0.0193747
L9	1	0.9671	0.9328	0.9666	0.0336022		0.6746	0.7069	0.6868	0.689433	0.0163102
L31	0.9141			0.9141	#DIV/0!		0.7604			0.7604	#DIV/0!
L7	0.9521	1.0664	1.0477	1.0221	0.061298		0.7665	0.8313	0.8018	0.799867	0.0324432
L10	0.9576	0.9519	0.9839	0.9644	0.0170627		0.8022	0.8088	0.8	0.803667	0.00457967
L13	0.9389	1.0105	1.0239	0.9911	0.0456764		0.8278	0.8285	0.8528	0.836367	0.014236
L23	1.0613			1.0613	#DIV/0!		0.8713			0.8713	#DIV/0!
L21	1.0111	0.9427		0.9769	0.0483661		0.8979	0.8647		0.8813	0.0234759
L29	0.9732	0.9888		0.981	0.0110309		0.907	0.8673		0.88715	0.0280721
L20	1.0121	1.0353	0.9189	0.9888	0.0616082		0.9071	0.9224	0.8881	0.905867	0.0171832
L3	0.9649	1.0048	0.9429	0.9709	0.0313604		0.9364	0.9019	0.8944	0.9109	0.0223998
L19	1.0204	0.9629	1.0281	1.0038	0.0356213		0.94	0.8735	0.9459	0.9198	0.0402053
L11	1.0233	0.9481	0.9511	0.9742	0.0425952		0.9653	0.9039	0.9446	0.937933	0.0312382
L18	0.9576	1.0017		0.9797	0.031207		0.955	0.9776		0.9663	0.0159806
L4	1.0179	1.0589	0.9567	1.0112	0.0514626		0.9774	1.0211	0.9146	0.971033	0.0535347
L1	0.9952	0.9977	1.0137	1.0022	0.0100491		0.9803	0.9981	1.0144	0.9976	0.0170555
L5	1.0395	0.9597	1.0304	1.0099	0.0436528		1.0147	1.0325	0.9461	0.997767	0.0456212
L22	0.9831	1.1096		1.0463	0.0894726		0.9944	1.0163		1.00535	0.0154856
L24	1.0305	1.008	1.0908	1.0431	0.042809		1.0057	1.0559	1.0042	1.02193	0.0294256
L15	0.9413	0.9884	0.9715	0.9671	0.0238398		1.0091	1.1347	1.0956	1.0798	0.0642734
L2	1.0812	1.0495	1.0605	1.0637	0.0161069		1.1035	1.1261	1.1017	1.11043	0.0135975
L17	1.3451	1.262	1.4033	1.3368	0.0710284		1.3758	1.363	1.5434	1.4274	0.100663
