# Supplementary material for: Assembly landscape for the bacterial large ribosomal subunit
Source: Nat Commun. 2023 Aug 26;14:5220. doi: 10.1038/s41467-023-40859-w (PMC10460392; doi:10.1038/s41467-023-40859-w)
Supplement: Supplementary file 5 — Supplementary Data 2 [file 41467_2023_40859_MOESM5_ESM.xlsx]

## Sheet: 23S rRNA modification
RNA Mass spectrometry for modification analysis
RNase	mods	sequence_mods	molecule_location	40S-1	40S-2	50S	70S
T1	745_746_747	ACUAAU[mG]U[mU]G	23S.rrlA,739,748	0.953185	0.773001	1.26817	0.941652
A	1618	[mA]GGU	23S.rrlA,1618,1621	1.07047	0.951683	1.05723	0.97666
T1	1618	ACAC[mA]G	23S.rrlA,1614,1619	1.09488	0.918615	1.18219	1.03547
T1	1835	CCU[mG]	23S.rrlA,1832,1835	0.410777	0.634429	1.06729	0.523398
T1	1911_1915_1917	UAAC[mY]AUAACG	23S.rrlA,1911,1921	0.0758916	0.0410684	0.0455208	0.790074
A	1915_1917	[mY]AU	23S.rrlA,1915,1917	0.0627319	0.025432	0.0373367	0.923418
A	1939	GAAA[mU]	23S.rrlA,1935,1939	0.454905	0.23578	0.44334	0.759224
T1	1939	AAA[mU]UCCUUG	23S.rrlA,1936,1945	0.412446	0.276458	0.484702	0.786579
T1	1962	AC[mC]UG	23S.rrlA,1960,1964	0.731692	0.644193	0.992286	0.75082
A	2030	G[mA]AGAU	23S.rrlA,2029,2034	0.47622	0.370942	0.408624	0.639442
T1	2030	[mA]AG	23S.rrlA,2030,2032	0.557876	0.367323	0.764452	0.740424
A	2251	G[Gm]GGC	23S.rrlA,2250,2254	1.16129	0.690691	0.966428
A	2498	A[Cm]C	23S.rrlA,2497,2499	0.984343	0.69491	0.761288	1.11861
A	2503_2504	G[mA]U	23S.rrlA,2502,2504	0.949578	0.798382	0.874521	1.09076
T1	2503_2504	[mA]UG	23S.rrlA,2503,2505	0.848059	0.993392	1.01236	1.10014
			average	0.663655	0.54595	0.721254	0.864232
			median	0.644784	0.639311	0.819486	0.790074
			sd	0.353135	0.314558	0.363086	0.182837

## Sheet: Massacre WT19 vs WT37
isofile	mw	isoz_charge	AMP_WT_19C_N14	AMP_WT_37C_N15	protein	seq	mods	seqmod	charge	mz	mz_light	mz_heavy	rt	orig_rt	nrep	ntot	iontype
wt19_peaks/RL13_VYYHHTGHIGGIK_3_494.5946_10.282	1483.78	3	7.19363e-07	1.27499e-06	RL13	VYYHHTGHIGGIK		VYYHHTGHIGGIK	3	494.595	494.594	501.241	10.282	10.42	1	3	M+3H
wt19_peaks/RL13_VYYHHTGHIGGIK_3_494.5946_11.037	1483.78	3	5.60283e-06	1.23184e-05	RL13	VYYHHTGHIGGIK		VYYHHTGHIGGIK	3	494.595	494.594	501.241	11.037	10.42	1	3	M+3H
wt19_peaks/RL32_HHITADGYYR_3_411.5312_11.577	1234.6	3	8.58581e-05	4.69931e-05	RL32	HHITADGYYR		HHITADGYYR	3	411.5312;417.1819	411.532	417.182	11.577	10.89	3	9	M+3H
wt19_peaks/RL30_EDTPAIR_2_401.2048_12.222	802.418	2	1.67617e-05	2.46947e-05	RL30	EDTPAIR		EDTPAIR	2	401.2048;406.1975	401.209	406.194	12.222	11.94	0	2	M+2H
wt19_peaks/RL30_EDTPAIR_2_401.2048_13.227	802.418	2	3.77966e-05	2.60482e-05	RL30	EDTPAIR		EDTPAIR	2	401.2048;406.1975	401.209	406.194	13.227	11.94	0	2	M+2H
wt19_peaks/DBHB_IAAGADISK_2_423.2378_13.686	846.481	2	0.000126914	0.000153914	DBHB	IAAGADISK		IAAGADISK	2	423.238	423.24	428.226	13.686	12.47	1	2	M+2H
wt19_peaks/DBHB_IAAGADISK_2_423.2378_14.22	846.481	2	0.000135262	5.32607e-05	DBHB	IAAGADISK		IAAGADISK	2	423.238	423.24	428.226	14.22	12.47	1	2	M+2H
wt19_peaks/AHPC_AWHSSSETIAK_3_406.2000_15.800	1218.61	3	0.00156955	0.000691268	AHPC	AWHSSSETIAK		AWHSSSETIAK	3	406.2000;411.1877	406.204	411.189	15.8	14.92	0	5	M+3H
wt19_peaks/RL3_AIQVTTGAK_2_444.7599_15.861	889.523	2	0.000441325	0.000365343	RL3	AIQVTTGAK		AIQVTTGAK	2	444.76	444.762	450.245	15.861	16.44	0	2	M+2H
wt19_peaks/EFTU1:EFTU2_TKPHVNVGTIGHVDHGK_4_449.7447_16.948	1798.98	4	0.0649817	0.07679	EFTU1:EFTU2	TKPHVNVGTIGHVDHGK		TKPHVNVGTIGHVDHGK	4	449.7447;456.2258	449.745	456.226	16.948	16.05	5	25	M+4H
wt19_peaks/OMPA_AQGVQLTAK_2_458.2650_17.157	916.534	2	0.00223089	0.00569399	OMPA	AQGVQLTAK		AQGVQLTAK	2	458.2650;464.2469	458.267	464.249	17.157	17.33	0	7	M+2H
wt19_peaks/RS8_AAVTMPSSK_2_446.2309_17.268	892.469	2	0.000919206	0.00131169	RS8	AAVTMPSSK		AAVTMPSSK	2	446.2309;451.2152	446.234	451.22	17.268	17.73	0	5	M+2H
wt19_peaks/METE_YAQSLTDKPVK_3_421.8836_17.321	1251.69	3	0.00121032	0.0173287	METE	YAQSLTDKPVK		YAQSLTDKPVK	3	421.884	417.232	421.885	17.321	17.29	0	4	M+3H
wt19_peaks/G3P1_AATYEQIK_2_462.2442_17.326	924.492	2	0.000921748	0.000781624	G3P1	AATYEQIK		AATYEQIK	2	462.244	462.246	467.231	17.326	17.54	0	2	M+2H
wt19_peaks/DHSA_ATVLATGGAGR_2_494.2520_17.334	974.551	2	0.000979826	0.000517821	DHSA	ATVLATGGAGR		ATVLATGGAGR	2	494.252	487.275	494.255	17.334	17.66	0	2	M+2H
wt19_peaks/EFTU1:EFTU2_HYAHVDCcPGHADYVK_4_442.9524_17.421	1771.81	4	0.117994	0.124781	EFTU1:EFTU2	HYAHVDCPGHADYVK	Cc@7	HYAHVD[Cc]PGHADYVK	4	442.9524;448.4359	442.952	448.436	17.421	16.68	4	19	M+4H
wt19_peaks/RL18_VQALADAAR_2_457.7557_17.435	915.514	2	0.00161655	0.00220155	RL18	VQALADAAR		VQALADAAR	2	457.756	457.757	464.238	17.435	17.95	0	2	M+2H
wt19_peaks/RL3_AIQVTTGAK_2_444.7599_17.599	889.523	2	0.000496306	0.00257597	RL3	AIQVTTGAK		AIQVTTGAK	2	444.76	444.762	450.245	17.599	16.44	0	2	M+2H
wt19_peaks/RS1_AKDEADEKDAIATVNK_4_430.2223_17.624	1720.88	4	0.0106659	0.00730078	RS1	AKDEADEKDAIATVNK		AKDEADEKDAIATVNK	4	430.2223;435.2078	430.221	435.206	17.624	17.53	2	3	M+4H
wt19_peaks/GLYA_VGTPAITR_2_407.7409_17.776	815.486	2	0.00177082	0.00650305	GLYA	VGTPAITR		VGTPAITR	2	413.2258;407.7409	407.743	413.227	17.776	18.38	0	4	M+2H
wt19_peaks/OMPF_VGGVATYR_2_411.7247_17.824	823.455	2	0.00145697	0.00537895	OMPF	VGGVATYR		VGGVATYR	2	411.7247;417.2084	411.728	417.211	17.824	16.92	0	8	M+2H
wt19_peaks/DAPD_VVPPAAVR_2_410.2373_17.853	809.512	2	0.000491193	0.00129365	DAPD	VVPPAAVR		VVPPAAVR	2	410.237	404.756	410.24	17.853	18.96	0	3	M+2H
wt19_peaks/GLYA_VGTPAITR_2_407.7409_18.197	815.486	2	0.000458921	0.00234345	GLYA	VGTPAITR		VGTPAITR	2	413.2258;407.7409	407.743	413.227	18.197	18.38	0	4	M+2H
wt19_peaks/GLTB_LLETAEPHPGK_3_402.5364_18.254	1193.65	3	0.520568	0.00585075	GLTB	LLETAEPHPGK		LLETAEPHPGK	3	402.536	397.884	402.537	18.254	18.29	0	2	M+3H
wt19_peaks/RL27_DHTLFAK_2_416.2214_18.284	832.444	2	0.00155038	0.00110483	RL27	DHTLFAK		DHTLFAK	2	416.2214;421.2059	416.222	421.207	18.284	19.36	0	4	M+2H
wt19_peaks/RL18_VQALADAAR_2_457.7557_18.318	915.514	2	0.00248547	0.00114213	RL18	VQALADAAR		VQALADAAR	2	457.756	457.757	464.238	18.318	17.95	0	2	M+2H
wt19_peaks/OMPA_DVVTQPQA_2_429.2207_18.335	858.445	2	0.0171982	0.0180369	OMPA	DVVTQPQA		DVVTQPQA	2	434.2086;429.2207	429.222	434.207	18.335	18.53	0	2	M+2H
wt19_peaks/UPP_LVSNIDER_2_473.2558_18.396	946.508	2	0.00180848	0.00397562	UPP	LVSNIDER		LVSNIDER	2	479.2333;473.2558	473.254	479.236	18.396	18.42	0	2	M+2H
wt19_peaks/G3P1_LTGMoAFR_2_411.1936_18.407	812.421	2	0.000508938	0.000681921	G3P1	LTGMAFR	Mo@4	LTG[Mo]AFR	2	411.194	406.211	411.196	18.407	18.89	0	3	M+2H
wt19_peaks/EFTS_VLDAAVAGK_2_422.2516_18.418	844.502	2	0.00230246	0.00141025	EFTS	VLDAAVAGK		VLDAAVAGK	2	427.2349;422.2516	422.251	427.236	18.418	19.22	0	3	M+2H
wt19_peaks/RS8_AAVTMPSSK_2_446.2309_18.478	892.469	2	0.00185508	0.00386798	RS8	AAVTMPSSK		AAVTMPSSK	2	446.2309;451.2152	446.234	451.22	18.478	17.73	0	5	M+2H
wt19_peaks/PUR4_YGPALASHAPQGK_3_438.5430_18.501	1298.68	3	0.00472003	0.0117732	PUR4	YGPALASHAPQGK		YGPALASHAPQGK	3	438.543	432.895	438.545	18.501	19.42	0	2	M+3H
wt19_peaks/GLTB_GLITEHVQHTGSQR_3_529.2521_18.515	1564.82	3	0.000662426	0.00628728	GLTB	GLITEHVQHTGSQR		GLITEHVQHTGSQR	3	529.252	521.606	529.25	18.515	17.2	0	2	M+3H
wt19_peaks/RS21_EFYEKPTTER_3_433.8779_18.521	1301.64	3	0.0190016	0.0130645	RS21	EFYEKPTTER		EFYEKPTTER	3	433.8779;438.5324	433.879	438.532	18.521	17.93	2	6	M+3H
wt19_peaks/RS5_EVPAAIQK_2_428.2489_18.546	856.502	2	0.00236803	0.00300495	RS5	EVPAAIQK		EVPAAIQK	2	428.249	428.251	433.236	18.546	17.18	0	3	M+2H
wt19_peaks/ODP2_QEAAPAAAPAPAAGVK_2_710.3854_18.624	1420.77	2	0.00882114	0.0042135	ODP2	QEAAPAAAPAPAAGVK		QEAAPAAAPAPAAGVK	2	710.3854;719.3591	710.384	719.357	18.624	18.6	2	4	M+2H
wt19_peaks/OMPA_GMoGESNPVTGNTCcDNVK_3_599.2607_18.631	1797.77	3	0.0074214	0.00599725	OMPA	GMGESNPVTGNTCDNVK	Mo@2;Cc@13	G[Mo]GESNPVTGNT[Cc]DNVK	3	599.2607;606.2403	599.258	606.237	18.631	18.53	1	2	M+3H
wt19_peaks/RL15_LNTLSPAEGSK_2_558.7985_18.658	1117.6	2	0.0100834	0.00698047	RL15	LNTLSPAEGSK		LNTLSPAEGSK	2	558.7985;565.2801	558.799	565.28	18.658	18.85	2	12	M+2H
wt19_peaks/ACON2_VADGATVVSTSTR_2_632.3323_18.675	1264.66	2	0.00499286	0.00943099	ACON2	VADGATVVSTSTR		VADGATVVSTSTR	2	632.3323;640.3095	632.331	640.307	18.675	18.64	1	5	M+2H
wt19_peaks/EFTS_VLDAAVAGK_2_422.2516_18.692	844.502	2	0.00184391	0.00168596	EFTS	VLDAAVAGK		VLDAAVAGK	2	427.2349;422.2516	422.251	427.236	18.692	19.22	0	3	M+2H
wt19_peaks/G3P1_AATYEQIK_2_462.2442_18.697	924.492	2	0.00183219	0.00222783	G3P1	AATYEQIK		AATYEQIK	2	462.244	462.246	467.231	18.697	17.54	0	2	M+2H
wt19_peaks/HNS_REEESAAAAEVEER_3_525.9131_18.768	1577.74	3	0.0251314	0.0182273	HNS	REEESAAAAEVEER		REEESAAAAEVEER	3	525.9131;532.5602	525.914	532.561	18.768	18.62	2	4	M+3H
wt19_peaks/AK1H_FGGTSVANAER_2_562.2672_18.802	1109.55	2	0.000251315	0.0200363	AK1H	FGGTSVANAER		FGGTSVANAER	2	562.267	554.773	562.251	18.802	19.23	0	3	M+2H
wt19_peaks/RL5_QGYPIGCcK_2_461.7274_18.813	923.453	2	0.000601432	0.00521393	RL5	QGYPIGCK	Cc@7	QGYPIG[Cc]K	2	461.727	461.727	466.712	18.813	18.6	0	3	M+2H
wt19_peaks/AHPC_AAQYVASHPGEVCcPAK_3_562.2703_18.826	1686.83	3	0.030043	0.0421767	AHPC	AAQYVASHPGEVCPAK	Cc@13	AAQYVASHPGEV[Cc]PAK	3	562.2703;568.9245	562.276	568.923	18.826	18.92	4	14	M+3H
wt19_peaks/DLDH_GVHEGHVAAEVIAGK_3_491.9320_18.882	1475.8	3	0.000456828	0.00252199	DLDH	GVHEGHVAAEVIAGK		GVHEGHVAAEVIAGK	3	491.9320;498.5788	491.932	498.579	18.882	20.07	3	12	M+3H
wt19_peaks/RS9_GGGISGQAGAIR_2_522.2837_18.944	1044.57	2	0.0196545	0.0141076	RS9	GGGISGQAGAIR		GGGISGQAGAIR	2	522.2837;530.2606	522.284	530.26	18.944	18.99	3	15	M+2H
wt19_peaks/AK1H_FGGTSVANAER_2_562.2672_19.080	1109.55	2	0.000531746	0.0111433	AK1H	FGGTSVANAER		FGGTSVANAER	2	562.267	554.773	562.251	19.08	19.23	0	3	M+2H
wt19_peaks/PAL_EKPAVLGHDEAAYSK_3_538.9403_19.209	1616.83	3	0.00440584	0.00767522	PAL	EKPAVLGHDEAAYSK		EKPAVLGHDEAAYSK	3	538.9403;545.2585	538.943	545.257	19.209	19.3	1	2	M+3H
wt19_peaks/PAL_EKPAVLGHDEAAYSK_4_404.4604_19.220	1617.84	4	0.00555385	0.00891432	PAL	EKPAVLGHDEAAYSK		EKPAVLGHDEAAYSK	4	404.4604;409.1968	404.459	409.195	19.22	19.18	1	4	M+4H
wt19_peaks/OMPC:Q1PI90_AETYTGGLK_2_470.2427_19.269	940.487	2	0.00277901	0.00336726	OMPC:Q1PI90	AETYTGGLK		AETYTGGLK	2	470.243	470.243	475.228	19.269	18.69	0	2	M+2H
wt19_peaks/METE_LAAITAQDSQR_2_595.2922_19.289	1174.63	2	0.00171603	0.0219795	METE	LAAITAQDSQR		LAAITAQDSQR	2	595.292	587.315	595.292	19.289	19.43	0	7	M+2H
wt19_peaks/DAPD_VVPPAAVR_2_410.2373_19.297	809.512	2	0.000463311	0.000505146	DAPD	VVPPAAVR		VVPPAAVR	2	410.237	404.756	410.24	19.297	18.96	0	3	M+2H
wt19_peaks/MDH:Q1PI59_IQNAGTEVVEAK_2_637.3139_19.342	1259.67	2	0.00302561	0.0157867	MDH:Q1PI59	IQNAGTEVVEAK		IQNAGTEVVEAK	2	637.314	629.836	637.314	19.342	19.51	0	5	M+2H
wt19_peaks/ATPA_QSVDQPVQTGYK_2_675.3386_19.403	1350.68	2	0.00578084	0.00618109	ATPA	QSVDQPVQTGYK		QSVDQPVQTGYK	2	675.3386;683.3150	675.339	683.315	19.403	19.33	1	3	M+2H
wt19_peaks/RS6_YTAAITGAEGK_2_541.2805_19.404	1082.56	2	0.0330324	0.0215457	RS6	YTAAITGAEGK		YTAAITGAEGK	2	541.2805;547.2631	541.28	547.263	19.404	19.42	4	17	M+2H
wt19_peaks/FTSZ_GLGAGANPEVGR_2_549.2836_19.558	1098.58	2	0.00361284	0.00367516	FTSZ	GLGAGANPEVGR		GLGAGANPEVGR	2	549.2836;557.2610	549.289	557.265	19.558	19.54	1	2	M+2H
wt19_peaks/G3P1_LTGMoAFR_2_411.1936_19.625	812.421	2	0.00174117	0.00169893	G3P1	LTGMAFR	Mo@4	LTG[Mo]AFR	2	411.194	406.211	411.196	19.625	18.89	0	3	M+2H
wt19_peaks/CH60_ALSVPCcSDSK_2_532.2584_19.729	1064.52	2	0.00627555	0.00843179	CH60	ALSVPCSDSK	Cc@6	ALSVP[Cc]SDSK	2	532.2584;537.7415	532.259	537.742	19.729	19.81	2	4	M+2H
wt19_peaks/RL27_DHTLFAK_2_416.2214_19.752	832.444	2	0.00111504	0.000828738	RL27	DHTLFAK		DHTLFAK	2	416.2214;421.2059	416.222	421.207	19.752	19.36	0	4	M+2H
wt19_peaks/HNS_YSYVDENGETK_2_652.7867_19.771	1305.57	2	0.00761013	0.00524918	HNS	YSYVDENGETK		YSYVDENGETK	2	652.7867;659.2663	652.786	659.267	19.771	19.73	1	2	M+2H
wt19_peaks/RS20_ANLTAQINK_2_486.7764_19.786	973.556	2	0.016423	0.0140508	RS20	ANLTAQINK		ANLTAQINK	2	486.7764;493.2583	486.778	493.259	19.786	19.92	3	10	M+2H
wt19_peaks/ODP2_FNSSLSEDGQR_2_620.2860_19.808	1240.57	2	0.00797191	0.00370111	ODP2	FNSSLSEDGQR		FNSSLSEDGQR	2	620.2860;628.2625	620.284	628.26	19.808	19.77	2	3	M+2H
wt19_peaks/DNAK_ASSGLNEDEIQK_2_645.8140_19.936	1291.62	2	0.00370301	0.0102298	DNAK	ASSGLNEDEIQK		ASSGLNEDEIQK	2	645.8140;653.2890	645.813	653.29	19.936	19.93	1	2	M+2H
wt19_peaks/KAD:Q1PI83_VEGKDDVTGEELTTR_3_550.2669_19.979	1650.82	3	0.00920966	0.000549418	KAD:Q1PI83	VEGKDDVTGEELTTR		VEGKDDVTGEELTTR	3	550.267	550.273	556.587	19.979	21.27	2	2	M+3H
wt19_peaks/OMPF_FTNTSGFANK_2_543.7655_19.988	1087.53	2	0.012234	0.0281063	OMPF	FTNTSGFANK		FTNTSGFANK	2	543.7655;550.2460	543.765	550.246	19.988	19.46	2	15	M+2H
wt19_peaks/DAPD_RAEITPANADTVTR_3_512.5824_20.020	1516.81	3	0.0028312	0.00910926	DAPD	RAEITPANADTVTR		RAEITPANADTVTR	3	512.582	505.603	512.582	20.02	20.02	0	2	M+3H
wt19_peaks/RPOC_VLTEAAVAGK_2_479.7814_20.177	959.565	2	0.00456629	0.00403509	RPOC	VLTEAAVAGK		VLTEAAVAGK	2	485.2678;479.7814	479.783	485.266	20.177	20.19	0	3	M+2H
wt19_peaks/CH60_VGAATEVEMK_2_517.7625_20.289	1035.53	2	0.00150194	0.0156463	CH60	VGAATEVEMK		VGAATEVEMK	2	517.7625;523.2493	517.764	523.247	20.289	19.79	2	6	M+2H
wt19_peaks/IDH:Q1PI72_YYQGTPSPVK_2_570.2898_20.319	1140.58	2	0.0135466	0.0368824	IDH:Q1PI72	YYQGTPSPVK		YYQGTPSPVK	2	570.2898;576.2723	570.291	576.273	20.319	20.26	2	11	M+2H
wt19_peaks/LPP_VDQLSNDVNAMoR_2_689.3241_20.450	1378.65	2	0.0119261	0.0186586	LPP	VDQLSNDVNAMR	Mo@11	VDQLSNDVNA[Mo]R	2	689.3241;698.2988	689.326	698.299	20.45	20.49	2	8	M+2H
wt19_peaks/RL4_VVMTADAVK_2_467.2562_20.465	934.516	2	0.0084686	0.00402381	RL4	VVMTADAVK		VVMTADAVK	2	467.2562;472.2404	467.258	472.243	20.465	20.45	1	8	M+2H
wt19_peaks/CYSK_LQEDESFTNK_2_612.2644_20.508	1211.57	2	0.00198925	0.012565	CYSK	LQEDESFTNK		LQEDESFTNK	2	612.264	605.784	612.264	20.508	20.41	0	2	M+2H
wt19_peaks/GLTB_FSTNTVPR_2_467.2243_20.509	922.487	2	0.00113503	0.00835946	GLTB	FSTNTVPR		FSTNTVPR	2	467.224	461.244	467.226	20.509	20.83	0	2	M+2H
wt19_peaks/SYFA_EQVQQALNAR_2_578.8075_20.531	1157.62	2	0.00246881	0.00347613	SYFA	EQVQQALNAR		EQVQQALNAR	2	578.8075;587.2845	578.808	587.282	20.531	20.56	1	2	M+2H
wt19_peaks/ATPF_SVDEAANSDIVDK_2_681.8234_20.564	1363.65	2	0.00194458	0.0102199	ATPF	SVDEAANSDIVDK		SVDEAANSDIVDK	2	681.8234;689.3194	681.823	689.301	20.564	20.67	1	2	M+2H
wt19_peaks/FKBB_VINQGEGAIPAR_2_612.8385_20.662	1225.68	2	0.011534	0.00663658	FKBB	VINQGEGAIPAR		VINQGEGAIPAR	2	612.8385;621.3151	612.839	621.314	20.662	20.57	2	3	M+2H
wt19_peaks/FLIY_HLGVEASLKPTK_3_432.5670_20.697	1281.75	3	0.00156532	0.00620349	FLIY	HLGVEASLKPTK		HLGVEASLKPTK	3	432.567	427.251	432.568	20.697	20.1	0	3	M+3H
wt19_peaks/ASSY_FEQGHPVALNGK_3_438.5403_20.723	1298.68	3	0.00428972	0.0114631	ASSY	FEQGHPVALNGK		FEQGHPVALNGK	3	438.54	432.895	438.545	20.723	20.75	0	4	M+3H
wt19_peaks/KPYK1_LNFSHGDYAEHGQR_4_414.1736_20.723	1633.76	4	0.0003142	0.00121825	KPYK1	LNFSHGDYAEHGQR		LNFSHGDYAEHGQR	4	414.174	408.44	414.173	20.723	20.32	0	3	M+4H
wt19_peaks/OMPT_VYLAEEGGR_2_497.2538_20.766	994.508	2	0.001048	0.0115308	OMPT	VYLAEEGGR		VYLAEEGGR	2	503.2351;497.2538	497.254	503.236	20.766	20.47	0	6	M+2H
wt19_peaks/ACEA_THAGIEQAISR_3_400.5284_20.809	1184.64	3	0.721906	0.0209296	ACEA	THAGIEQAISR		THAGIEQAISR	3	400.528	394.88	400.529	20.809	19.72	0	9	M+3H
wt19_peaks/OMPC:Q1PI90_RTDAQNTAAYIGNGDR_3_583.2514_20.846	1724.83	3	0.0104294	0.0189959	OMPC:Q1PI90	RTDAQNTAAYIGNGDR		RTDAQNTAAYIGNGDR	3	583.251	574.944	583.253	20.846	20.85	0	4	M+3H
wt19_peaks/EFTS_AGNVAADGVIK_2_507.7816_21.056	1015.57	2	0.00204734	0.00861481	EFTS	AGNVAADGVIK		AGNVAADGVIK	2	507.7816;514.2639	507.783	514.264	21.056	20.38	1	4	M+2H
wt19_peaks/KDSA_ICcEHYVTVTQK_3_459.8967_21.203	1379.7	3	0.00637024	0.0072829	KDSA	ICEHYVTVTQK	Cc@2	I[Cc]EHYVTVTQK	3	459.8967;464.8827	459.9	464.885	21.203	21.09	1	2	M+3H
wt19_peaks/PYRG_LIDSQDVETR_2_588.2950_21.318	1176.6	2	0.00507664	0.00436532	PYRG	LIDSQDVETR		LIDSQDVETR	2	588.2950;595.2839	588.299	595.279	21.318	21.26	1	2	M+2H
wt19_peaks/TALB_ELAESEGAIER_2_602.2975_21.331	1204.59	2	0.00658358	0.0100308	TALB	ELAESEGAIER		ELAESEGAIER	2	602.2975;609.2771	602.297	609.276	21.331	21.21	1	3	M+2H
wt19_peaks/RPOC_VLTEAAVAGK_2_479.7814_21.376	959.565	2	0.000980809	0.00955312	RPOC	VLTEAAVAGK		VLTEAAVAGK	2	485.2678;479.7814	479.783	485.266	21.376	20.19	0	3	M+2H
wt19_peaks/KAD:Q1PI83_VEGKDDVTGEELTTR_3_550.2669_21.377	1650.82	3	0.00653802	0.0055567	KAD:Q1PI83	VEGKDDVTGEELTTR		VEGKDDVTGEELTTR	3	550.267	550.273	556.587	21.377	21.27	2	2	M+3H
wt19_peaks/RS1_EIETRPGSIVR_3_419.5689_21.378	1258.71	3	0.0150373	0.0119923	RS1	EIETRPGSIVR		EIETRPGSIVR	3	419.569	419.571	425.221	21.378	21.14	1	2	M+3H
wt19_peaks/CH60_QQIEEATSDYDR_2_727.8252_21.384	1455.65	2	0.00536502	0.00756306	CH60	QQIEEATSDYDR		QQIEEATSDYDR	2	727.8252;736.2998	727.824	736.299	21.384	21.29	1	2	M+2H
wt19_peaks/TALB_LYNDAGISNDR_2_619.2921_21.441	1238.59	2	0.00416487	0.00628372	TALB	LYNDAGISNDR		LYNDAGISNDR	2	619.2921;627.2738	619.295	627.271	21.441	21.43	1	2	M+2H
wt19_peaks/METK_HLFTSESVSEGHPDK_3_563.9131_21.489	1671.8	3	0.00523236	0.00785357	METK	HLFTSESVSEGHPDK		HLFTSESVSEGHPDK	3	563.913	557.266	563.913	21.489	21.44	0	2	M+3H
wt19_peaks/RL24_KHQKPVPALNQPGGIVEK_4_485.7813_21.595	1943.13	4	0.0365679	0.0294925	RL24	KHQKPVPALNQPGGIVEK		KHQKPVPALNQPGGIVEK	4	485.7813;492.2644	485.783	492.264	21.595	20.91	2	10	M+4H
wt19_peaks/KPYK1_LNFSHGDYAEHGQR_4_414.1736_21.633	1633.76	4	0.00800267	0.0108197	KPYK1	LNFSHGDYAEHGQR		LNFSHGDYAEHGQR	4	414.174	408.44	414.173	21.633	20.32	0	3	M+4H
wt19_peaks/KPYK1_LNFSHGDYAEHGQR_3_544.2532_21.651	1632.75	3	0.00507266	0.00580693	KPYK1	LNFSHGDYAEHGQR		LNFSHGDYAEHGQR	3	544.2532;551.8984	544.251	551.895	21.651	21.6	1	2	M+3H
wt19_peaks/RL6_TLNDAVEVK_2_494.7685_21.655	989.539	2	0.0182606	0.0166079	RL6	TLNDAVEVK		TLNDAVEVK	2	494.769	494.77	500.253	21.655	21.72	2	4	M+2H
wt19_peaks/RS20_VYAAIEAGDK_2_518.7698_21.669	1037.54	2	0.104487	0.0811841	RS20	VYAAIEAGDK		VYAAIEAGDK	2	518.7698;524.2543	518.77	524.253	21.669	21.88	5	24	M+2H
wt19_peaks/G3P1_FDGTVEVK_2_447.7320_21.699	895.465	2	0.0567617	0.0805701	G3P1	FDGTVEVK		FDGTVEVK	2	447.7320;452.2186	447.733	452.219	21.699	21.96	3	15	M+2H
wt19_peaks/METK_HLFTSESVSEGHPDK_4_423.1927_21.761	1672.81	4	0.00560045	0.00987117	METK	HLFTSESVSEGHPDK		HLFTSESVSEGHPDK	4	423.193	418.201	423.187	21.761	21.58	0	2	M+4H
wt19_peaks/RL22_TSHITVVVSDR_2_607.3308_21.818	1214.66	2	0.0540892	0.0376941	RL22	TSHITVVVSDR		TSHITVVVSDR	2	607.3308;615.3072	607.331	615.307	21.818	21.57	2	3	M+2H
wt19_peaks/RL22_TSHITVVVSDR_3_405.2227_21.842	1215.67	3	0.177255	0.114279	RL22	TSHITVVVSDR		TSHITVVVSDR	3	405.2227;410.5398	405.223	410.541	21.842	21.77	11	35	M+3H
wt19_peaks/YBIC_EAGAAVTLDGDR_2_595.2735_21.876	1175.58	2	0.00171865	0.00538665	YBIC	EAGAAVTLDGDR		EAGAAVTLDGDR	2	595.274	587.789	595.267	21.876	21.81	0	2	M+2H
wt19_peaks/ILVC_LVEEGTDPAYAEK_2_718.3256_21.903	1422.69	2	0.000626231	0.0320948	ILVC	LVEEGTDPAYAEK		LVEEGTDPAYAEK	2	718.326	711.344	718.323	21.903	21.97	0	5	M+2H
wt19_peaks/SYFA_KAELESAALNAR_3_424.9003_22.055	1274.71	3	0.0148103	0.0058888	SYFA	KAELESAALNAR		KAELESAALNAR	3	424.9003;430.5426	424.902	430.552	22.055	22.97	1	2	M+3H
wt19_peaks/KDSA_ICcEHYVTVTQK_3_459.8967_22.064	1379.7	3	0.0111317	0.0141397	KDSA	ICEHYVTVTQK	Cc@2	I[Cc]EHYVTVTQK	3	459.8967;464.8827	459.9	464.885	22.064	21.09	1	2	M+3H
wt19_peaks/RL17_NMAGSLVR_2_424.2259_22.136	848.454	2	0.00656187	0.00818296	RL17	NMAGSLVR		NMAGSLVR	2	424.2259;430.2098	424.227	430.209	22.136	22.97	0	4	M+2H
wt19_peaks/RS4_LDNVVYR_2_439.7394_22.161	879.481	2	0.0195002	0.0157407	RS4	LDNVVYR		LDNVVYR	2	439.739	439.741	445.224	22.161	22.55	0	2	M+2H
wt19_peaks/AAT_TPVLTSVK_2_427.2442_22.173	845.522	2	0.0014234	0.00218326	AAT	TPVLTSVK		TPVLTSVK	2	427.244	422.761	427.248	22.173	22.78	0	2	M+2H
wt19_peaks/CH60_LIAEAMDK_2_445.7358_22.240	891.474	2	0.00773336	0.00555187	CH60	LIAEAMDK		LIAEAMDK	2	450.2213;445.7358	445.737	450.223	22.24	22.46	0	3	M+2H
wt19_peaks/ACEA_VQQPEFAAAK_2_551.2718_22.262	1089.58	2	0.0167522	0.0436053	ACEA	VQQPEFAAAK		VQQPEFAAAK	2	551.272	544.791	551.272	22.262	22.34	0	4	M+2H
wt19_peaks/EFTU1:EFTU2_EHILLGR_2_419.2487_22.287	838.502	2	0.00368937	0.00528705	EFTU1:EFTU2	EHILLGR		EHILLGR	2	419.2487;425.2305	419.251	425.233	22.287	21.73	1	10	M+2H
wt19_peaks/OMPF_TNLQEAQPLGNGK_2_694.3276_22.310	1370.71	2	0.00880528	0.0349684	OMPF	TNLQEAQPLGNGK		TNLQEAQPLGNGK	2	694.328	685.358	694.331	22.31	22.61	0	11	M+2H
wt19_peaks/RL5_LHDYYKDEVVK_3_470.2416_22.311	1410.73	3	0.0280853	0.0197924	RL5	LHDYYKDEVVK		LHDYYKDEVVK	3	470.2416;475.2275	470.242	475.228	22.311	20.83	3	8	M+3H
wt19_peaks/NFUA_LLANQEEGTQIR_2_686.3631_22.328	1372.73	2	0.00846439	0.00886176	NFUA	LLANQEEGTQIR		LLANQEEGTQIR	2	686.3631;695.3368	686.365	695.339	22.328	23.7	2	4	M+2H
wt19_peaks/RHO_VNEVNFDKPENAR_3_511.2541_22.370	1533.77	3	0.00771712	0.00690785	RHO	VNEVNFDKPENAR		VNEVNFDKPENAR	3	511.2541;517.9050	511.255	517.902	22.37	22.23	2	3	M+3H
wt19_peaks/FKBB_HPAVPVDVVHR_3_409.2229_22.398	1227.7	3	0.00990626	0.00519879	FKBB	HPAVPVDVVHR		HPAVPVDVVHR	3	409.2229;415.2133	409.232	415.214	22.398	21.9	3	8	M+3H
wt19_peaks/ODP2_EDVQAYVK_2_476.2428_22.435	952.487	2	0.0117205	0.00733281	ODP2	EDVQAYVK		EDVQAYVK	2	476.243	476.243	481.228	22.435	22.75	2	3	M+2H
wt19_peaks/PNP_EGRPSEGETLIAR_3_472.2453_22.438	1416.74	3	0.0194909	0.00995457	PNP	EGRPSEGETLIAR		EGRPSEGETLIAR	3	472.2453;478.5634	472.248	478.563	22.438	21.92	2	6	M+3H
wt19_peaks/THIO_LNIDQNPGTAPK_2_634.3348_22.440	1268.67	2	0.0127083	0.0150265	THIO	LNIDQNPGTAPK		LNIDQNPGTAPK	2	634.3348;642.3116	634.336	642.312	22.44	22.41	2	7	M+2H
wt19_peaks/PTKC_FSADDIQR_2_476.2296_22.571	952.461	2	0.0135496	0.0058507	PTKC	FSADDIQR		FSADDIQR	2	476.23	476.231	482.213	22.571	23.71	1	2	M+2H
wt19_peaks/CH10_GEVLAVGNGR_2_493.2397_22.604	972.535	2	0.00382288	0.00874097	CH10	GEVLAVGNGR		GEVLAVGNGR	2	493.24	486.268	493.247	22.604	22.87	0	4	M+2H
wt19_peaks/NUSA_HQAEAHAAIDTFTK_3_513.9249_22.630	1541.77	3	0.00896755	0.00608587	NUSA	HQAEAHAAIDTFTK		HQAEAHAAIDTFTK	3	513.9249;520.5689	513.924	520.571	22.63	22.41	2	4	M+3H
wt19_peaks/ACON2_SPLLTPEK_2_442.7568_22.640	885.517	2	0.0016123	0.00466268	ACON2	SPLLTPEK		SPLLTPEK	2	442.7568;447.2438	442.759	447.245	22.64	23.08	0	4	M+2H
wt19_peaks/YDGA_AISLSGEAQSGR_2_588.3031_22.650	1176.61	2	0.00465096	0.00490619	YDGA	AISLSGEAQSGR		AISLSGEAQSGR	2	588.3031;596.2801	588.305	596.281	22.65	22.52	1	3	M+2H
wt19_peaks/RL11_AQLQEIAQTK_2_565.3134_22.762	1130.63	2	0.0565613	0.039088	RL11	AQLQEIAQTK		AQLQEIAQTK	2	565.3134;572.2957	565.315	572.294	22.762	22.81	3	9	M+2H
wt19_peaks/IDH:Q1PI72_FTEGAFK_2_404.1890_22.774	800.407	2	0.000913222	0.0226236	IDH:Q1PI72	FTEGAFK		FTEGAFK	2	404.189	400.203	404.192	22.774	22.86	0	2	M+2H
wt19_peaks/PHEA_AINVSDQVPAK_2_578.2935_22.786	1142.63	2	0.00730648	0.00471088	PHEA	AINVSDQVPAK		AINVSDQVPAK	2	578.293	571.315	578.294	22.786	22.77	0	2	M+2H
wt19_peaks/ATPA_ASTISNVVR_2_473.7685_22.869	947.54	2	0.0013658	0.00352669	ATPA	ASTISNVVR		ASTISNVVR	2	473.7685;480.2507	473.77	480.251	22.869	21.5	0	5	M+2H
wt19_peaks/SYFA_KAELESAALNAR_3_424.9003_22.940	1274.71	3	0.00727441	0.0080147	SYFA	KAELESAALNAR		KAELESAALNAR	3	424.9003;430.5426	424.902	430.552	22.94	22.97	1	2	M+3H
wt19_peaks/RS7_LANELSDAAENK_2_637.8155_22.964	1275.63	2	0.0758613	0.0501383	RS7	LANELSDAAENK		LANELSDAAENK	2	637.8155;645.2936	637.815	645.293	22.964	22.86	4	16	M+2H
wt19_peaks/RS12_ATVNQLVR_2_450.7663_23.037	901.534	2	0.0189025	0.0144495	RS12	ATVNQLVR		ATVNQLVR	2	450.7663;457.2484	450.767	457.248	23.037	22.8	2	10	M+2H
wt19_peaks/IF3_FRPGTDEGDYQVK_3_504.5751_23.113	1513.73	3	0.0142066	0.014423	IF3	FRPGTDEGDYQVK		FRPGTDEGDYQVK	3	504.5751;510.5578	504.576	510.558	23.113	22.99	2	3	M+3H
wt19_peaks/OMPA_GMGESNPVTGNTCcDNVK_3_593.9273_23.148	1781.78	3	0.0298675	0.0241984	OMPA	GMGESNPVTGNTCDNVK	Cc@13	GMGESNPVTGNT[Cc]DNVK	3	593.9273;600.9071	593.927	600.906	23.148	23.07	3	8	M+3H
wt19_peaks/OMPC:Q1PI90_TDAQNTAAYIGNGDR_2_794.3258_23.185	1567.72	2	0.00522612	0.00971547	OMPC:Q1PI90	TDAQNTAAYIGNGDR		TDAQNTAAYIGNGDR	2	794.326	783.861	794.33	23.185	23.21	0	3	M+2H
wt19_peaks/RRF_QLASVTVEDSR_2_602.8121_23.206	1205.62	2	0.0148889	0.0156112	RRF	QLASVTVEDSR		QLASVTVEDSR	2	602.8121;610.2914	602.813	610.29	23.206	23.09	3	6	M+2H
wt19_peaks/PEPB_ITLSTQPADAR_2_586.8174_23.280	1173.63	2	0.00264945	0.0116475	PEPB	ITLSTQPADAR		ITLSTQPADAR	2	586.8174;594.2991	586.818	594.295	23.28	23.63	2	4	M+2H
wt19_peaks/METE_APTGEPAAAAEMTK_2_680.3046_23.399	1345.65	2	0.00325238	0.0170078	METE	APTGEPAAAAEMTK		APTGEPAAAAEMTK	2	680.305	672.827	680.305	23.399	23.36	0	2	M+2H
wt19_peaks/MDH_NLVQQVAK_2_456.2506_23.413	900.539	2	0.00507762	0.00904109	MDH	NLVQQVAK		NLVQQVAK	2	456.251	450.27	456.252	23.413	22.92	0	3	M+2H
wt19_peaks/SYA_VGDAVQADVDEAR_2_672.8276_23.528	1345.65	2	0.00441755	0.00780712	SYA	VGDAVQADVDEAR		VGDAVQADVDEAR	2	672.8276;681.3044	672.824	681.298	23.528	23.58	1	2	M+2H
wt19_peaks/SYN_VAVDSEVTVR_2_537.7931_23.540	1075.59	2	0.0209066	0.0243436	SYN	VAVDSEVTVR		VAVDSEVTVR	2	537.7931;544.2731	537.794	544.274	23.54	23.52	1	8	M+2H
wt19_peaks/ASSY_HGLGMSDQIENR_3_459.1995_23.570	1358.65	3	0.00217342	0.00723074	ASSY	HGLGMSDQIENR		HGLGMSDQIENR	3	459.2	452.883	459.197	23.57	23.53	0	2	M+3H
wt19_peaks/G3P1_GASQNIIPSSTGAAK_2_701.3719_23.606	1402.74	2	0.0396307	0.0546942	G3P1	GASQNIIPSSTGAAK		GASQNIIPSSTGAAK	2	701.3719;710.3446	701.371	710.344	23.606	23.73	4	17	M+2H
wt19_peaks/RPOA_IAYNVEAAR_2_503.7696_23.620	1007.54	2	0.0221956	0.0214413	RPOA	IAYNVEAAR		IAYNVEAAR	2	503.7696;510.2489	503.77	510.251	23.62	23.36	3	9	M+2H
wt19_peaks/FABB_VGLIAGSGGGSPR_2_564.3116_23.635	1128.62	2	0.0141664	0.0327116	FABB	VGLIAGSGGGSPR		VGLIAGSGGGSPR	2	564.3116;572.2890	564.313	572.289	23.635	23.84	1	12	M+2H
wt19_peaks/PYRC_VFLGTDSAPHAR_3_424.2275_23.651	1272.67	3	0.00538145	0.00270589	PYRC	VFLGTDSAPHAR		VFLGTDSAPHAR	3	424.2275;429.8726	424.223	429.873	23.651	24.05	1	5	M+3H
wt19_peaks/FABI_ILVTGVASK_2_444.2812_23.661	888.564	2	0.00963476	0.0141372	FABI	ILVTGVASK		ILVTGVASK	2	444.281	444.282	449.267	23.661	23.85	1	2	M+2H
wt19_peaks/OMPF_KAEQWATGLK_2_573.2870_23.673	1132.62	2	0.00344465	0.0179033	OMPF	KAEQWATGLK		KAEQWATGLK	2	573.287	566.312	573.291	23.673	22.69	0	2	M+2H
wt19_peaks/YAHK_ALGADEVVNSR_2_573.2812_23.678	1131.59	2	0.00330663	0.0180321	YAHK	ALGADEVVNSR		ALGADEVVNSR	2	573.281	565.794	573.272	23.678	23.3	0	2	M+2H
wt19_peaks/NFUA_LLANQEEGTQIR_2_686.3631_23.776	1372.73	2	0.00713172	0.00746994	NFUA	LLANQEEGTQIR		LLANQEEGTQIR	2	686.3631;695.3368	686.365	695.339	23.776	23.7	2	4	M+2H
wt19_peaks/NUSA_VQAVSTELGGER_2_623.3235_23.784	1246.65	2	0.00974534	0.00709791	NUSA	VQAVSTELGGER		VQAVSTELGGER	2	631.3019;623.3235	623.326	631.302	23.784	23.93	0	2	M+2H
wt19_peaks/MDH:Q1PI59_AGGGSATLSMGQAAAR_2_713.3147_23.806	1406.69	2	0.00336201	0.0143166	MDH:Q1PI59	AGGGSATLSMGQAAAR		AGGGSATLSMGQAAAR	2	713.315	703.347	713.317	23.806	23.69	0	3	M+2H
wt19_peaks/RMLB1_HIINNTQDSVVNVDK_3_565.9572_23.814	1697.88	3	0.00202288	0.0187961	RMLB1	HIINNTQDSVVNVDK		HIINNTQDSVVNVDK	3	565.9572;573.2815	565.961	573.272	23.814	25.14	1	3	M+3H
wt19_peaks/FABG_AIAETLAAR_2_458.2648_23.835	916.534	2	0.00736504	0.00841122	FABG	AIAETLAAR		AIAETLAAR	2	464.2468;458.2648	458.267	464.249	23.835	23.87	0	2	M+2H
wt19_peaks/PTKC_FSADDIQR_2_476.2296_23.843	952.461	2	0.00613282	0.0100946	PTKC	FSADDIQR		FSADDIQR	2	476.23	476.231	482.213	23.843	23.71	1	2	M+2H
wt19_peaks/EFTU1:EFTU2_STCcTGVEMoFR_2_602.2616_23.924	1204.52	2	0.0186584	0.018946	EFTU1:EFTU2	STCTGVEMFR	Cc@3;Mo@8	ST[Cc]TGVE[Mo]FR	2	602.2616;608.7420	602.261	608.741	23.924	23.03	3	15	M+2H
wt19_peaks/ODP1_TYVPADDYR_2_550.2566_23.937	1100.51	2	0.0295899	0.0145711	ODP1	TYVPADDYR		TYVPADDYR	2	550.2566;556.2342	550.257	556.239	23.937	23.85	2	6	M+2H
wt19_peaks/SERA_LAAGSFEAR_2_467.2327_23.947	922.487	2	0.00858346	0.0199441	SERA	LAAGSFEAR		LAAGSFEAR	2	467.233	461.244	467.226	23.947	22.93	0	3	M+2H
wt19_peaks/IPYR_VEGWENAEAAK_2_602.2855_23.949	1204.57	2	0.0172731	0.0108242	IPYR	VEGWENAEAAK		VEGWENAEAAK	2	602.285	602.286	609.265	23.949	24.97	2	2	M+2H
wt19_peaks/RPOB_RGGVVQYVDASR_3_436.2351_24.006	1308.7	3	0.00778487	0.00300689	RPOB	RGGVVQYVDASR		RGGVVQYVDASR	3	436.235	436.234	442.549	24.006	23.72	1	3	M+3H
wt19_peaks/FABB_AVGPYVVTK_2_467.2719_24.050	934.549	2	0.0206482	0.00453496	FABB	AVGPYVVTK		AVGPYVVTK	2	472.2569;467.2719	467.274	472.26	24.05	24.87	0	2	M+2H
wt19_peaks/TYPA_VEETEDADAFR_2_641.2877_24.133	1282.57	2	0.00814263	0.00317591	TYPA	VEETEDADAFR		VEETEDADAFR	2	641.288	641.284	648.263	24.133	24.05	2	2	M+2H
wt19_peaks/RS15_YTQLIER_2_461.7531_24.163	923.508	2	0.0315675	0.0263128	RS15	YTQLIER		YTQLIER	2	461.753	461.754	467.238	24.163	23.61	2	9	M+2H
wt19_peaks/OPPA_DPLDNTYTR_2_547.7587_24.163	1095.52	2	0.00456369	0.00493731	OPPA	DPLDNTYTR		DPLDNTYTR	2	547.7587;554.2422	547.76	554.241	24.163	24.16	1	2	M+2H
wt19_peaks/TYPA_NIAIIAHVDHGK_3_429.9085_24.208	1289.73	3	0.00448685	0.0050151	TYPA	NIAIIAHVDHGK		NIAIIAHVDHGK	3	429.9085;435.8912	429.911	435.893	24.208	24.56	0	3	M+3H
wt19_peaks/PGK_ADLNVPVK_2_428.2486_24.230	856.502	2	0.0511568	0.014062	PGK	ADLNVPVK		ADLNVPVK	2	433.2331;428.2486	428.251	433.236	24.23	25.17	0	7	M+2H
wt19_peaks/RS6_FNDAVIR_2_417.7251_24.245	835.455	2	0.000963778	0.0101872	RS6	FNDAVIR		FNDAVIR	2	417.7251;423.2090	417.728	423.211	24.245	24.7	2	11	M+2H
wt19_peaks/RL15_AAITAEIR_2_422.7470_24.273	845.497	2	0.0688242	0.0570154	RL15	AAITAEIR		AAITAEIR	2	422.747	422.748	428.232	24.273	24.19	3	8	M+2H
wt19_peaks/AAT_TPVLTSVK_2_427.2442_24.291	845.522	2	0.0753113	0.0143182	AAT	TPVLTSVK		TPVLTSVK	2	427.244	422.761	427.248	24.291	22.78	0	2	M+2H
wt19_peaks/OSME_TKDQFVQPVVK_3_435.2318_24.352	1290.74	3	0.00449014	0.00367138	OSME	TKDQFVQPVVK		TKDQFVQPVVK	3	435.232	430.247	435.233	24.352	24.23	0	2	M+3H
wt19_peaks/PYRC_VFLGTDSAPHAR_3_424.2275_24.403	1272.67	3	0.00388532	0.0103708	PYRC	VFLGTDSAPHAR		VFLGTDSAPHAR	3	424.2275;429.8726	424.223	429.873	24.403	24.05	1	5	M+3H
wt19_peaks/OMPA_IGSDAYNQGLSER_2_705.3383_24.454	1410.67	2	0.292442	0.245501	OMPA	IGSDAYNQGLSER		IGSDAYNQGLSER	2	705.3383;714.3124	705.337	714.31	24.454	24.15	5	28	M+2H
wt19_peaks/RL33_LVSSAGTGHFYTTTK_3_523.9362_24.501	1571.81	3	0.137557	0.0847432	RL33	LVSSAGTGHFYTTTK		LVSSAGTGHFYTTTK	3	523.9362;529.9188	523.936	529.918	24.501	23.88	5	22	M+3H
wt19_peaks/MASY_VIASELGEER_2_558.2725_24.527	1103.58	2	0.00283756	0.0255856	MASY	VIASELGEER		VIASELGEER	2	558.273	551.791	558.272	24.527	24.3	0	4	M+2H
wt19_peaks/RS12_SNVPALEACcPQK_2_657.3308_24.548	1314.66	2	0.0446405	0.0307959	RS12	SNVPALEACPQK	Cc@9	SNVPALEA[Cc]PQK	2	657.3308;664.8089	657.33	664.808	24.548	24.58	4	16	M+2H
wt19_peaks/RL22_IFVDEGPSMoK_2_569.7761_24.578	1139.55	2	0.0206291	0.0115296	RL22	IFVDEGPSMK	Mo@9	IFVDEGPS[Mo]K	2	569.7761;575.2596	569.777	575.26	24.578	24.6	1	7	M+2H
wt19_peaks/SUCD_SGTLTYEAVK_2_534.7808_24.586	1069.57	2	0.0100756	0.0102265	SUCD	SGTLTYEAVK		SGTLTYEAVK	2	534.7808;540.2666	534.783	540.266	24.586	24.4	2	5	M+2H
wt19_peaks/RS2_DLETQSQDGTFDK_2_742.3305_24.618	1484.66	2	0.0157887	0.00517152	RS2	DLETQSQDGTFDK		DLETQSQDGTFDK	2	742.3305;750.3097	742.332	750.308	24.618	24.55	1	2	M+2H
wt19_peaks/TYPA_VKPNQQVTIIDSEGK_3_552.6351_24.627	1657.91	3	0.023817	0.0124937	TYPA	VKPNQQVTIIDSEGK		VKPNQQVTIIDSEGK	3	552.6351;559.2836	552.638	559.284	24.627	24.19	2	5	M+3H
wt19_peaks/RL29_MoQAASGQLQQSHLLK_3_552.6252_24.634	1657.87	3	0.0246878	0.00998033	RL29	MQAASGQLQQSHLLK	Mo@1	[Mo]QAASGQLQQSHLLK	3	552.6252;559.9403	552.623	559.935	24.634	23.72	0	3	M+3H
wt19_peaks/RPOB_AVAVDSGVTAVAK_2_594.3347_24.673	1188.67	2	0.026467	0.021415	RPOB	AVAVDSGVTAVAK		AVAVDSGVTAVAK	2	594.3347;601.3152	594.336	601.315	24.673	24.69	4	12	M+2H
wt19_peaks/PEPB_ITLSTQPADAR_2_586.8174_24.699	1173.63	2	0.00119536	0.010776	PEPB	ITLSTQPADAR		ITLSTQPADAR	2	586.8174;594.2991	586.818	594.295	24.699	23.63	2	4	M+2H
wt19_peaks/FRMA_TNLCcVAVR_2_472.7359_24.719	933.507	2	0.00584672	0.0109087	FRMA	TNLCVAVR	Cc@4	TNL[Cc]VAVR	2	472.736	466.753	472.736	24.719	24.96	0	2	M+2H
wt19_peaks/RL24_HQKPVPALNQPGGIVEK_3_604.6778_24.812	1814.03	3	0.0257917	0.0181068	RL24	HQKPVPALNQPGGIVEK		HQKPVPALNQPGGIVEK	3	604.6778;612.6581	604.676	612.653	24.812	24.01	1	5	M+3H
wt19_peaks/RL24_HQKPVPALNQPGGIVEK_4_453.7568_24.828	1815.04	4	0.0332153	0.0269899	RL24	HQKPVPALNQPGGIVEK		HQKPVPALNQPGGIVEK	4	453.757	453.759	459.741	24.828	24.23	3	7	M+4H
wt19_peaks/TYPA_ELVHNVALR_2_525.8060_24.849	1051.61	2	0.00263346	0.00253849	TYPA	ELVHNVALR		ELVHNVALR	2	525.806	525.807	533.285	24.849	24.25	1	2	M+2H
wt19_peaks/IPYR_VEGWENAEAAK_2_602.2855_24.937	1204.57	2	0.00994054	0.0105168	IPYR	VEGWENAEAAK		VEGWENAEAAK	2	602.285	602.286	609.265	24.937	24.97	2	2	M+2H
wt19_peaks/TIG_ELFEEQAK_2_497.2489_24.942	994.497	2	0.00861973	0.00755325	TIG	ELFEEQAK		ELFEEQAK	2	497.249	497.249	502.234	24.942	24.16	1	3	M+2H
wt19_peaks/NQOR_GGTPYGATTIAGGDGSR_2_779.3380_24.988	1538.73	2	0.00109482	0.00877889	NQOR	GGTPYGATTIAGGDGSR		GGTPYGATTIAGGDGSR	2	779.338	769.366	779.337	24.988	24.83	0	2	M+2H
wt19_peaks/RS2_LKDLETQSQDGTFDK_3_575.6171_25.007	1726.85	3	0.0505719	0.0339864	RS2	LKDLETQSQDGTFDK		LKDLETQSQDGTFDK	3	575.6171;581.9319	575.617	581.931	25.007	24.17	2	8	M+3H
wt19_peaks/TIG_MoQVSVETTQGLGR_2_711.3562_25.047	1422.71	2	0.00555428	0.0047161	TIG	MQVSVETTQGLGR	Mo@1	[Mo]QVSVETTQGLGR	2	711.3562;720.3296	711.357	720.33	25.047	25.02	1	2	M+2H
wt19_peaks/FRMA_TNLCcVAVR_2_472.7359_25.066	933.507	2	0.00503679	0.00502018	FRMA	TNLCVAVR	Cc@4	TNL[Cc]VAVR	2	472.736	466.753	472.736	25.066	24.96	0	2	M+2H
wt19_peaks/METE_AQESYWAGNSTR_2_694.2901_25.081	1370.62	2	0.00158643	0.00618549	METE	AQESYWAGNSTR		AQESYWAGNSTR	2	694.29	685.311	694.284	25.081	25.03	0	2	M+2H
wt19_peaks/SODF_AQFTDAAIK_2_482.7575_25.089	965.518	2	0.00553144	0.0150514	SODF	AQFTDAAIK		AQFTDAAIK	2	482.757	482.759	488.243	25.089	24.99	1	2	M+2H
wt19_peaks/CAPP_DGNPNVTADITR_2_645.2915_25.099	1273.63	2	0.00425929	0.010806	CAPP	DGNPNVTADITR		DGNPNVTADITR	2	645.292	636.813	645.288	25.099	24.96	0	3	M+2H
wt19_peaks/IMDH_ISGAGIQESHVHDVTITK_4_473.7538_25.099	1895.01	4	0.00248048	0.0107434	IMDH	ISGAGIQESHVHDVTITK		ISGAGIQESHVHDVTITK	4	473.7538;479.7386	473.753	479.735	25.099	25.83	1	2	M+4H
wt19_peaks/AK1H_GHNVTVIDPVEK_3_441.8873_25.130	1309.71	3	0.00136816	0.00907269	AK1H	GHNVTVIDPVEK		GHNVTVIDPVEK	3	441.887	436.57	441.888	25.13	25.02	0	3	M+3H
wt19_peaks/PT1_AVAEACcGSQAVIVR_2_715.8756_25.191	1431.75	2	0.00472729	0.00775621	PT1	AVAEACGSQAVIVR	Cc@6	AVAEA[Cc]GSQAVIVR	2	715.8756;724.8518	715.875	724.848	25.191	25.08	1	3	M+2H
wt19_peaks/RS19_LGEFAPTR_2_445.7396_25.197	891.481	2	0.0567408	0.0407379	RS19	LGEFAPTR		LGEFAPTR	2	445.74	445.741	451.224	25.197	25.36	0	3	M+2H
wt19_peaks/RS2_LENSLGGIK_2_465.7652_25.201	931.534	2	0.0290359	0.0213138	RS2	LENSLGGIK		LENSLGGIK	2	465.7652;471.2464	465.767	471.251	25.201	25.38	2	7	M+2H
wt19_peaks/RS6_FNDAVIR_2_417.7251_25.230	835.455	2	0.0250041	0.0148073	RS6	FNDAVIR		FNDAVIR	2	417.7251;423.2090	417.728	423.211	25.23	24.7	2	11	M+2H
wt19_peaks/RMLB1_HIINNTQDSVVNVDK_3_565.9572_25.303	1697.88	3	0.00703462	0.00726167	RMLB1	HIINNTQDSVVNVDK		HIINNTQDSVVNVDK	3	565.9572;573.2815	565.961	573.272	25.303	25.14	1	3	M+3H
wt19_peaks/MTNN_VGDIVVSDEAR_2_580.2912_25.312	1160.6	2	0.00689191	0.00699083	MTNN	VGDIVVSDEAR		VGDIVVSDEAR	2	580.2912;587.2843	580.302	587.281	25.312	25.28	2	3	M+2H
wt19_peaks/OTC2:OTC1_VTYLGPSGSQIGHK_3_487.9077_25.430	1445.78	3	0.00412282	0.0192402	OTC2:OTC1	VTYLGPSGSQIGHK		VTYLGPSGSQIGHK	3	487.908	481.925	487.907	25.43	24.79	0	3	M+3H
wt19_peaks/RL6_HADNTLTFGPR_3_410.2089_25.467	1230.62	3	0.0156239	0.00950529	RL6	HADNTLTFGPR		HADNTLTFGPR	3	410.2089;415.8566	410.208	415.858	25.467	26.07	2	10	M+3H
wt19_peaks/RS11_ALNAAGFR_2_410.2255_25.482	820.455	2	0.0176602	0.015618	RS11	ALNAAGFR		ALNAAGFR	2	410.2255;416.2095	410.228	416.21	25.482	24.51	2	7	M+2H
wt19_peaks/ASSY_GDSVFSPDDR_2_554.2270_25.488	1095.48	2	0.00232799	0.00571194	ASSY	GDSVFSPDDR		GDSVFSPDDR	2	554.227	547.742	554.222	25.488	25.41	0	2	M+2H
wt19_peaks/TYPA_LLQQSGTFDSR_2_626.3198_25.532	1252.64	2	0.0218658	0.0108013	TYPA	LLQQSGTFDSR		LLQQSGTFDSR	2	626.3198;634.2950	626.321	634.297	25.532	25.24	3	9	M+2H
wt19_peaks/OPPA_LLVHPSTSPVPK_3_425.5875_25.575	1276.76	3	0.0352072	0.0407304	OPPA	LLVHPSTSPVPK		LLVHPSTSPVPK	3	425.5875;430.5723	425.588	430.573	25.575	25.56	1	5	M+3H
wt19_peaks/RPOB_GVTYSAPLR_2_482.2649_25.658	964.534	2	0.0137272	0.017507	RPOB	GVTYSAPLR		GVTYSAPLR	2	482.2649;488.2437	482.267	488.249	25.658	25.92	1	3	M+2H
wt19_peaks/ENO_DAGYTAVISHR_3_402.5205_25.675	1191.61	3	1.56624	0.027993	ENO	DAGYTAVISHR		DAGYTAVISHR	3	402.521	397.204	402.522	25.675	25.44	0	9	M+3H
wt19_peaks/RIDA_AIVEAAGLK_2_436.2642_25.704	872.533	2	0.00787851	0.0112451	RIDA	AIVEAAGLK		AIVEAAGLK	2	441.2482;436.2642	436.267	441.252	25.704	25.66	0	4	M+2H
wt19_peaks/PYRB_ANPQPELLK_2_511.2701_25.738	1010.58	2	0.00144667	0.0238261	PYRB	ANPQPELLK		ANPQPELLK	2	511.27	505.288	511.27	25.738	26.29	0	2	M+2H
wt19_peaks/SODF_AQFTDAAIK_2_482.7575_25.759	965.518	2	0.00634594	0.0143424	SODF	AQFTDAAIK		AQFTDAAIK	2	482.757	482.759	488.243	25.759	24.99	1	2	M+2H
wt19_peaks/ODO2_ESAPAAAAPAAQPALAAR_3_545.2940_25.806	1635.88	3	0.0216723	0.0254738	ODO2	ESAPAAAAPAAQPALAAR		ESAPAAAAPAAQPALAAR	3	545.2940;552.6078	545.294	552.606	25.806	25.79	2	3	M+3H
wt19_peaks/PTGA_IVGDGIAIKPTGNK_3_461.6042_25.815	1384.82	3	0.0271352	0.0541036	PTGA	IVGDGIAIKPTGNK		IVGDGIAIKPTGNK	3	461.6042;467.2543	461.606	467.255	25.815	25.84	2	8	M+3H
wt19_peaks/FABB_AVGPYVVTK_2_467.2719_25.823	934.549	2	0.034064	0.00748653	FABB	AVGPYVVTK		AVGPYVVTK	2	472.2569;467.2719	467.274	472.26	25.823	24.87	0	2	M+2H
wt19_peaks/OMPA_GIKDVVTQPQA_2_578.3208_25.840	1156.64	2	0.0296211	0.0121909	OMPA	GIKDVVTQPQA		GIKDVVTQPQA	2	578.3208;585.3024	578.323	585.302	25.84	25.63	2	4	M+2H
wt19_peaks/GUAC_VGIGPGSVCcTTR_2_602.3114_25.873	1204.62	2	0.0114424	0.011197	GUAC	VGIGPGSVCTTR	Cc@9	VGIGPGSV[Cc]TTR	2	602.3114;609.7912	602.312	609.789	25.873	25.88	1	3	M+2H
wt19_peaks/GLTB_YVHGGEYHAYNPDVVR_4_475.7078_25.887	1878.9	4	0.0041797	0.0245502	GLTB	YVHGGEYHAYNPDVVR		YVHGGEYHAYNPDVVR	4	475.708	469.725	475.707	25.887	24.43	0	3	M+4H
wt19_peaks/TIG_MoQVSVETTQGLGR_2_711.3562_25.904	1422.71	2	0.00866019	0.00138301	TIG	MQVSVETTQGLGR	Mo@1	[Mo]QVSVETTQGLGR	2	711.3562;720.3296	711.357	720.33	25.904	25.02	1	2	M+2H
wt19_peaks/RS14_AIISDVNASDEDR_2_702.8354_25.928	1405.67	2	0.0388557	0.0260935	RS14	AIISDVNASDEDR		AIISDVNASDEDR	2	702.8354;711.3118	702.834	711.309	25.928	25.93	3	8	M+2H
wt19_peaks/PT1_AVAEACcGSQAVIVR_2_715.8756_25.942	1431.75	2	0.00352715	0.0127069	PT1	AVAEACGSQAVIVR	Cc@6	AVAEA[Cc]GSQAVIVR	2	715.8756;724.8518	715.875	724.848	25.942	25.08	1	3	M+2H
wt19_peaks/SYC_TVAPAGGEAFEAR_2_638.3118_25.944	1276.64	2	0.00794003	0.00483347	SYC	TVAPAGGEAFEAR		TVAPAGGEAFEAR	2	638.3118;646.2995	638.321	646.297	25.944	25.83	1	2	M+2H
wt19_peaks/RL2_NIPVGSTVHNVEMKPGK_4_452.4935_26.018	1809.98	4	0.0245136	0.0201858	RL2	NIPVGSTVHNVEMKPGK		NIPVGSTVHNVEMKPGK	4	452.4935;458.2272	452.494	458.227	26.018	26.11	1	4	M+4H
wt19_peaks/RPOB_AVLVAGGVEAEK_2_571.8244_26.031	1143.65	2	0.0383324	0.0352684	RPOB	AVLVAGGVEAEK		AVLVAGGVEAEK	2	571.8244;578.3085	571.825	578.306	26.031	26.32	5	15	M+2H
wt19_peaks/IMDH_ISGAGIQESHVHDVTITK_3_639.3129_26.032	1894	3	0.00577276	0.0136827	IMDH	ISGAGIQESHVHDVTITK		ISGAGIQESHVHDVTITK	3	639.313	631.335	639.311	26.032	25.9	0	2	M+3H
wt19_peaks/FABI_MLAHCcEAVTPIR_3_466.5734_26.044	1399.72	3	0.0147674	0.0134066	FABI	MLAHCEAVTPIR	Cc@5	MLAH[Cc]EAVTPIR	3	472.2259;466.5734	466.573	472.223	26.044	25.99	0	3	M+3H
wt19_peaks/ENO_DAGYTAVISHR_2_595.3027_26.073	1190.6	2	0.00632636	0.00772435	ENO	DAGYTAVISHR		DAGYTAVISHR	2	595.303	595.302	603.279	26.073	25.5	2	3	M+2H
wt19_peaks/CLPA_GVSLEVSQEAR_2_595.2895_26.084	1175.61	2	0.00236115	0.00931955	CLPA	GVSLEVSQEAR		GVSLEVSQEAR	2	595.289	587.807	595.285	26.084	26.41	0	2	M+2H
wt19_peaks/OPPA_IEGVPESNISR_2_608.2961_26.139	1201.63	2	0.0201607	0.022589	OPPA	IEGVPESNISR		IEGVPESNISR	2	608.296	600.815	608.293	26.139	26.08	0	3	M+2H
wt19_peaks/RL7_ALEEAGAEVEVK_2_622.8235_26.178	1245.64	2	0.155197	0.10253	RL7	ALEEAGAEVEVK		ALEEAGAEVEVK	2	622.8235;629.3032	622.823	629.303	26.178	26.97	19	53	M+2H
wt19_peaks/RL1_VAVFTQGANAEAAK_2_688.8566_26.183	1377.72	2	0.151905	0.0644404	RL1	VAVFTQGANAEAAK		VAVFTQGANAEAAK	2	688.8566;697.3371	688.863	697.337	26.183	26.45	4	21	M+2H
wt19_peaks/CH60_LAGGVAVIK_2_414.2716_26.203	828.543	2	0.0132746	0.0204772	CH60	LAGGVAVIK		LAGGVAVIK	2	414.2716;419.2540	414.272	419.257	26.203	26.75	1	3	M+2H
wt19_peaks/EFTU1:EFTU2_AFDQIDNAPEEK_2_688.8247_26.232	1377.64	2	0.160062	0.107165	EFTU1:EFTU2	AFDQIDNAPEEK		AFDQIDNAPEEK	2	688.8247;696.3011	688.821	696.298	26.232	26.44	2	13	M+2H
wt19_peaks/RS4_AALELAEQR_2_500.7742_26.245	1001.55	2	0.0828254	0.0622388	RS4	AALELAEQR		AALELAEQR	2	500.7742;507.2547	500.775	507.256	26.245	26.17	3	23	M+2H
wt19_peaks/FABI_VNAISAGPIR_2_499.2918_26.279	998.587	2	0.015954	0.026532	FABI	VNAISAGPIR		VNAISAGPIR	2	499.2918;506.2687	499.294	506.273	26.279	26.45	2	11	M+2H
wt19_peaks/SYN_LTTGCcSVIVTGK_2_618.3371_26.282	1236.67	2	0.0135625	0.0186562	SYN	LTTGCSVIVTGK	Cc@5	LTTG[Cc]SVIVTGK	2	618.3371;624.8184	618.337	624.818	26.282	26.35	3	8	M+2H
wt19_peaks/ATPB_TIAMGSSDGLR_2_554.2774_26.284	1108.55	2	0.0110304	0.0109523	ATPB	TIAMGSSDGLR		TIAMGSSDGLR	2	554.2774;561.2595	554.277	561.257	26.284	26.33	2	5	M+2H
wt19_peaks/ALDA_FGETYINR_2_500.2513_26.287	1000.5	2	0.0380859	0.0245403	ALDA	FGETYINR		FGETYINR	2	500.2513;506.2348	500.249	506.231	26.287	27.56	1	3	M+2H
wt19_peaks/ZAPB_NNSLSQEVQNAQHQR_3_584.9525_26.289	1754.85	3	0.00720436	0.011099	ZAPB	NNSLSQEVQNAQHQR		NNSLSQEVQNAQHQR	3	584.9525;593.9293	584.951	593.924	26.289	26.36	1	2	M+3H
wt19_peaks/RS21_AGVLAEVR_2_407.7410_26.324	815.486	2	0.0176449	0.0129268	RS21	AGVLAEVR		AGVLAEVR	2	413.2245;407.7410	407.743	413.227	26.324	25.82	0	4	M+2H
wt19_peaks/NQOR_QPSQEELSIAR_2_637.3015_26.348	1258.65	2	0.0744509	0.00716299	NQOR	QPSQEELSIAR		QPSQEELSIAR	2	637.302	629.326	637.302	26.348	26.44	0	2	M+2H
wt19_peaks/ILVC_TAFETAPQYEGK_2_678.3047_26.355	1342.64	2	0.00200259	0.0421598	ILVC	TAFETAPQYEGK		TAFETAPQYEGK	2	678.305	671.32	678.299	26.355	26.09	0	6	M+2H
wt19_peaks/IMDH_ISGAGIQESHVHDVTITK_4_473.7538_26.372	1895.01	4	0.0177444	0.0168658	IMDH	ISGAGIQESHVHDVTITK		ISGAGIQESHVHDVTITK	4	473.7538;479.7386	473.753	479.735	26.372	25.83	1	2	M+4H
wt19_peaks/SSB_KGSQVYIEGQLR_3_459.9194_26.379	1379.76	3	0.0108485	0.00342115	SSB	KGSQVYIEGQLR		KGSQVYIEGQLR	3	459.9194;465.9030	459.922	465.904	26.379	26.67	1	2	M+3H
wt19_peaks/AK1H_YVGNIDEDGVCcR_2_706.7967_26.402	1397.62	2	0.00389597	0.0127988	AK1H	YVGNIDEDGVCR	Cc@11	YVGNIDEDGV[Cc]R	2	706.797	698.812	706.788	26.402	26.31	0	2	M+2H
wt19_peaks/OMPC_NGNPSGEGFTSGVTNNGR_2_895.3523_26.424	1765.8	2	0.00389354	0.0121251	OMPC	NGNPSGEGFTSGVTNNGR		NGNPSGEGFTSGVTNNGR	2	895.352	882.899	895.362	26.424	26.31	0	2	M+2H
wt19_peaks/AROG_FPATENAANTVAHAR_3_523.9313_26.499	1571.79	3	0.0185708	0.042392	AROG	FPATENAANTVAHAR		FPATENAANTVAHAR	3	523.9313;531.2478	523.931	531.243	26.499	26.21	2	11	M+3H
wt19_peaks/CH10_SAGGIVLTGSAAAK_2_601.8407_26.578	1203.68	2	0.0397094	0.0658446	CH10	SAGGIVLTGSAAAK		SAGGIVLTGSAAAK	2	601.8407;609.3185	601.841	609.319	26.578	27.19	5	29	M+2H
wt19_peaks/GUAC_VGIGPGSVCcTTR_2_602.3114_26.579	1204.62	2	0.0219202	0.0394483	GUAC	VGIGPGSVCTTR	Cc@9	VGIGPGSV[Cc]TTR	2	602.3114;609.7912	602.312	609.789	26.579	25.88	1	3	M+2H
wt19_peaks/RS6_QLAYPINK_2_473.7704_26.647	947.544	2	0.0291339	0.0245693	RS6	QLAYPINK		QLAYPINK	2	473.77	473.772	479.256	26.647	26.38	0	2	M+2H
wt19_peaks/PYRB_TVHSLTQALAK_2_592.3159_26.77	1169.68	2	0.00121791	0.0145015	PYRB	TVHSLTQALAK		TVHSLTQALAK	2	592.316	584.838	592.316	26.77	25.02	0	4	M+2H
wt19_peaks/UPP_ISVVGMoYR_2_476.2340_26.822	941.5	2	0.00325663	0.0331902	UPP	ISVVGMYR	Mo@6	ISVVG[Mo]YR	2	476.234	470.75	476.234	26.822	26.47	0	2	M+2H
wt19_peaks/PNP_YAQVDVIK_2_468.2617_26.854	936.528	2	0.0194606	0.0161915	PNP	YAQVDVIK		YAQVDVIK	2	468.2617;473.2475	468.264	473.249	26.854	26.76	2	7	M+2H
wt19_peaks/CH60_ATLEDLGQAK_2_523.2791_26.928	1046.56	2	0.0247354	0.0372358	CH60	ATLEDLGQAK		ATLEDLGQAK	2	523.2791;529.2636	523.28	529.263	26.928	26.75	2	9	M+2H
wt19_peaks/SERC_YGVIYAGAQK_2_535.2835_27.008	1070.58	2	0.00874842	0.0240172	SERC	YGVIYAGAQK		YGVIYAGAQK	2	535.2835;541.2693	535.288	541.27	27.008	26.63	2	8	M+2H
wt19_peaks/RL14_IFGPVTR_2_400.2186_27.044	790.47	2	1.20045	0.0261722	RL14	IFGPVTR		IFGPVTR	2	400.219	395.235	400.22	27.044	26.78	0	4	M+2H
wt19_peaks/RPOC_LIPAGTGYAYHQDR_3_521.2637_27.165	1563.79	3	0.0359384	0.0318416	RPOC	LIPAGTGYAYHQDR		LIPAGTGYAYHQDR	3	521.2637;527.9115	521.264	527.911	27.165	26.5	4	11	M+3H
wt19_peaks/EFG_NIGISAHIDAGK_3_404.5355_27.200	1197.66	3	0.415825	0.0712348	EFG	NIGISAHIDAGK		NIGISAHIDAGK	3	404.536	399.22	404.537	27.2	26.96	0	11	M+3H
wt19_peaks/EFG_NIGISAHIDAGK_2_598.3247_27.237	1196.65	2	0.0319471	0.0444969	EFG	NIGISAHIDAGK		NIGISAHIDAGK	2	598.325	598.326	606.302	27.237	26.99	3	6	M+2H
wt19_peaks/SYFA_YGVTDLR_2_417.2124_27.239	824.439	2	0.00879982	0.00633398	SYFA	YGVTDLR		YGVTDLR	2	417.212	412.22	417.205	27.239	26.74	0	2	M+2H
wt19_peaks/CISY_ILILHADHEQNASTSTVR_4_502.0164_27.270	2008.07	4	0.0268926	0.0662378	CISY	ILILHADHEQNASTSTVR		ILILHADHEQNASTSTVR	4	508.7506;502.0164	502.017	508.748	27.27	26.26	0	9	M+4H
wt19_peaks/RL21_MoYAVFQSGGK_2_552.2620_27.366	1104.53	2	0.00534741	0.00461942	RL21	MYAVFQSGGK	Mo@1	[Mo]YAVFQSGGK	2	552.262	552.264	558.246	27.366	26.65	1	2	M+2H
wt19_peaks/EFTS_IGENINIR_2_464.7639_27.389	929.529	2	0.0729889	0.0514896	EFTS	IGENINIR		IGENINIR	2	464.7639;471.2444	464.765	471.245	27.389	27.43	2	7	M+2H
wt19_peaks/SECY_VYAAQSTHLPLK_3_443.2499_27.427	1329.75	3	0.00893964	0.00930269	SECY	VYAAQSTHLPLK		VYAAQSTHLPLK	3	443.25	443.251	448.568	27.427	27.27	2	2	M+3H
wt19_peaks/ILVC_AIPEGAVDNGQLR_3_453.2195_27.454	1341.71	3	0.004845	0.0376678	ILVC	AIPEGAVDNGQLR		AIPEGAVDNGQLR	3	453.219	447.238	453.22	27.454	27.53	0	3	M+3H
wt19_peaks/RL2_DGAYVTLR_2_447.7358_27.459	895.476	2	0.05339	0.0420539	RL2	DGAYVTLR		DGAYVTLR	2	447.7358;453.2203	447.738	453.222	27.459	27.41	1	3	M+2H
wt19_peaks/DPS_YAIVANDVR_2_517.2570_27.461	1021.56	2	0.00620621	0.0190963	DPS	YAIVANDVR		YAIVANDVR	2	517.257	510.778	517.259	27.461	27.18	0	5	M+2H
wt19_peaks/ILVC_AIPEGAVDNGQLR_2_679.3263_27.470	1340.7	2	0.00269346	0.0389561	ILVC	AIPEGAVDNGQLR		AIPEGAVDNGQLR	2	679.326	670.352	679.326	27.47	27.86	0	11	M+2H
wt19_peaks/ODP1_ATVILAHTIK_2_533.8356_27.490	1067.67	2	0.00500775	0.00194554	ODP1	ATVILAHTIK		ATVILAHTIK	2	540.3159;533.8356	533.835	540.316	27.49	27.29	0	2	M+2H
wt19_peaks/AK1H_QGQVATVLSAPAK_2_643.3388_27.514	1270.72	2	0.00146976	0.0131749	AK1H	QGQVATVLSAPAK		QGQVATVLSAPAK	2	643.339	635.362	643.338	27.514	27.34	0	2	M+2H
wt19_peaks/RL6_HADNTLTFGPR_2_614.8091_27.577	1229.62	2	0.00990058	0.0138502	RL6	HADNTLTFGPR		HADNTLTFGPR	2	614.809	614.808	623.282	27.577	27.44	2	2	M+2H
wt19_peaks/OMPA_DNTWYTGAK_2_528.2431_27.590	1056.49	2	0.0481791	0.0370768	OMPA	DNTWYTGAK		DNTWYTGAK	2	528.2431;534.2258	528.244	534.226	27.59	26.18	1	7	M+2H
wt19_peaks/G3P1_VLPELNGK_2_435.2580_27.643	870.517	2	0.0186429	0.0556863	G3P1	VLPELNGK		VLPELNGK	2	440.2366;435.2580	435.259	440.244	27.643	28.1	0	14	M+2H
wt19_peaks/RLMI_IIADAAIDAGR_2_543.3023_27.693	1086.6	2	0.00899917	0.0204278	RLMI	IIADAAIDAGR		IIADAAIDAGR	2	543.3023;550.2792	543.302	550.281	27.693	28.67	1	2	M+2H
wt19_peaks/PTGA_MVAPVDGTIGK_2_544.2895_27.705	1088.59	2	0.0132225	0.0222462	PTGA	MVAPVDGTIGK		MVAPVDGTIGK	2	544.2895;550.2769	544.295	550.277	27.705	27.62	1	5	M+2H
wt19_peaks/MIND_TTSSAAIATGLAQK_2_660.3594_27.707	1320.72	2	0.00461962	0.0186533	MIND	TTSSAAIATGLAQK		TTSSAAIATGLAQK	2	660.3594;668.3296	660.362	668.339	27.707	27.52	1	4	M+2H
wt19_peaks/RS20_AFNEMoQPIVDR_2_668.3281_27.722	1336.64	2	0.0192691	0.0112538	RS20	AFNEMQPIVDR	Mo@5	AFNE[Mo]QPIVDR	2	668.3281;676.3015	668.322	676.298	27.722	27.71	3	8	M+2H
wt19_peaks/TKT1_TEEQLANIAR_2_572.8024_27.775	1145.6	2	0.0100837	0.0117933	TKT1	TEEQLANIAR		TEEQLANIAR	2	572.8024;580.2784	572.802	580.28	27.775	27.8	1	2	M+2H
wt19_peaks/ALDA_FGETYINR_2_500.2513_27.812	1000.5	2	0.00876519	0.010705	ALDA	FGETYINR		FGETYINR	2	500.2513;506.2348	500.249	506.231	27.812	27.56	1	3	M+2H
wt19_peaks/RL1_NGIIHTTIGK_2_534.2791_27.82	1054.61	2	0.00814724	0.0141297	RL1	NGIIHTTIGK		NGIIHTTIGK	2	534.279	527.307	534.286	27.82	29.57	0	2	M+2H
wt19_peaks/ATPA_AVDSMoIPIGR_2_544.2678_27.872	1075.57	2	0.00369099	0.0110806	ATPA	AVDSMIPIGR	Mo@5	AVDS[Mo]IPIGR	2	544.268	537.785	544.265	27.872	29	0	3	M+2H
wt19_peaks/ODP1_FNIDADKVNPR_3_430.2252_27.898	1290.68	3	0.00946831	0.0086956	ODP1	FNIDADKVNPR		FNIDADKVNPR	3	430.225	430.227	435.877	27.898	27.47	2	5	M+3H
wt19_peaks/TALB_LSYDTEASIAK_2_599.3052_27.926	1198.61	2	0.0306631	0.0402148	TALB	LSYDTEASIAK		LSYDTEASIAK	2	599.3052;605.2876	599.304	605.286	27.926	28.14	2	10	M+2H
wt19_peaks/RS3_GEILGGMoAAVEQPEKPAAQPK_3_713.0410_27.943	2139.11	3	0.0183817	0.013704	RS3	GEILGGMAAVEQPEKPAAQPK	Mo@7	GEILGG[Mo]AAVEQPEKPAAQPK	3	713.0410;721.3470	713.037	721.346	27.943	27.76	2	4	M+3H
wt19_peaks/AK1H_VADILESNAR_2_551.2722_27.956	1088.58	2	0.0112623	0.0193309	AK1H	VADILESNAR		VADILESNAR	2	551.272	544.291	551.27	27.956	28.07	0	4	M+2H
wt19_peaks/PNTA_AIVEAAHEFGR_3_405.8619_27.961	1201.63	3	0.00344915	0.026062	PNTA	AIVEAAHEFGR		AIVEAAHEFGR	3	405.862	400.544	405.862	27.961	26.94	0	6	M+3H
wt19_peaks/DHE4_LSNNTACcVFTGK_2_663.8045_27.998	1312.64	2	0.00290456	0.0108976	DHE4	LSNNTACVFTGK	Cc@7	LSNNTA[Cc]VFTGK	2	663.804	656.322	663.8	27.998	28	0	2	M+2H
wt19_peaks/RL19_VWVVEGSK_2_452.2476_28.005	904.502	2	0.0180466	0.0174164	RL19	VWVVEGSK		VWVVEGSK	2	452.2476;457.2356	452.251	457.236	28.005	27.45	0	2	M+2H
wt19_peaks/DEAD_HIVGAIANEGDISSR_3_513.6043_28.021	1540.81	3	0.0306204	0.00882389	DEAD	HIVGAIANEGDISSR		HIVGAIANEGDISSR	3	513.604	513.603	520.582	28.021	27.86	2	2	M+3H
wt19_peaks/RL2_HPVTPWGVQTK_3_417.2208_28.09	1251.68	3	0.0264191	0.0194348	RL2	HPVTPWGVQTK		HPVTPWGVQTK	3	422.5463;417.2208	417.228	422.546	28.09	26.34	0	9	M+3H
wt19_peaks/SYFA_YGVTDLR_2_417.2124_28.101	824.439	2	0.0106096	0.0207549	SYFA	YGVTDLR		YGVTDLR	2	417.212	412.22	417.205	28.101	26.74	0	2	M+2H
wt19_peaks/RL2_HPVTPWGVQTK_2_625.3388_28.147	1250.68	2	0.0135926	0.0117779	RL2	HPVTPWGVQTK		HPVTPWGVQTK	2	625.339	625.339	633.315	28.147	27.19	2	3	M+2H
wt19_peaks/METK_SQVTFQYDDGK_2_644.2950_28.176	1288.59	2	0.0124883	0.0232621	METK	SQVTFQYDDGK		SQVTFQYDDGK	2	644.2950;651.2798	644.297	651.276	28.176	27.4	1	6	M+2H
wt19_peaks/ATPE_KAEEHISSSHGDVDYAQASAELAK_4_644.2950_28.214	2546.22	4	0.010769	0.0145231	ATPE	KAEEHISSSHGDVDYAQASAELAK		KAEEHISSSHGDVDYAQASAELAK	4	644.295	636.556	644.283	28.214	28.41	0	2	M+4H
wt19_peaks/SYD_GLEGINSPVAK_2_542.8061_28.275	1085.61	2	0.0113396	0.0112333	SYD	GLEGINSPVAK		GLEGINSPVAK	2	542.8061;549.2845	542.804	549.285	28.275	28.3	1	3	M+2H
wt19_peaks/DHE4_VVWVDDR_2_450.2167_28.279	889.466	2	0.00438012	0.00962717	DHE4	VVWVDDR		VVWVDDR	2	450.217	444.733	450.217	28.279	29.83	0	3	M+2H
wt19_peaks/SERA_AAGYTNIEFHK_3_422.5305_28.317	1252.63	3	0.011558	0.0186082	SERA	AAGYTNIEFHK		AAGYTNIEFHK	3	422.531	417.544	422.529	28.317	27.05	0	5	M+3H
wt19_peaks/DPS_ATNLLYTR_2_482.2467_28.372	952.534	2	0.0475653	0.0285455	DPS	ATNLLYTR		ATNLLYTR	2	482.247	476.267	482.249	28.372	29.46	0	2	M+2H
wt19_peaks/RPOA_LVDIEQVSSTHAK_3_476.2552_28.391	1428.77	3	0.0720797	0.0553601	RPOA	LVDIEQVSSTHAK		LVDIEQVSSTHAK	3	476.2552;481.9063	476.257	481.906	28.391	28.18	3	15	M+3H
wt19_peaks/DAPD_INDNQVIEGAESR_2_722.8528_28.417	1445.71	2	0.00837071	0.0155096	DAPD	INDNQVIEGAESR		INDNQVIEGAESR	2	722.8528;732.3301	722.856	732.327	28.417	28.3	1	4	M+2H
wt19_peaks/ASSY_LLTGIHNEDTIEQYHAHGR_4_559.2576_28.433	2207.11	4	0.00677194	0.00668407	ASSY	LLTGIHNEDTIEQYHAHGR		LLTGIHNEDTIEQYHAHGR	4	559.258	551.777	559.255	28.433	28.81	0	4	M+4H
wt19_peaks/RL29_MQAASGQLQQSHLLK_3_547.2888_28.435	1641.87	3	0.0318881	0.0247805	RL29	MQAASGQLQQSHLLK		MQAASGQLQQSHLLK	3	547.2888;554.6025	547.292	554.603	28.435	27.77	2	8	M+3H
wt19_peaks/DEAD_DVLGMAQTGSGK_2_582.2903_28.529	1164.58	2	0.00850569	0.00523414	DEAD	DVLGMAQTGSGK		DVLGMAQTGSGK	2	582.29	582.29	589.27	28.529	28.51	2	2	M+2H
wt19_peaks/FABA_FTGQVLPTAK_2_531.3030_28.643	1062.61	2	0.0460395	0.034805	FABA	FTGQVLPTAK		FTGQVLPTAK	2	531.3030;537.2847	531.304	537.286	28.643	29.21	3	16	M+2H
wt19_peaks/ADHE_EYASFTQEQVDK_2_722.8356_28.705	1445.67	2	0.00699235	0.00924319	ADHE	EYASFTQEQVDK		EYASFTQEQVDK	2	722.8356;730.3118	722.834	730.312	28.705	28.75	1	3	M+2H
wt19_peaks/RPOB_AYDLGADVR_2_490.2468_28.706	980.493	2	0.0176995	0.0125977	RPOB	AYDLGADVR		AYDLGADVR	2	490.2468;496.2326	490.246	496.229	28.706	28.44	1	6	M+2H
wt19_peaks/SYT_ALNAYLQR_2_474.7666_28.734	949.534	2	0.00395055	0.0174624	SYT	ALNAYLQR		ALNAYLQR	2	474.767	474.767	481.248	28.734	29.61	0	2	M+2H
wt19_peaks/GREA_LSNAQVIDVTK_2_594.3356_28.756	1188.67	2	0.011446	0.0125115	GREA	LSNAQVIDVTK		LSNAQVIDVTK	2	594.3356;601.3147	594.336	601.315	28.756	28.72	2	4	M+2H
wt19_peaks/PFLB:TDCE_GAVASLTSVAK_2_502.2937_28.768	1004.59	2	0.0230959	0.0320515	PFLB:TDCE	GAVASLTSVAK		GAVASLTSVAK	2	502.2937;508.2735	502.293	508.276	28.768	30.2	1	5	M+2H
wt19_peaks/BCCP_AFIEVGQK_2_446.2498_28.783	892.502	2	0.0133499	0.00782125	BCCP	AFIEVGQK		AFIEVGQK	2	446.25	446.251	451.236	28.783	29.91	0	4	M+2H
wt19_peaks/NUSA_GAQLFVTR_2_446.2532_28.793	892.513	2	0.0141121	0.00435297	NUSA	GAQLFVTR		GAQLFVTR	2	446.253	446.257	452.239	28.793	30.18	1	2	M+2H
wt19_peaks/EFP_ATYYSNDFR_2_568.7568_28.823	1137.51	2	0.00953749	0.00736354	EFP	ATYYSNDFR		ATYYSNDFR	2	568.7568;575.2387	568.755	575.235	28.823	28.68	2	3	M+2H
wt19_peaks/ATPA_VVNTLGAPIDGK_2_592.3375_28.890	1184.68	2	0.0493584	0.0536794	ATPA	VVNTLGAPIDGK		VVNTLGAPIDGK	2	592.3375;599.3178	592.338	599.317	28.89	29.21	4	19	M+2H
wt19_peaks/YBJP_TTLPDSAHVASASTIPNR_3_621.2983_28.899	1839.96	3	0.00270466	0.0102663	YBJP	TTLPDSAHVASASTIPNR		TTLPDSAHVASASTIPNR	3	621.298	613.319	621.295	28.899	28.82	0	2	M+3H
wt19_peaks/IF2_STLNIPGTGGK_2_522.7889_28.916	1045.58	2	0.0113634	0.0084496	IF2	STLNIPGTGGK		STLNIPGTGGK	2	522.7889;529.2668	522.788	529.269	28.916	28.96	2	5	M+2H
wt19_peaks/AK1H_NTGNPQAPGTLIGASR_2_788.3792_28.918	1554.81	2	0.00258028	0.013786	AK1H	NTGNPQAPGTLIGASR		NTGNPQAPGTLIGASR	2	788.379	777.406	788.373	28.918	28.83	0	2	M+2H
wt19_peaks/RS2_VHIINLEK_2_483.2919_28.96	966.586	2	0.0222197	0.0162404	RS2	VHIINLEK		VHIINLEK	2	483.2919;489.2748	483.293	489.275	28.96	27.21	3	12	M+2H
wt19_peaks/ILVC_IGEQEYFDK_2_570.2494_28.981	1129.53	2	0.00515164	0.050771	ILVC	IGEQEYFDK		IGEQEYFDK	2	570.249	564.765	570.248	28.981	27.84	0	7	M+2H
wt19_peaks/ODP1_VLGTDGFGR_2_461.2419_29.009	922.487	2	0.0526482	0.0367349	ODP1	VLGTDGFGR		VLGTDGFGR	2	461.242	461.244	467.226	29.009	29.25	3	6	M+2H
wt19_peaks/RHLE_ELAAQIGENVR_2_600.3210_29.010	1200.65	2	0.00908372	0.00392419	RHLE	ELAAQIGENVR		ELAAQIGENVR	2	600.321	600.323	608.299	29.01	30.44	2	2	M+2H
wt19_peaks/PT1_ISADQVDQEVER_2_694.8381_29.020	1389.67	2	0.0139726	0.0255413	PT1	ISADQVDQEVER		ISADQVDQEVER	2	694.8381;703.3147	694.837	703.312	29.02	28.86	2	4	M+2H
wt19_peaks/OMPX_FQTTEYPTYK_2_639.3075_29.032	1278.61	2	0.138073	0.0556593	OMPX	FQTTEYPTYK		FQTTEYPTYK	2	639.3075;645.2909	639.307	645.289	29.032	28.87	3	12	M+2H
wt19_peaks/AAT_ELIVASSYSK_2_548.7997_29.047	1097.6	2	0.00952054	0.032714	AAT	ELIVASSYSK		ELIVASSYSK	2	548.7997;554.2807	548.798	554.282	29.047	29.03	2	5	M+2H
wt19_peaks/DPS_ATNLLYTR_2_482.2467_29.122	952.534	2	0.0125908	0.0156986	DPS	ATNLLYTR		ATNLLYTR	2	482.247	476.267	482.249	29.122	29.46	0	2	M+2H
wt19_peaks/NDK_MLHLTVEQAR_3_405.2027_29.197	1199.66	3	0.00378452	0.00608713	NDK	MLHLTVEQAR		MLHLTVEQAR	3	405.203	399.886	405.203	29.197	29.77	0	3	M+3H
wt19_peaks/GYRA_VYQLPEATR_2_538.7880_29.208	1077.58	2	0.00811493	0.0086589	GYRA	VYQLPEATR		VYQLPEATR	2	538.7880;545.2725	538.791	545.272	29.208	29.25	1	2	M+2H
wt19_peaks/TIG_VPMNIVAQR_2_514.2883_29.235	1028.58	2	0.0214579	0.0734725	TIG	VPMNIVAQR		VPMNIVAQR	2	514.288	514.29	521.269	29.235	29.47	1	4	M+2H
wt19_peaks/OMPT_DDIGSFPNGER_2_611.2511_29.366	1207.55	2	0.0861861	0.0301085	OMPT	DDIGSFPNGER		DDIGSFPNGER	2	611.251	603.774	611.251	29.366	30.62	0	2	M+2H
wt19_peaks/IDH_TVTYDFER_2_515.7460_29.414	1031.49	2	0.0151197	0.0227711	IDH	TVTYDFER		TVTYDFER	2	515.7460;521.2303	515.746	521.23	29.414	29.9	1	5	M+2H
wt19_peaks/CH60_AVTAAVEELK_2_515.7922_29.417	1031.59	2	0.0583531	0.0939347	CH60	AVTAAVEELK		AVTAAVEELK	2	515.7922;521.2747	515.793	521.277	29.417	29.66	1	2	M+2H
wt19_peaks/BAMB_IYLVDQNDR_2_568.2866_29.523	1136.58	2	0.008666	0.0164737	BAMB	IYLVDQNDR		IYLVDQNDR	2	568.287	568.291	575.27	29.523	29.46	2	2	M+2H
wt19_peaks/TIG_SQAIEGLVK_2_472.7742_29.542	945.549	2	0.0129259	0.0383573	TIG	SQAIEGLVK		SQAIEGLVK	2	472.7742;478.2571	472.775	478.258	29.542	29.96	1	6	M+2H
wt19_peaks/PYRI_EFSHNVVLAN_2_572.2677_29.547	1130.57	2	0.00600836	0.0697744	PYRI	EFSHNVVLAN		EFSHNVVLAN	2	572.268	565.286	572.265	29.547	30.72	0	2	M+2H
wt19_peaks/RS1_SESAIPAEQFK_2_603.8059_29.555	1207.61	2	0.0552095	0.174275	RS1	SESAIPAEQFK		SESAIPAEQFK	2	603.8059;610.2870	603.804	610.285	29.555	29.25	4	10	M+2H
wt19_peaks/ASSY_LLTGIHNEDTIEQYHAHGR_4_559.2576_29.581	2207.11	4	0.00435006	0.0303172	ASSY	LLTGIHNEDTIEQYHAHGR		LLTGIHNEDTIEQYHAHGR	4	559.258	551.777	559.255	29.581	28.81	0	4	M+4H
wt19_peaks/CSPA_GPAAGNVTSL_2_443.7344_29.6	887.471	2	0.0408886	0.00474508	CSPA	GPAAGNVTSL		GPAAGNVTSL	2	443.734	443.736	449.219	29.6	31.35	2	9	M+2H
wt19_peaks/ATPA_AVDSMoIPIGR_2_544.2678_29.622	1075.57	2	0.00383966	0.00641522	ATPA	AVDSMIPIGR	Mo@5	AVDS[Mo]IPIGR	2	544.268	537.785	544.265	29.622	29	0	3	M+2H
wt19_peaks/RS11_NLEVMVK_2_416.7322_29.632	833.468	2	0.0202792	0.00257911	RS11	NLEVMVK		NLEVMVK	2	416.732	416.734	421.221	29.632	29.65	1	2	M+2H
wt19_peaks/RLMI_IIADAAIDAGR_2_543.3023_29.657	1086.6	2	0.00601967	0.00904059	RLMI	IIADAAIDAGR		IIADAAIDAGR	2	543.3023;550.2792	543.302	550.281	29.657	28.67	1	2	M+2H
wt19_peaks/IMDH_VGIGPGSICcTTR_2_609.3183_29.66	1218.64	2	0.14912	0.173455	IMDH	VGIGPGSICTTR	Cc@9	VGIGPGSI[Cc]TTR	2	609.3183;616.7978	609.319	616.797	29.66	31.41	3	10	M+2H
wt19_peaks/EFTU1:EFTU2_ALEGDAEWEAK_2_609.7869_29.686	1219.57	2	0.265961	0.282127	EFTU1:EFTU2	ALEGDAEWEAK		ALEGDAEWEAK	2	609.7869;616.2690	609.786	616.267	29.686	29.78	5	34	M+2H
wt19_peaks/CH60_AVAAGMoNPMDLK_2_617.2942_29.691	1234.61	2	0.0576174	0.00948086	CH60	AVAAGMNPMDLK	Mo@6	AVAAG[Mo]NPMDLK	2	624.2810;617.2942	617.303	624.282	29.691	29.16	0	2	M+2H
wt19_peaks/G3P1:G3P3_VGINGFGR_2_416.2028_29.718	820.455	2	0.0177726	0.0582267	G3P1:G3P3	VGINGFGR		VGINGFGR	2	416.203	410.228	416.21	29.718	29.84	0	12	M+2H
wt19_peaks/RS9_ALMoEYDESLR_2_621.7884_29.735	1243.58	2	0.0170486	0.0129966	RS9	ALMEYDESLR	Mo@3	AL[Mo]EYDESLR	2	621.7884;628.2716	621.788	628.269	29.735	29.56	2	6	M+2H
wt19_peaks/CRP_TACcEVAEISYK_2_635.8064_29.754	1271.61	2	0.00517059	0.00836543	CRP	TACEVAEISYK	Cc@3	TA[Cc]EVAEISYK	2	635.8064;641.7888	635.803	641.786	29.754	29.28	1	3	M+2H
wt19_peaks/OMPC:Q1PI90_VGSLGWANK_2_466.2512_29.783	932.508	2	0.0894569	0.0343471	OMPC:Q1PI90	VGSLGWANK		VGSLGWANK	2	466.2512;472.2359	466.254	472.236	29.783	28.97	1	18	M+2H
wt19_peaks/STPA_TPKPIAQALAEGK_3_447.2421_29.796	1325.78	3	0.00510637	0.0188156	STPA	TPKPIAQALAEGK		TPKPIAQALAEGK	3	447.242	441.926	447.244	29.796	28.38	0	3	M+3H
wt19_peaks/SLYB_VVLASNGSQVTVSPR_2_757.4216_29.800	1514.84	2	0.00570673	0.005514	SLYB	VVLASNGSQVTVSPR		VVLASNGSQVTVSPR	2	757.4216;767.3884	757.421	767.391	29.8	29.98	1	9	M+2H
wt19_peaks/DHE4_VVWVDDR_2_450.2167_29.827	889.466	2	0.00474721	0.00709738	DHE4	VVWVDDR		VVWVDDR	2	450.217	444.733	450.217	29.827	29.83	0	3	M+2H
wt19_peaks/SYT_ALNAYLQR_2_474.7666_29.873	949.534	2	0.00368361	0.0164023	SYT	ALNAYLQR		ALNAYLQR	2	474.767	474.767	481.248	29.873	29.61	0	2	M+2H
wt19_peaks/OMPC:OMPN:YEDS_NMSTYVDYK_2_560.7533_29.878	1121.51	2	0.0321145	0.0350181	OMPC:OMPN:YEDS	NMSTYVDYK		NMSTYVDYK	2	560.7533;566.2388	560.753	566.237	29.878	29.48	2	10	M+2H
wt19_peaks/YBJP_TTLPDSAHVASASTIPNR_3_621.2983_29.922	1839.96	3	0.00404876	0.00852585	YBJP	TTLPDSAHVASASTIPNR		TTLPDSAHVASASTIPNR	3	621.298	613.319	621.295	29.922	28.82	0	2	M+3H
wt19_peaks/ACEA_VLVPTQEAIQK_2_613.3593_29.924	1226.72	2	0.016531	0.193489	ACEA	VLVPTQEAIQK		VLVPTQEAIQK	2	613.3593;620.3416	613.362	620.341	29.924	30.19	1	9	M+2H
wt19_peaks/RL6_INGQVITIK_2_493.3041_29.940	986.612	2	0.013981	0.0153778	RL6	INGQVITIK		INGQVITIK	2	493.3041;499.2801	493.306	499.288	29.94	30.77	2	8	M+2H
wt19_peaks/GLTB_TGDGCcGLLLQKPDR_3_516.9085_29.940	1531.79	3	0.00624886	0.0134045	GLTB	TGDGCGLLLQKPDR	Cc@5	TGDG[Cc]GLLLQKPDR	3	516.909	510.597	516.911	29.94	29.62	0	2	M+3H
wt19_peaks/EFTS_ITDVEVLK_2_458.7699_29.941	917.543	2	0.0645509	0.0444525	EFTS	ITDVEVLK		ITDVEVLK	2	458.77	458.772	463.258	29.941	30.44	1	2	M+2H
wt19_peaks/RL15_GFEGGQMoPLYR_2_635.7999_29.956	1271.6	2	0.0137992	0.0125082	RL15	GFEGGQMPLYR	Mo@7	GFEGGQ[Mo]PLYR	2	635.8	635.798	643.276	29.956	29.88	1	4	M+2H
wt19_peaks/DHSA_DASESDVEASLDR_2_697.3118_29.962	1394.62	2	0.00808549	0.00419621	DHSA	DASESDVEASLDR		DASESDVEASLDR	2	697.3118;705.2901	697.308	705.284	29.962	29.63	2	4	M+2H
wt19_peaks/RL2_ATLGEVGNAEHMoLR_3_505.2515_29.963	1515.76	3	0.0387565	0.0252841	RL2	ATLGEVGNAEHMLR	Mo@12	ATLGEVGNAEH[Mo]LR	3	505.2515;511.9029	505.253	511.9	29.963	29.7	3	16	M+3H
wt19_peaks/THRC_ELGYTSEPHAAVAYR_3_555.2774_29.985	1665.82	3	0.00670051	0.0365113	THRC	ELGYTSEPHAAVAYR		ELGYTSEPHAAVAYR	3	555.2774;561.9225	555.275	561.922	29.985	29.99	1	6	M+3H
wt19_peaks/YNCE_AAEVLVVDTR_2_536.8013_30.008	1073.61	2	0.00941676	0.0160029	YNCE	AAEVLVVDTR		AAEVLVVDTR	2	536.8013;543.2805	536.804	543.285	30.008	29.85	1	4	M+2H
wt19_peaks/ATPB_VYDALEVQNGNER_2_763.3334_30.022	1507.73	2	0.011577	0.0135523	ATPB	VYDALEVQNGNER		VYDALEVQNGNER	2	763.333	753.863	763.335	30.022	29.63	0	4	M+2H
wt19_peaks/ATPF_AEAQVIIEQANK_2_657.3575_30.028	1314.71	2	0.0203868	0.025617	ATPF	AEAQVIIEQANK		AEAQVIIEQANK	2	657.3575;665.3333	657.357	665.333	30.028	29.91	3	6	M+2H
wt19_peaks/RL1_VGTVTPNVAEAVK_2_642.8631_30.057	1285.72	2	0.202815	0.146823	RL1	VGTVTPNVAEAVK		VGTVTPNVAEAVK	2	642.8631;650.3409	642.862	650.34	30.057	30.43	5	19	M+2H
wt19_peaks/RPOC_VPYGAVLAK_2_464.2585_30.062	918.554	2	0.0259985	0.0225613	RPOC	VPYGAVLAK		VPYGAVLAK	2	464.259	459.277	464.262	30.062	30.95	0	2	M+2H
wt19_peaks/ISCS_GIIYHVDATQSVGK_3_496.5996_30.065	1489.8	3	0.0209811	0.0172517	ISCS	GIIYHVDATQSVGK		GIIYHVDATQSVGK	3	496.5996;502.5846	496.601	502.583	30.065	29.93	2	8	M+3H
wt19_peaks/ATPB_GVQSILQR_2_457.2448_30.105	901.534	2	0.0327368	0.0362155	ATPB	GVQSILQR		GVQSILQR	2	457.245	450.767	457.248	30.105	30.21	0	4	M+2H
wt19_peaks/RS1_RHEAWITLEK_3_428.2335_30.137	1284.71	3	0.00387568	0.00492506	RS1	RHEAWITLEK		RHEAWITLEK	3	428.2335;433.8882	428.236	433.885	30.137	29.65	3	19	M+3H
wt19_peaks/DHE4_DPNQTEFAQAVR_2_697.3137_30.198	1376.67	2	0.00389891	0.011351	DHE4	DPNQTEFAQAVR		DPNQTEFAQAVR	2	697.314	688.334	697.308	30.198	30.32	0	2	M+2H
wt19_peaks/ADHE_FATHGGYLLQGK_3_431.2179_30.202	1293.69	3	0.0049042	0.00188445	ADHE	FATHGGYLLQGK		FATHGGYLLQGK	3	436.5491;431.2179	431.232	436.549	30.202	30.26	0	6	M+3H
wt19_peaks/PTA_IVLPEGDEPR_2_562.7993_30.246	1125.6	2	0.0110802	0.00813026	PTA	IVLPEGDEPR		IVLPEGDEPR	2	562.7993;569.2786	562.802	569.282	30.246	30.23	2	4	M+2H
wt19_peaks/EFTS_EHNAEVTGFIR_3_424.8818_30.253	1274.65	3	0.0323811	0.0224165	EFTS	EHNAEVTGFIR		EHNAEVTGFIR	3	424.8818;430.5326	424.883	430.533	30.253	29.71	3	11	M+3H
wt19_peaks/RHO_GEVVASTFDEPASR_2_732.8538_30.467	1465.7	2	0.00963689	0.00802467	RHO	GEVVASTFDEPASR		GEVVASTFDEPASR	2	732.8538;741.3288	732.852	741.327	30.467	30.4	2	3	M+2H
wt19_peaks/RHLE_ELAAQIGENVR_2_600.3210_30.467	1200.65	2	0.00883659	0.00659952	RHLE	ELAAQIGENVR		ELAAQIGENVR	2	600.321	600.323	608.299	30.467	30.44	2	2	M+2H
wt19_peaks/ERPA_SLIADEDNPNLK_2_664.8350_30.469	1329.68	2	0.0110639	0.0123007	ERPA	SLIADEDNPNLK		SLIADEDNPNLK	2	664.8350;672.3201	664.839	672.317	30.469	30.52	1	2	M+2H
wt19_peaks/RPOB_GGVVQYVDASR_2_575.7938_30.490	1151.59	2	0.0111094	0.00990868	RPOB	GGVVQYVDASR		GGVVQYVDASR	2	575.7938;583.2797	575.797	583.274	30.49	30.36	2	4	M+2H
wt19_peaks/ATPG_VMLQAYDEGR_2_591.2870_30.575	1182.57	2	0.00978278	0.00573077	ATPG	VMLQAYDEGR		VMLQAYDEGR	2	591.2870;598.2672	591.285	598.264	30.575	30.19	1	2	M+2H
wt19_peaks/TIG_QALELPR_2_413.7407_30.642	827.486	2	0.0232319	0.0182052	TIG	QALELPR		QALELPR	2	413.741	413.743	419.227	30.642	30.21	1	2	M+2H
wt19_peaks/RPOC_VPYGAVLAK_2_464.2585_30.699	918.554	2	0.0204184	0.0194168	RPOC	VPYGAVLAK		VPYGAVLAK	2	464.259	459.277	464.262	30.699	30.95	0	2	M+2H
wt19_peaks/YDJN_AILDSEDDAELAHH_3_518.5537_30.774	1537.71	3	0.0128972	0.0160529	YDJN	AILDSEDDAELAHH		AILDSEDDAELAHH	3	518.554	512.571	518.553	30.774	30.72	0	2	M+3H
wt19_peaks/SYP_VVAAAIEQNYDER_2_739.3765_30.789	1478.74	2	0.014136	0.023853	SYP	VVAAAIEQNYDER		VVAAAIEQNYDER	2	739.376	739.368	748.342	30.789	30.72	2	2	M+2H
wt19_peaks/DLDH_FTGANTLEVEGENGK_2_792.3479_30.797	1566.75	2	0.00867788	0.0101566	DLDH	FTGANTLEVEGENGK		FTGANTLEVEGENGK	2	792.348	783.376	792.35	30.797	30.46	0	4	M+2H
wt19_peaks/CODA_LIDVHCcDEIDDEQSR_3_622.2666_30.924	1845.83	3	0.00535439	0.0129269	CODA	LIDVHCDEIDDEQSR	Cc@6	LIDVH[Cc]DEIDDEQSR	3	622.267	615.276	622.255	30.924	30.85	0	2	M+3H
wt19_peaks/EFTS_FEVGEGIEK_2_504.2553_30.933	1008.51	2	0.0704897	0.0517251	EFTS	FEVGEGIEK		FEVGEGIEK	2	509.2392;504.2553	504.256	509.242	30.933	31.13	0	2	M+2H
wt19_peaks/RPOB_EEIEGSGILSK_2_581.3021_30.994	1162.61	2	0.0312564	0.0290813	RPOB	EEIEGSGILSK		EEIEGSGILSK	2	581.302	581.304	587.286	30.994	31.02	2	4	M+2H
wt19_peaks/ACON2_VPPGVDEAAYVK_2_622.8337_31.019	1245.66	2	0.0295838	0.0262966	ACON2	VPPGVDEAAYVK		VPPGVDEAAYVK	2	622.8337;629.3095	622.83	629.311	31.019	31.01	2	5	M+2H
wt19_peaks/HFLK_AQTILEAQGEVAR_2_693.3753_31.029	1386.75	2	0.00775528	0.00907411	HFLK	AQTILEAQGEVAR		AQTILEAQGEVAR	2	693.3753;702.3460	693.373	702.347	31.029	31.04	1	3	M+2H
wt19_peaks/GLNA_AINALANPTTNSYK_2_748.3597_31.051	1478.77	2	0.0104835	0.0379823	GLNA	AINALANPTTNSYK		AINALANPTTNSYK	2	748.36	739.386	748.36	31.051	31.42	0	7	M+2H
wt19_peaks/RL24_RDDEVIVLTGK_2_622.8367_31.054	1245.69	2	0.0283593	0.0208239	RL24	RDDEVIVLTGK		RDDEVIVLTGK	2	622.8367;630.3230	622.846	630.324	31.054	31.1	1	2	M+2H
wt19_peaks/DAPD_VPAGSVVVSGNLPSK_2_705.9040_31.061	1411.8	2	0.0171352	0.0680326	DAPD	VPAGSVVVSGNLPSK		VPAGSVVVSGNLPSK	2	705.9040;714.3785	705.902	714.376	31.061	31.14	2	14	M+2H
wt19_peaks/ATPF_IVAQAQAEIEAER_2_714.3778_31.071	1428.76	2	0.0684014	0.0139661	ATPF	IVAQAQAEIEAER		IVAQAQAEIEAER	2	714.3778;723.3525	714.379	723.352	31.071	31.06	4	6	M+2H
wt19_peaks/RL24_RDDEVIVLTGK_3_415.5637_31.093	1246.7	3	0.00839645	0.00692213	RL24	RDDEVIVLTGK		RDDEVIVLTGK	3	415.564	415.567	420.552	31.093	30.64	0	2	M+3H
wt19_peaks/NDK_ADYADSLTENGTHGSDSVESAAR_3_785.0178_31.102	2355.03	3	0.0164145	0.0177863	NDK	ADYADSLTENGTHGSDSVESAAR		ADYADSLTENGTHGSDSVESAAR	3	785.0178;794.6529	785.011	794.649	31.102	31.04	1	3	M+3H
wt19_peaks/RECA_IVEIYGPESSGK_2_639.8326_31.117	1279.67	2	0.0119644	0.0137837	RECA	IVEIYGPESSGK		IVEIYGPESSGK	2	639.8326;646.3165	639.833	646.314	31.117	31.05	2	4	M+2H
wt19_peaks/PFLB_IVGLQTEAPLKR_3_442.2598_31.168	1326.81	3	0.0217491	0.0183899	PFLB	IVGLQTEAPLKR		IVGLQTEAPLKR	3	442.2598;447.9196	442.27	447.92	31.168	31.3	2	6	M+3H
wt19_peaks/RS19_QHVPVFVTDEMoVGHK_3_580.2928_31.201	1740.87	3	0.0154051	0.0228935	RS19	QHVPVFVTDEMVGHK	Mo@11	QHVPVFVTDE[Mo]VGHK	3	580.293	580.291	587.271	31.201	30.18	1	2	M+3H
wt19_peaks/IMDH_VGIGPGSICcTTR_2_609.3183_31.253	1218.64	2	0.0182576	0.0400768	IMDH	VGIGPGSICTTR	Cc@9	VGIGPGSI[Cc]TTR	2	609.3183;616.7978	609.319	616.797	31.253	31.41	3	10	M+2H
wt19_peaks/RS7_RVGGSTYQVPVEVRPVR_4_482.2504_31.255	1902.08	4	0.00272441	0.00937679	RS7	RVGGSTYQVPVEVRPVR		RVGGSTYQVPVEVRPVR	4	482.25	475.52	482.25	31.255	31.93	0	3	M+4H
wt19_peaks/GLYA_SPFVTSGIR_2_482.2607_31.262	964.534	2	0.0183797	0.0563095	GLYA	SPFVTSGIR		SPFVTSGIR	2	482.2607;488.2466	482.267	488.249	31.262	31	1	13	M+2H
wt19_peaks/FABZ_VLDFEEGR_2_482.7447_31.267	965.482	2	0.014927	0.0564466	FABZ	VLDFEEGR		VLDFEEGR	2	482.7447;488.2263	482.741	488.225	31.267	32.07	2	5	M+2H
wt19_peaks/IDH_TVTYDFER_2_515.7460_31.275	1031.49	2	0.0394499	0.0834106	IDH	TVTYDFER		TVTYDFER	2	515.7460;521.2303	515.746	521.23	31.275	29.9	1	5	M+2H
wt19_peaks/ILVC_AYALSEQLK_2_517.2614_31.279	1023.56	2	0.00474005	0.089817	ILVC	AYALSEQLK		AYALSEQLK	2	517.261	511.78	517.264	31.279	30.98	0	3	M+2H
wt19_peaks/SYA_RIEAVTGEGAIATVHADSDR_4_517.7571_31.343	2071.07	4	0.0369601	0.00521535	SYA	RIEAVTGEGAIATVHADSDR		RIEAVTGEGAIATVHADSDR	4	517.757	517.766	524.746	31.343	32.8	2	2	M+4H
wt19_peaks/ODO2_LLAEHNLDASAIK_3_471.2451_31.349	1396.78	3	0.0568277	0.0726571	ODO2	LLAEHNLDASAIK		LLAEHNLDASAIK	3	471.245	465.593	471.243	31.349	31.6	0	5	M+3H
wt19_peaks/OMPF_AVGLHYFSK_2_511.2643_31.352	1022.55	2	0.0103941	0.0848702	OMPF	AVGLHYFSK		AVGLHYFSK	2	511.2643;517.2582	511.277	517.26	31.352	29.97	1	10	M+2H
wt19_peaks/LEPA_IDLPAADPER_2_548.7829_31.352	1097.57	2	0.0219467	0.00716319	LEPA	IDLPAADPER		IDLPAADPER	2	548.7829;555.2670	548.786	555.267	31.352	31.13	1	3	M+2H
wt19_peaks/RL34_TFQPSVLK_2_460.2648_31.355	920.533	2	0.0402998	0.0295608	RL34	TFQPSVLK		TFQPSVLK	2	460.2648;465.2501	460.267	465.252	31.355	31.86	3	10	M+2H
wt19_peaks/CH60_AIAQVGTISANSDETVGK_3_587.6416_31.366	1762.92	3	0.0219787	0.0294253	CH60	AIAQVGTISANSDETVGK		AIAQVGTISANSDETVGK	3	587.6416;594.6214	587.64	594.619	31.366	32.94	0	4	M+3H
wt19_peaks/RL6_DGYADGWAQAGTAR_2_719.8236_31.388	1439.64	2	0.012678	0.00141362	RL6	DGYADGWAQAGTAR		DGYADGWAQAGTAR	2	719.8236;729.2975	719.822	729.293	31.388	32.8	3	10	M+2H
wt19_peaks/ODO2_LLAEHNLDASAIK_2_697.8873_31.406	1395.77	2	0.010678	0.0138144	ODO2	LLAEHNLDASAIK		LLAEHNLDASAIK	2	697.887	697.886	706.361	31.406	31.43	2	2	M+2H
wt19_peaks/RS13_IAGINIPDHK_2_539.3060_31.486	1078.61	2	0.0273056	0.0216557	RS13	IAGINIPDHK		IAGINIPDHK	2	539.3060;546.2831	539.307	546.286	31.486	31.39	3	9	M+2H
wt19_peaks/IPYR_SLLNVPAGK_2_449.7690_31.510	899.544	2	0.0260191	0.0200814	IPYR	SLLNVPAGK		SLLNVPAGK	2	449.7690;455.2531	449.772	455.256	31.51	31.61	4	16	M+2H
wt19_peaks/RL9_LAEVLAAANAR_2_549.8154_31.535	1099.63	2	0.224405	0.165576	RL9	LAEVLAAANAR		LAEVLAAANAR	2	549.8154;557.2933	549.817	557.295	31.535	32.09	8	39	M+2H
wt19_peaks/CH60_AIAQVGTISANSDETVGK_2_880.9599_31.544	1761.91	2	0.0309912	0.0465465	CH60	AIAQVGTISANSDETVGK		AIAQVGTISANSDETVGK	2	880.9599;891.4287	880.955	891.424	31.544	31.44	3	7	M+2H
wt19_peaks/IPYR_ESGALFVDR_2_497.2535_31.564	994.508	2	0.0147483	0.0202973	IPYR	ESGALFVDR		ESGALFVDR	2	497.2535;503.2335	497.254	503.236	31.564	31.57	3	8	M+2H
wt19_peaks/RF2_ITHIPTGIVTQCcQNDR_3_618.3119_31.664	1854.95	3	0.0181017	0.00366936	RF2	ITHIPTGIVTQCQNDR	Cc@12	ITHIPTGIVTQ[Cc]QNDR	3	618.3119;626.2952	618.317	626.293	31.664	32.91	2	4	M+3H
wt19_peaks/ADHE_FATHGGYLLQGK_3_431.2179_31.709	1293.69	3	0.0106313	0.00924321	ADHE	FATHGGYLLQGK		FATHGGYLLQGK	3	436.5491;431.2179	431.232	436.549	31.709	30.26	0	6	M+3H
wt19_peaks/RL31_STVGHDLNLDVCcSK_3_515.5841_31.721	1546.75	3	0.0485726	0.0362433	RL31	STVGHDLNLDVCSK	Cc@12	STVGHDLNLDV[Cc]SK	3	515.5841;521.5673	515.585	521.567	31.721	31.49	1	11	M+3H
wt19_peaks/RL31_STVGHDLNLDVCcSK_2_772.8765_31.725	1545.74	2	0.0291267	0.0214188	RL31	STVGHDLNLDVCSK	Cc@12	STVGHDLNLDV[Cc]SK	2	772.8765;781.8503	772.873	781.846	31.725	31.47	2	4	M+2H
wt19_peaks/SERA_THLTEDVINAAEK_3_486.5659_31.727	1442.75	3	0.00440876	0.00276864	SERA	THLTEDVINAAEK		THLTEDVINAAEK	3	486.566	480.916	486.566	31.727	31.88	0	3	M+3H
wt19_peaks/ALF_ANEAYLQGQLGNPK_2_751.8835_31.732	1503.77	2	0.0308763	0.0313472	ALF	ANEAYLQGQLGNPK		ANEAYLQGQLGNPK	2	751.8835;761.3562	751.884	761.356	31.732	31.44	2	5	M+2H
wt19_peaks/DHSB_IKPYLLNNGQNPPAR_3_573.2915_31.746	1696.95	3	0.00361044	0.00947545	DHSB	IKPYLLNNGQNPPAR		IKPYLLNNGQNPPAR	3	573.292	565.65	573.294	31.746	31.98	0	2	M+3H
wt19_peaks/RS16_KRPFYQVVVADSR_3_522.2891_31.783	1566.88	3	0.0199205	0.00950833	RS16	KRPFYQVVVADSR		KRPFYQVVVADSR	3	522.2891;529.2704	522.292	529.271	31.783	32.08	4	23	M+3H
wt19_peaks/RL10_GALSAVVADSR_2_523.2849_31.794	1046.57	2	0.108421	0.0759621	RL10	GALSAVVADSR		GALSAVVADSR	2	523.2849;530.2642	523.286	530.265	31.794	30.64	5	23	M+2H
wt19_peaks/ARTJ_LNNALAAIK_2_470.2651_31.824	928.57	2	0.0036081	0.00930665	ARTJ	LNNALAAIK		LNNALAAIK	2	470.265	464.285	470.267	31.824	31.89	0	4	M+2H
wt19_peaks/RL6_INGQVITIK_2_493.3041_31.849	986.612	2	0.0361688	0.0526129	RL6	INGQVITIK		INGQVITIK	2	493.3041;499.2801	493.306	499.288	31.849	30.77	2	8	M+2H
wt19_peaks/RL28_FWVESEK_2_462.7266_31.901	925.454	2	0.0298104	0.0208423	RL28	FWVESEK		FWVESEK	2	462.727	462.727	467.214	31.901	30.72	0	3	M+2H
wt19_peaks/RL9_NFLVPQGK_2_451.7574_31.938	903.518	2	0.0347817	0.032646	RL9	NFLVPQGK		NFLVPQGK	2	451.757	451.759	457.243	31.938	32.3	0	2	M+2H
wt19_peaks/DHE4_HLGADTDVPAGDIGVGGR_3_577.2668_31.939	1708.86	3	0.00601521	0.0439855	DHE4	HLGADTDVPAGDIGVGGR		HLGADTDVPAGDIGVGGR	3	577.267	569.621	577.264	31.939	31.97	0	6	M+3H
wt19_peaks/ATPB_GVQSILQR_2_457.2448_31.96	901.534	2	0.00587068	0.0240131	ATPB	GVQSILQR		GVQSILQR	2	457.245	450.767	457.248	31.96	30.21	0	4	M+2H
wt19_peaks/RS16_IAHWVGQGATISDR_3_504.2630_31.98	1512.79	3	0.038267	0.0317825	RS16	IAHWVGQGATISDR		IAHWVGQGATISDR	3	504.2630;511.2478	504.264	511.243	31.98	30.23	4	29	M+3H
wt19_peaks/IF2_GPVATVLVR_2_456.2861_32.008	912.576	2	0.0146802	0.0139699	IF2	GPVATVLVR		GPVATVLVR	2	456.2861;462.2667	456.288	462.27	32.008	32.14	2	13	M+2H
wt19_peaks/SYA_RIEAVTGEGAIATVHADSDR_4_517.7571_32.059	2071.07	4	0.0246092	0.00369929	SYA	RIEAVTGEGAIATVHADSDR		RIEAVTGEGAIATVHADSDR	4	517.757	517.766	524.746	32.059	32.8	2	2	M+4H
wt19_peaks/AAT_GLEEDAEGLR_2_551.2453_32.072	1089.53	2	0.0149548	0.030052	AAT	GLEEDAEGLR		GLEEDAEGLR	2	551.245	544.765	551.246	32.072	31.87	0	2	M+2H
wt19_peaks/YGFB_VTGETGEAIDDLR_2_688.3344_32.222	1376.68	2	0.00698006	0.0065507	YGFB	VTGETGEAIDDLR		VTGETGEAIDDLR	2	688.3344;696.3193	688.339	696.315	32.222	32.32	1	2	M+2H
wt19_peaks/IF2_AAQVPVVVAVNK_2_597.8647_32.311	1195.73	2	0.0424967	0.0261173	IF2	AAQVPVVVAVNK		AAQVPVVVAVNK	2	597.8647;605.3420	597.864	605.342	32.311	32.32	3	12	M+2H
wt19_peaks/AK1H_SISVVVNNDDATTGVR_2_834.3924_32.327	1647.84	2	0.00286599	0.0339937	AK1H	SISVVVNNDDATTGVR		SISVVVNNDDATTGVR	2	834.392	823.921	834.39	32.327	32.3	0	4	M+2H
wt19_peaks/PNP_GDISEFAPR_2_496.2466_32.359	992.493	2	0.0238829	0.0113463	PNP	GDISEFAPR		GDISEFAPR	2	496.247	496.246	502.229	32.359	32.28	4	6	M+2H
wt19_peaks/RHLE_VLVATDIAAR_2_514.8078_32.367	1029.62	2	0.0167932	0.0372128	RHLE	VLVATDIAAR		VLVATDIAAR	2	514.808	514.809	521.29	32.367	32.46	1	2	M+2H
wt19_peaks/TIG_ASDFVLAMoGQGR_2_634.3031_32.368	1268.62	2	0.0100001	0.0102299	TIG	ASDFVLAMGQGR	Mo@8	ASDFVLA[Mo]GQGR	2	634.3031;642.2867	634.309	642.285	32.368	31.98	1	2	M+2H
wt19_peaks/RS7_WIVEAAR_2_422.7357_32.401	845.476	2	0.0454592	0.0402841	RS7	WIVEAAR		WIVEAAR	2	422.736	422.738	428.222	32.401	32.09	2	5	M+2H
wt19_peaks/DEAD_VQQQLESSDLDQYR_3_570.2816_32.41	1710.83	3	0.11184	0.0199526	DEAD	VQQQLESSDLDQYR		VQQQLESSDLDQYR	3	570.282	570.277	577.256	32.41	34.16	2	2	M+3H
wt19_peaks/ATPB_VALTGLTMoAEK_2_575.3099_32.528	1150.63	2	0.0187466	0.018767	ATPB	VALTGLTMAEK	Mo@8	VALTGLT[Mo]AEK	2	575.3099;581.2943	575.313	581.296	32.528	32.64	1	5	M+2H
wt19_peaks/HISX_VSAEEIAAASER_2_624.2867_32.538	1233.62	2	0.00640108	0.0231999	HISX	VSAEEIAAASER		VSAEEIAAASER	2	624.287	616.81	624.288	32.538	31.03	0	2	M+2H
wt19_peaks/GLTB_ELDDDTLASYQK_2_706.3093_32.548	1398.65	2	0.00824678	0.0154653	GLTB	ELDDDTLASYQK		ELDDDTLASYQK	2	706.309	699.326	706.305	32.548	32.41	0	2	M+2H
wt19_peaks/IDH:Q1PI72_GPLTTPVGGGIR_2_562.8258_32.581	1125.65	2	0.059844	0.180495	IDH:Q1PI72	GPLTTPVGGGIR		GPLTTPVGGGIR	2	562.8258;570.3022	562.825	570.303	32.581	32.8	2	14	M+2H
wt19_peaks/LEPA_IDLPAADPER_2_548.7829_32.602	1097.57	2	0.0156815	0.00764485	LEPA	IDLPAADPER		IDLPAADPER	2	548.7829;555.2670	548.786	555.267	32.602	31.13	1	3	M+2H
wt19_peaks/RL9_LFGSIGTR_2_425.7429_32.624	851.486	2	0.0863379	0.0626744	RL9	LFGSIGTR		LFGSIGTR	2	425.7429;431.2266	425.743	431.227	32.624	32.83	1	7	M+2H
wt19_peaks/RS10_GPIPLPTR_2_425.7587_32.624	851.523	2	0.0869859	0.0629248	RS10	GPIPLPTR		GPIPLPTR	2	425.7587;431.2431	425.761	431.245	32.624	32.83	1	6	M+2H
wt19_peaks/SYFB_LNADTLVIADHNK_3_475.2536_32.654	1425.77	3	0.015916	0.01915	SYFB	LNADTLVIADHNK		LNADTLVIADHNK	3	475.2536;481.2407	475.257	481.239	32.654	32.17	2	9	M+3H
wt19_peaks/HISX_LPPVDVETQPGVR_2_712.3499_32.715	1407.77	2	0.0242603	0.0299839	HISX	LPPVDVETQPGVR		LPPVDVETQPGVR	2	712.35	703.886	712.361	32.715	33.5	0	2	M+2H
wt19_peaks/KPYK1_TAAILLDTK_2_473.2821_32.716	946.57	2	0.012865	0.0193065	KPYK1	TAAILLDTK		TAAILLDTK	2	473.2821;478.2685	473.285	478.27	32.716	32.78	2	8	M+2H
wt19_peaks/SYN_VVASPGQGQQFEIQASK_3_591.9802_32.716	1775.93	3	0.0109644	0.0195291	SYN	VVASPGQGQQFEIQASK		VVASPGQGQQFEIQASK	3	591.9802;599.2948	591.976	599.288	32.716	32.41	1	2	M+3H
wt19_peaks/TKT1_AYPQEAAEFTR_2_641.8092_32.725	1283.61	2	0.0177012	0.0185427	TKT1	AYPQEAAEFTR		AYPQEAAEFTR	2	641.8092;649.2905	641.807	649.285	32.725	32.22	2	6	M+2H
wt19_peaks/RPOB_LGDLPTSGQIR_2_578.8190_32.729	1157.64	2	0.0218134	0.024012	RPOB	LGDLPTSGQIR		LGDLPTSGQIR	2	578.8190;586.2964	578.82	586.298	32.729	32.44	3	10	M+2H
wt19_peaks/KPYK1_AGQTFTFTTDK_2_608.7964_32.745	1217.59	2	0.0104008	0.0054222	KPYK1	AGQTFTFTTDK		AGQTFTFTTDK	2	608.7964;615.2794	608.796	615.277	32.745	32.86	1	5	M+2H
wt19_peaks/SERA_THLTEDVINAAEK_3_486.5659_32.756	1442.75	3	0.0104157	0.0048456	SERA	THLTEDVINAAEK		THLTEDVINAAEK	3	486.566	480.916	486.566	32.756	31.88	0	3	M+3H
wt19_peaks/CAPP_GGAPAHAALLSQPPGSLK_3_565.2895_32.784	1673.93	3	0.00477521	0.0227611	CAPP	GGAPAHAALLSQPPGSLK		GGAPAHAALLSQPPGSLK	3	565.289	557.978	565.289	32.784	32.71	0	4	M+3H
wt19_peaks/RPOB_ISALGPGGLTR_2_521.3047_32.830	1042.61	2	0.0555147	0.0279276	RPOB	ISALGPGGLTR		ISALGPGGLTR	2	521.3047;528.2833	521.307	528.286	32.83	33.54	0	4	M+2H
wt19_peaks/CSPA_VSFTIESGAK_2_519.7764_32.877	1039.56	2	0.882284	0.0546078	CSPA	VSFTIESGAK		VSFTIESGAK	2	519.7764;525.2617	519.778	525.261	32.877	32.92	14	43	M+2H
wt19_peaks/6PGD_QIADDYQQALR_2_660.8293_32.879	1321.66	2	0.0214628	0.0272285	6PGD	QIADDYQQALR		QIADDYQQALR	2	660.8293;669.3153	660.831	669.306	32.879	32.73	2	7	M+2H
wt19_peaks/LPP_VDQLSNDVNAMR_2_681.3301_32.902	1362.66	2	0.0543173	0.0865044	LPP	VDQLSNDVNAMR		VDQLSNDVNAMR	2	681.3301;690.3030	681.328	690.301	32.902	32.01	4	20	M+2H
wt19_peaks/TIG_MQVSVETTQGLGR_2_703.3629_32.933	1406.72	2	0.0475549	0.0296771	TIG	MQVSVETTQGLGR		MQVSVETTQGLGR	2	703.3629;712.3358	703.359	712.333	32.933	32.83	2	10	M+2H
wt19_peaks/KPYK1_EITSTDDFYR_2_623.7849_32.962	1247.57	2	0.0182635	0.0185696	KPYK1	EITSTDDFYR		EITSTDDFYR	2	623.7849;630.2660	623.784	630.264	32.962	32.94	1	3	M+2H
wt19_peaks/DHE4_HLGADTDVPAGDIGVGGR_3_577.2668_32.970	1708.86	3	0.0145452	0.0285745	DHE4	HLGADTDVPAGDIGVGGR		HLGADTDVPAGDIGVGGR	3	577.267	569.621	577.264	32.97	31.97	0	6	M+3H
wt19_peaks/DHSB_IKPYLLNNGQNPPAR_3_573.2915_32.973	1696.95	3	0.0122897	0.00674818	DHSB	IKPYLLNNGQNPPAR		IKPYLLNNGQNPPAR	3	573.292	565.65	573.294	32.973	31.98	0	2	M+3H
wt19_peaks/RS10_LVDIVEPTEK_2_571.8187_32.994	1143.64	2	0.213736	0.145861	RS10	LVDIVEPTEK		LVDIVEPTEK	2	571.8187;577.3020	571.819	577.303	32.994	33.31	5	23	M+2H
wt19_peaks/GLTB_YLAHNGEINTITGNR_3_565.9266_32.994	1674.86	3	0.00669046	0.0154396	GLTB	YLAHNGEINTITGNR		YLAHNGEINTITGNR	3	565.927	558.285	565.929	32.994	32.33	0	2	M+3H
wt19_peaks/RF2_ITHIPTGIVTQCcQNDR_3_618.3119_32.996	1854.95	3	0.0125658	0.0135633	RF2	ITHIPTGIVTQCQNDR	Cc@12	ITHIPTGIVTQ[Cc]QNDR	3	618.3119;626.2952	618.317	626.293	32.996	32.91	2	4	M+3H
wt19_peaks/FKBB_EGVNSTESGLQFR_2_712.3436_33.005	1424.69	2	0.0259673	0.00655338	FKBB	EGVNSTESGLQFR		EGVNSTESGLQFR	2	712.3436;721.3206	712.345	721.318	33.005	33.2	2	3	M+2H
wt19_peaks/BAMA_VPGSPDQVDVVYK_2_701.8655_33.020	1403.73	2	0.0246178	0.0137023	BAMA	VPGSPDQVDVVYK		VPGSPDQVDVVYK	2	701.8655;709.3404	701.865	709.343	33.02	32.86	2	3	M+2H
wt19_peaks/DHSA_TGHALLHTLYQQNLK_3_587.2957_33.021	1738.96	3	0.00111188	0.00624856	DHSA	TGHALLHTLYQQNLK		TGHALLHTLYQQNLK	3	587.296	579.654	587.297	33.021	34.14	0	2	M+3H
wt19_peaks/RHO_HVQVAEMVIEK_3_428.2313_33.05	1284.7	3	0.0334467	0.0306993	RHO	HVQVAEMVIEK		HVQVAEMVIEK	3	433.2315;428.2313	428.233	433.218	33.05	34.8	0	2	M+3H
wt19_peaks/ATPA_CcIYVAIGQK_2_526.2823_33.054	1052.57	2	0.0430755	0.044224	ATPA	CIYVAIGQK	Cc@1	[Cc]IYVAIGQK	2	526.2823;531.7658	526.284	531.768	33.054	32.78	3	14	M+2H
wt19_peaks/OMPC_GYDDEDILK_2_534.2487_33.080	1068.5	2	0.0699994	0.0842316	OMPC	GYDDEDILK		GYDDEDILK	2	534.2487;539.2351	534.249	539.234	33.08	32.81	3	13	M+2H
wt19_peaks/FABG_AGILAQVPAGR_2_526.8115_33.091	1053.63	2	0.00895336	0.0197149	FABG	AGILAQVPAGR		AGILAQVPAGR	2	526.8115;534.2921	526.815	534.293	33.091	34	2	6	M+2H
wt19_peaks/OMPC_VDGLHYFSDNK_3_432.2077_33.115	1296.62	3	0.00381352	0.0098902	OMPC	VDGLHYFSDNK		VDGLHYFSDNK	3	432.2077;437.1919	432.207	437.193	33.115	32	1	8	M+3H
wt19_peaks/RS7_FGSELLAK_2_432.7438_33.126	865.491	2	0.0790955	0.059649	RS7	FGSELLAK		FGSELLAK	2	432.7438;437.2307	432.745	437.232	33.126	32.75	1	10	M+2H
wt19_peaks/HISX_LPPVDVETQPGVR_2_712.3499_33.151	1407.77	2	0.0178791	0.0243965	HISX	LPPVDVETQPGVR		LPPVDVETQPGVR	2	712.35	703.886	712.361	33.151	33.5	0	2	M+2H
wt19_peaks/OMPT_VYVEGAWNR_2_547.2770_33.169	1094.55	2	0.0123789	0.0912709	OMPT	VYVEGAWNR		VYVEGAWNR	2	554.2554;547.2770	547.275	554.255	33.169	31.93	0	6	M+2H
wt19_peaks/RL22_IFVDEGPSMK_2_561.7790_33.274	1123.56	2	0.0521336	0.0357383	RL22	IFVDEGPSMK		IFVDEGPSMK	2	561.7790;567.2630	561.779	567.263	33.274	33.2	2	13	M+2H
wt19_peaks/FABB_LDTTGLIDR_2_502.2729_33.299	1004.55	2	0.0329734	0.0648759	FABB	LDTTGLIDR		LDTTGLIDR	2	502.2729;508.2549	502.275	508.257	33.299	33.71	2	8	M+2H
wt19_peaks/SYK1:SYK2_LVVGGFER_2_438.7470_33.461	877.502	2	0.00578067	0.0402403	SYK1:SYK2	LVVGGFER		LVVGGFER	2	438.7470;444.2329	438.751	444.235	33.461	32.77	1	4	M+2H
wt19_peaks/CARB_TFAEAFAK_2_447.2162_33.471	885.46	2	0.0108961	0.0212003	CARB	TFAEAFAK		TFAEAFAK	2	447.216	442.73	447.216	33.471	31.95	0	3	M+2H
wt19_peaks/CSPE_VEFEITNGAK_2_554.2869_33.526	1108.58	2	0.161331	0.0934606	CSPE	VEFEITNGAK		VEFEITNGAK	2	554.2869;560.2654	554.288	560.27	33.526	33.09	1	12	M+2H
wt19_peaks/TRPB_QLEEAFVSAQK_2_632.3049_33.527	1250.65	2	0.0234132	0.0817082	TRPB	QLEEAFVSAQK		QLEEAFVSAQK	2	632.305	625.325	632.305	33.527	32.41	0	2	M+2H
wt19_peaks/ODP1_LTQEQLDNFR_2_632.3170_33.539	1264.64	2	0.0807254	0.00356882	ODP1	LTQEQLDNFR		LTQEQLDNFR	2	632.3170;640.2992	632.321	640.297	33.539	34.14	5	17	M+2H
wt19_peaks/RS11_STPFAAQVAAER_2_624.3229_33.578	1248.65	2	0.110412	0.0837969	RS11	STPFAAQVAAER		STPFAAQVAAER	2	624.3229;632.3005	624.323	632.299	33.578	32.72	5	24	M+2H
wt19_peaks/OPPA_LVKPWVGGYTGK_3_440.5665_33.605	1306.75	3	0.000778467	0.00155161	OPPA	LVKPWVGGYTGK		LVKPWVGGYTGK	3	440.567	435.584	440.569	33.605	33.38	0	2	M+3H
wt19_peaks/SLYB_TQGVELEIR_2_522.7871_33.644	1045.58	2	0.0413559	0.0502547	SLYB	TQGVELEIR		TQGVELEIR	2	522.7871;529.2683	522.788	529.269	33.644	33.56	4	10	M+2H
wt19_peaks/KPYK1_TAAILLDTK_2_473.2821_33.654	946.57	2	0.0230131	0.0133766	KPYK1	TAAILLDTK		TAAILLDTK	2	473.2821;478.2685	473.285	478.27	33.654	32.78	2	8	M+2H
wt19_peaks/RS13_FVVEGDLR_2_467.7522_33.693	935.508	2	0.213185	0.143314	RS13	FVVEGDLR		FVVEGDLR	2	467.7522;473.2353	467.754	473.238	33.693	33.68	5	16	M+2H
wt19_peaks/SYK1_AIAESIGIHVEK_2_641.3332_33.745	1267.71	2	0.0104248	0.0116489	SYK1	AIAESIGIHVEK		AIAESIGIHVEK	2	641.333	633.857	641.335	33.745	33.69	0	2	M+2H
wt19_peaks/PNP_EGLVHISQIADK_2_655.3504_33.775	1310.72	2	0.0120105	0.00299072	PNP	EGLVHISQIADK		EGLVHISQIADK	2	655.3504;663.3375	655.36	663.336	33.775	34.98	2	3	M+2H
wt19_peaks/KPYK1_AGQTFTFTTDK_2_608.7964_33.780	1217.59	2	0.0815381	0.0190217	KPYK1	AGQTFTFTTDK		AGQTFTFTTDK	2	608.7964;615.2794	608.796	615.277	33.78	32.86	1	5	M+2H
wt19_peaks/RPOA_VTLEPLER_2_478.7732_33.783	957.549	2	0.0439783	0.0358787	RPOA	VTLEPLER		VTLEPLER	2	478.773	478.775	484.258	33.783	33.61	2	5	M+2H
wt19_peaks/RS5_AYGSTNPINVVR_2_645.8450_33.810	1291.69	2	0.260626	0.166764	RS5	AYGSTNPINVVR		AYGSTNPINVVR	2	645.8450;654.3204	645.844	654.319	33.81	34.13	5	29	M+2H
wt19_peaks/RS16_KRPFYQVVVADSR_3_522.2891_33.83	1566.88	3	0.0045069	0.0354248	RS16	KRPFYQVVVADSR		KRPFYQVVVADSR	3	522.2891;529.2704	522.292	529.271	33.83	32.08	4	23	M+3H
wt19_peaks/CH10_ILENGEVKPLDVK_3_485.2795_33.837	1455.84	3	0.0267	0.0574134	CH10	ILENGEVKPLDVK		ILENGEVKPLDVK	3	485.2795;490.5947	485.281	490.598	33.837	33.09	1	7	M+3H
wt19_peaks/THRC_FIAATNVNDTVPR_2_718.3511_33.845	1418.75	2	0.00636876	0.0562736	THRC	FIAATNVNDTVPR		FIAATNVNDTVPR	2	718.351	709.376	718.349	33.845	34	0	7	M+2H
wt19_peaks/FABA_LIYTASDLK_2_512.2878_33.856	1024.58	2	0.0711129	0.0519515	FABA	LIYTASDLK		LIYTASDLK	2	512.2878;517.2747	512.29	517.275	33.856	33.75	2	10	M+2H
wt19_peaks/PEPD_LLNATPNGVIR_2_592.3175_33.903	1168.69	2	0.0102744	0.0107931	PEPD	LLNATPNGVIR		LLNATPNGVIR	2	592.317	584.346	592.323	33.903	34.29	0	2	M+2H
wt19_peaks/ATPG_VGYLVVSTDR_2_554.8006_33.921	1109.61	2	0.37046	0.0301633	ATPG	VGYLVVSTDR		VGYLVVSTDR	2	561.2837;554.8006	554.804	561.285	33.921	35.43	0	8	M+2H
wt19_peaks/ECNB_GVGEDISDGGNAISGAATK_2_859.9234_33.924	1719.83	2	0.0103357	0.0533445	ECNB	GVGEDISDGGNAISGAATK		GVGEDISDGGNAISGAATK	2	859.9234;870.3881	859.914	870.383	33.924	33.86	1	4	M+2H
wt19_peaks/PMBA_TVQAALDIAR_2_536.2816_33.940	1058.61	2	0.0388762	0.0146839	PMBA	TVQAALDIAR		TVQAALDIAR	2	536.282	529.304	536.283	33.94	35.04	0	2	M+2H
wt19_peaks/OMPC_VDGLHYFSDNK_2_647.8068_33.952	1295.61	2	0.0101327	0.0304585	OMPC	VDGLHYFSDNK		VDGLHYFSDNK	2	647.8068;655.2916	647.807	655.285	33.952	34.35	1	2	M+2H
wt19_peaks/FABG_AGILAQVPAGR_2_526.8115_33.997	1053.63	2	0.0248996	0.0254635	FABG	AGILAQVPAGR		AGILAQVPAGR	2	526.8115;534.2921	526.815	534.293	33.997	34	2	6	M+2H
wt19_peaks/GCH1_EAALVHEALVAR_2_648.3315_34.118	1279.72	2	0.00325239	0.0123741	GCH1	EAALVHEALVAR		EAALVHEALVAR	2	648.332	639.862	648.337	34.118	34.89	0	2	M+2H
wt19_peaks/NIFU_IHCcSILAEDAIK_3_457.2450_34.126	1371.73	3	0.00966819	0.00202424	NIFU	IHCSILAEDAIK	Cc@3	IH[Cc]SILAEDAIK	3	457.2450;462.2263	457.243	462.229	34.126	34.01	1	4	M+3H
wt19_peaks/METE_AALANMoVQAAQNLR_2_754.3657_34.137	1487.79	2	0.00216593	0.0154088	METE	AALANMVQAAQNLR	Mo@6	AALAN[Mo]VQAAQNLR	2	754.366	743.894	754.363	34.137	34.05	0	3	M+2H
wt19_peaks/WBBI_YLGSFDAQSPEK_2_671.3240_34.16	1342.64	2	0.0405741	0.0517608	WBBI	YLGSFDAQSPEK		YLGSFDAQSPEK	2	671.3240;678.2988	671.32	678.299	34.16	32.41	1	2	M+2H
wt19_peaks/YAJG_DNQIVTLTASR_2_609.3235_34.167	1218.66	2	0.0984904	0.00873532	YAJG	DNQIVTLTASR		DNQIVTLTASR	2	609.3235;617.3051	609.328	617.305	34.167	33.13	1	3	M+2H
wt19_peaks/SYV_TAISDLEVENR_2_623.8182_34.168	1247.63	2	0.0241167	0.0173192	SYV	TAISDLEVENR		TAISDLEVENR	2	623.8182;631.2970	623.818	631.296	34.168	34.19	1	3	M+2H
wt19_peaks/EFTU1:EFTU2_GITINTSHVEYDTPTR_4_451.7344_34.176	1806.91	4	0.019998	0.0190927	EFTU1:EFTU2	GITINTSHVEYDTPTR		GITINTSHVEYDTPTR	4	451.734	451.728	457.212	34.176	34.59	1	2	M+4H
wt19_peaks/EFTU1:EFTU2_GITINTSHVEYDTPTR_3_601.9688_34.197	1805.9	3	0.644332	0.72729	EFTU1:EFTU2	GITINTSHVEYDTPTR		GITINTSHVEYDTPTR	3	601.9688;609.2828	601.968	609.279	34.197	34.14	7	46	M+3H
wt19_peaks/PTHP_GFTSEITVTSNGK_2_678.3140_34.226	1341.68	2	0.0274293	0.0531875	PTHP	GFTSEITVTSNGK		GFTSEITVTSNGK	2	678.314	670.839	678.317	34.226	35.07	0	27	M+2H
wt19_peaks/SYP_DVATPEVADIR_2_593.3080_34.241	1186.62	2	0.00989191	0.0177137	SYP	DVATPEVADIR		DVATPEVADIR	2	593.3080;600.3044	593.31	600.289	34.241	34.4	1	2	M+2H
wt19_peaks/G6PD_SSNTETFVAIR_2_612.8017_34.242	1225.63	2	0.00561159	0.0212737	G6PD	SSNTETFVAIR		SSNTETFVAIR	2	612.8017;620.2913	612.815	620.293	34.242	35.42	1	3	M+2H
wt19_peaks/TYPA_SNDLTVNCcLTGK_2_661.3238_34.276	1322.65	2	0.0173469	0.00897823	TYPA	SNDLTVNCLTGK	Cc@8	SNDLTVN[Cc]LTGK	2	661.324	661.325	668.803	34.276	34.26	2	3	M+2H
wt19_peaks/CARB_SVGEVMAIGR_2_516.2603_34.416	1019.54	2	0.00429833	0.0139533	CARB	SVGEVMAIGR		SVGEVMAIGR	2	516.26	509.772	516.252	34.416	34.33	0	3	M+2H
wt19_peaks/AAT_VGACcTLVAADSETVDR_3_561.5883_34.444	1665.81	3	0.0517258	0.0212086	AAT	VGACTLVAADSETVDR	Cc@4	VGA[Cc]TLVAADSETVDR	3	561.588	555.271	561.585	34.444	34.34	0	2	M+3H
wt19_peaks/AAT_VGACcTLVAADSETVDR_2_832.4035_34.458	1664.8	2	0.0106212	0.0233383	AAT	VGACTLVAADSETVDR	Cc@4	VGA[Cc]TLVAADSETVDR	2	832.4035;841.8778	832.402	841.874	34.458	34.67	1	2	M+2H
wt19_peaks/RMLB1_ALYTVVTEGK_2_540.8008_34.468	1081.6	2	0.0155824	0.0141167	RMLB1	ALYTVVTEGK		ALYTVVTEGK	2	540.8008;546.2831	540.801	546.285	34.468	34.55	1	2	M+2H
wt19_peaks/IDH:Q1PI72_AAIEYAIANDR_2_603.8104_34.488	1207.62	2	0.0423103	0.120237	IDH:Q1PI72	AAIEYAIANDR		AAIEYAIANDR	2	603.8104;611.2882	603.81	611.288	34.488	32.9	3	17	M+2H
wt19_peaks/LRP_VGLSPTPCcLER_2_621.8035_34.500	1229.64	2	0.0193254	0.0522177	LRP	VGLSPTPCLER	Cc@8	VGLSPTP[Cc]LER	2	621.803	614.822	621.801	34.5	35.02	0	3	M+2H
wt19_peaks/YAJC_GDEVLTNGGLVGR_2_652.3110_34.507	1287.68	2	0.015894	0.0303652	YAJC	GDEVLTNGGLVGR		GDEVLTNGGLVGR	2	652.311	643.839	652.314	34.507	34.5	0	3	M+2H
wt19_peaks/EFG_LAASIAFK_2_410.7482_34.543	821.501	2	0.0571156	0.0773742	EFG	LAASIAFK		LAASIAFK	2	410.748	410.75	415.237	34.543	34.9	1	3	M+2H
wt19_peaks/AMPN_TVVTAVSQAVR_2_565.8315_34.545	1131.66	2	0.0265072	0.0156864	AMPN	TVVTAVSQAVR		TVVTAVSQAVR	2	565.8315;573.3042	565.831	573.308	34.545	34.45	1	2	M+2H
wt19_peaks/BAMA_VTIPGSDNEYYK_2_693.3322_34.560	1386.67	2	0.0134261	0.0130422	BAMA	VTIPGSDNEYYK		VTIPGSDNEYYK	2	693.3322;700.3152	693.333	700.313	34.56	34.62	2	3	M+2H
wt19_peaks/ODO1_ISTVPEAVEMQSR_2_723.8657_34.807	1447.73	2	0.00826964	0.00840086	ODO1	ISTVPEAVEMQSR		ISTVPEAVEMQSR	2	723.8657;732.3426	723.867	732.342	34.807	34.88	1	2	M+2H
wt19_peaks/FKBA_SAYALGASLGR_2_533.2871_34.862	1066.58	2	0.0259259	0.00696454	FKBA	SAYALGASLGR		SAYALGASLGR	2	533.2871;540.2684	533.289	540.268	34.862	35.31	3	15	M+2H
wt19_peaks/SERA_THLTEDVINAAEK_2_729.3467_34.872	1441.74	2	0.00647037	0.0319024	SERA	THLTEDVINAAEK		THLTEDVINAAEK	2	729.347	720.871	729.345	34.872	34.15	0	4	M+2H
wt19_peaks/RS4_LSDYGVQLR_2_525.7827_34.901	1051.57	2	0.223908	0.154142	RS4	LSDYGVQLR		LSDYGVQLR	2	525.7827;532.2630	525.783	532.264	34.901	34.41	4	23	M+2H
wt19_peaks/GCH1_EAALVHEALVAR_2_648.3315_34.903	1279.72	2	0.00824239	0.00871057	GCH1	EAALVHEALVAR		EAALVHEALVAR	2	648.332	639.862	648.337	34.903	34.89	0	2	M+2H
wt19_peaks/CLPX_VETGSGIGFGATVK_2_661.8494_35.056	1323.7	2	0.0111644	0.0138254	CLPX	VETGSGIGFGATVK		VETGSGIGFGATVK	2	661.8494;669.3263	661.852	669.33	35.056	34.92	1	3	M+2H
wt19_peaks/ODP2_EFGVNLAK_2_439.2424_35.059	878.486	2	0.0331353	0.0164112	ODP2	EFGVNLAK		EFGVNLAK	2	439.242	439.243	444.228	35.059	34.82	1	4	M+2H
wt19_peaks/PMBA_TVQAALDIAR_2_536.2816_35.064	1058.61	2	0.00927257	0.00946496	PMBA	TVQAALDIAR		TVQAALDIAR	2	536.282	529.304	536.283	35.064	35.04	0	2	M+2H
wt19_peaks/PTHP_GFTSEITVTSNGK_2_678.3140_35.103	1341.68	2	0.0223806	0.0415734	PTHP	GFTSEITVTSNGK		GFTSEITVTSNGK	2	678.314	670.839	678.317	35.103	35.07	0	27	M+2H
wt19_peaks/DLDH_VINQLTGGLAGMoAK_2_694.8816_35.103	1389.77	2	0.0165008	0.0187315	DLDH	VINQLTGGLAGMAK	Mo@12	VINQLTGGLAG[Mo]AK	2	694.8816;703.3582	694.883	703.357	35.103	34.93	2	5	M+2H
wt19_peaks/RPOA_VQGKDEVILTLNK_3_486.2801_35.104	1458.85	3	0.0157167	0.00997896	RPOA	VQGKDEVILTLNK		VQGKDEVILTLNK	3	486.28	486.284	491.934	35.104	34.69	3	5	M+3H
wt19_peaks/RL2_SAGTYVQIVAR_2_582.8229_35.120	1165.65	2	0.412277	0.249898	RL2	SAGTYVQIVAR		SAGTYVQIVAR	2	582.8229;590.3001	582.823	590.301	35.12	35.09	2	36	M+2H
wt19_peaks/PNP_EGLVHISQIADK_2_655.3504_35.127	1310.72	2	0.0158872	0.00938727	PNP	EGLVHISQIADK		EGLVHISQIADK	2	655.3504;663.3375	655.36	663.336	35.127	34.98	2	3	M+2H
wt19_peaks/RPOA_VQGKDEVILTLNK_2_737.3984_35.133	1457.85	2	0.013485	0.0029702	RPOA	VQGKDEVILTLNK		VQGKDEVILTLNK	2	737.398	728.923	737.398	35.133	35.06	0	2	M+2H
wt19_peaks/RL11_TPPAAVLLK_2_455.2910_35.148	910.585	2	0.107489	0.0693102	RL11	TPPAAVLLK		TPPAAVLLK	2	455.2910;460.2760	455.293	460.278	35.148	35.55	6	29	M+2H
wt19_peaks/ILVC_DITVVMoVAPK_2_550.2873_35.207	1089.61	2	0.0193714	0.0214239	ILVC	DITVVMVAPK	Mo@6	DITVV[Mo]VAPK	2	550.287	544.805	550.289	35.207	35.6	0	3	M+2H
wt19_peaks/RL21_MYAVFQSGGK_2_544.2650_35.217	1088.53	2	0.0387298	0.0216265	RL21	MYAVFQSGGK		MYAVFQSGGK	2	544.2650;550.2489	544.266	550.248	35.217	33.98	2	13	M+2H
wt19_peaks/GLTD_IFAGGDIVR_2_480.2513_35.292	948.539	2	0.00921017	0.0404707	GLTD	IFAGGDIVR		IFAGGDIVR	2	480.251	474.27	480.252	35.292	35.21	0	2	M+2H
wt19_peaks/UDP_AGMVAGVIVNR_2_543.8084_35.319	1087.62	2	0.0223625	0.0106752	UDP	AGMVAGVIVNR		AGMVAGVIVNR	2	551.2819;543.8084	543.809	551.286	35.319	35.32	0	5	M+2H
wt19_peaks/6PGD_LVPYYTVK_2_491.7845_35.375	983.569	2	0.023034	0.0313599	6PGD	LVPYYTVK		LVPYYTVK	2	491.7845;496.2700	491.785	496.271	35.375	34.98	1	4	M+2H
wt19_peaks/G6PD_SSNTETFVAIR_2_612.8017_35.378	1225.63	2	0.00911087	0.0131879	G6PD	SSNTETFVAIR		SSNTETFVAIR	2	612.8017;620.2913	612.815	620.293	35.378	35.42	1	3	M+2H
wt19_peaks/EFTU1:EFTU2_STCcTGVEMFR_2_594.2643_35.420	1188.53	2	0.131282	0.139347	EFTU1:EFTU2	STCTGVEMFR	Cc@3	ST[Cc]TGVEMFR	2	594.2643;600.7441	594.263	600.744	35.42	34.31	4	28	M+2H
wt19_peaks/IPYR_AQIAHFFEHYK_3_464.2354_35.427	1392.71	3	0.00175132	0.00987489	IPYR	AQIAHFFEHYK		AQIAHFFEHYK	3	469.8869;464.2354	464.236	469.885	35.427	35.42	0	2	M+3H
wt19_peaks/RL6_APVVVPAGVDVK_2_575.8458_35.477	1151.69	2	0.329309	0.296218	RL6	APVVVPAGVDVK		APVVVPAGVDVK	2	575.8458;582.3263	575.846	582.326	35.477	36.17	5	21	M+2H
wt19_peaks/EFG_ILFYTGVNHK_3_402.5409_35.491	1193.67	3	0.639391	0.00198246	EFG	ILFYTGVNHK		ILFYTGVNHK	3	402.541	397.889	402.542	35.491	35.46	0	8	M+3H
wt19_peaks/AK3_SADIVLSDANVR_2_638.3106_35.521	1260.67	2	0.00485212	0.0188569	AK3	SADIVLSDANVR		SADIVLSDANVR	2	638.311	630.334	638.31	35.521	35.4	0	2	M+2H
wt19_peaks/PAND_FSTYAIAAER_2_564.7871_35.546	1129.58	2	0.0101846	0.00987692	PAND	FSTYAIAAER		FSTYAIAAER	2	564.7871;571.2703	564.788	571.269	35.546	34.95	1	5	M+2H
wt19_peaks/RS4_EKPTWLEVDAGK_3_458.2407_35.585	1374.73	3	0.00220682	0.0199174	RS4	EKPTWLEVDAGK		EKPTWLEVDAGK	3	458.2407;463.2279	458.242	463.228	35.585	36.76	4	20	M+3H
wt19_peaks/PEPD_LLNATPNGVIR_2_592.3175_35.623	1168.69	2	0.00808369	0.0115785	PEPD	LLNATPNGVIR		LLNATPNGVIR	2	592.317	584.346	592.323	35.623	34.29	0	2	M+2H
wt19_peaks/TYPA_LDYVIPSR_2_481.7676_35.713	963.539	2	0.0378608	0.0202818	TYPA	LDYVIPSR		LDYVIPSR	2	481.768	481.769	487.253	35.713	35.85	3	7	M+2H
wt19_peaks/DHSA_TGHALLHTLYQQNLK_3_587.2957_35.716	1738.96	3	0.0143325	0.022646	DHSA	TGHALLHTLYQQNLK		TGHALLHTLYQQNLK	3	587.296	579.654	587.297	35.716	34.14	0	2	M+3H
wt19_peaks/SERA_FLLVEGVHQK_2_592.3168_35.745	1170.68	2	0.0121499	0.0119066	SERA	FLLVEGVHQK		FLLVEGVHQK	2	592.317	585.338	592.317	35.745	35.23	0	3	M+2H
wt19_peaks/ARGD_LIEATFAER_2_531.2674_35.786	1050.57	2	0.0153423	0.0187366	ARGD	LIEATFAER		LIEATFAER	2	531.267	525.285	531.268	35.786	35.16	0	4	M+2H
wt19_peaks/RS1_HEAWITLEK_2_563.7980_35.791	1127.6	2	0.0968882	0.00606489	RS1	HEAWITLEK		HEAWITLEK	2	563.7980;570.2811	563.799	570.279	35.791	35.84	4	17	M+2H
wt19_peaks/FIS_AALMMGINR_2_488.7580_35.795	977.515	2	0.0504462	0.0189132	FIS	AALMMGINR		AALMMGINR	2	488.7580;495.2404	488.757	495.238	35.795	37.44	0	2	M+2H
wt19_peaks/LEU1_STLDEVIER_2_537.2600_35.797	1062.56	2	0.0180048	0.0196845	LEU1	STLDEVIER		STLDEVIER	2	537.26	531.278	537.26	35.797	35.91	0	2	M+2H
wt19_peaks/RL7_DLVESAPAALK_2_557.3107_35.807	1114.62	2	0.306705	0.203662	RL7	DLVESAPAALK		DLVESAPAALK	2	557.3107;563.2933	557.312	563.294	35.807	36.38	5	27	M+2H
wt19_peaks/HSLV_ALLENTELSAR_2_616.2986_35.814	1217.66	2	0.0181103	0.0110919	HSLV	ALLENTELSAR		ALLENTELSAR	2	616.299	608.831	616.308	35.814	35.75	0	2	M+2H
wt19_peaks/CYSN_FIIADTPGHEQYTR_3_556.5906_35.855	1649.83	3	0.00187694	0.0731727	CYSN	FIIADTPGHEQYTR		FIIADTPGHEQYTR	3	556.591	549.943	556.59	35.855	34.85	0	2	M+3H
wt19_peaks/LEUC_TGSAGGTGHVVEFCcGEAIR_3_643.6134_35.856	1906.91	3	0.00501256	0.0290343	LEUC	TGSAGGTGHVVEFCGEAIR	Cc@14	TGSAGGTGHVVEF[Cc]GEAIR	3	643.613	635.636	643.612	35.856	34.62	0	2	M+3H
wt19_peaks/FTSH_YTTYIPVQDPK_2_662.8411_35.856	1325.69	2	0.00836409	0.0112948	FTSH	YTTYIPVQDPK		YTTYIPVQDPK	2	662.8411;669.3252	662.843	669.324	35.856	35.63	1	2	M+2H
wt19_peaks/SUCD_FAALEAAGVK_2_488.7772_35.878	977.555	2	0.0457627	0.058217	SUCD	FAALEAAGVK		FAALEAAGVK	2	488.7772;494.2606	488.777	494.261	35.878	36.1	3	11	M+2H
wt19_peaks/ODP1_LTQEQLDNFR_2_632.3170_35.89	1264.64	2	0.075639	0.0368281	ODP1	LTQEQLDNFR		LTQEQLDNFR	2	632.3170;640.2992	632.321	640.297	35.89	34.14	5	17	M+2H
wt19_peaks/LPP_IDQLSSDVQTLNAK_3_511.2663_35.898	1533.81	3	0.0903617	0.10234	LPP	IDQLSSDVQTLNAK		IDQLSSDVQTLNAK	3	511.2663;517.2578	511.271	517.253	35.898	37.14	1	14	M+3H
wt19_peaks/IPYR_AEIVASFER_2_511.2694_35.934	1022.54	2	0.122079	0.128019	IPYR	AEIVASFER		AEIVASFER	2	517.2570;511.2694	511.27	517.252	35.934	35.62	0	7	M+2H
wt19_peaks/RPOA_VQGKDEVILTLNK_2_737.3984_35.989	1457.85	2	0.0238218	0.0242286	RPOA	VQGKDEVILTLNK		VQGKDEVILTLNK	2	737.398	728.923	737.398	35.989	35.06	0	2	M+2H
wt19_peaks/SYL_ITVPVDATEEQVR_2_728.8864_36.011	1457.77	2	0.0235274	0.0242397	SYL	ITVPVDATEEQVR		ITVPVDATEEQVR	2	728.8864;737.3647	728.886	737.361	36.011	36.11	1	5	M+2H
wt19_peaks/TKT1_TIIGFGSPNK_2_517.2840_36.018	1034.58	2	0.110931	0.0172047	TKT1	TIIGFGSPNK		TIIGFGSPNK	2	517.2840;523.2702	517.288	523.27	36.018	36.64	1	6	M+2H
wt19_peaks/RL3_GAVPGATGSDLIVKPAVK_3_560.6627_36.048	1681.98	3	0.279293	0.191564	RL3	GAVPGATGSDLIVKPAVK		GAVPGATGSDLIVKPAVK	3	560.6627;567.3089	560.662	567.309	36.048	36.46	2	20	M+3H
wt19_peaks/YAJG_ADIAIIATAQNGNK_2_709.3449_36.062	1400.76	2	0.00499872	0.0081543	YAJG	ADIAIIATAQNGNK		ADIAIIATAQNGNK	2	709.345	700.381	709.355	36.062	35.86	0	3	M+2H
wt19_peaks/EFG_ASYTMoEFLK_2_553.2683_36.08	1106.53	2	0.0073375	0.036997	EFG	ASYTMEFLK	Mo@5	ASYT[Mo]EFLK	2	553.268	553.266	558.251	36.08	37.83	0	2	M+2H
wt19_peaks/SECG_GSEWENLSAPAK_2_644.8110_36.130	1289.62	2	0.0128939	0.0101087	SECG	GSEWENLSAPAK		GSEWENLSAPAK	2	644.8110;652.2977	644.813	652.29	36.13	36.25	1	2	M+2H
wt19_peaks/IPYR_AQIAHFFEHYK_3_464.2354_36.136	1392.71	3	0.00902428	0.00654885	IPYR	AQIAHFFEHYK		AQIAHFFEHYK	3	469.8869;464.2354	464.236	469.885	36.136	35.42	0	2	M+3H
wt19_peaks/PGK_VATEFSETAPATLK_2_732.8846_36.197	1465.77	2	0.0689931	0.0924127	PGK	VATEFSETAPATLK		VATEFSETAPATLK	2	732.8846;740.3636	732.883	740.361	36.197	36.24	3	13	M+2H
wt19_peaks/TALB_LASTWQGIR_2_516.2827_36.232	1032.57	2	0.0168522	0.039856	TALB	LASTWQGIR		LASTWQGIR	2	516.2827;523.2661	516.286	523.265	36.232	35.15	2	3	M+2H
wt19_peaks/PNTA_VIGYTDLPGR_2_552.2793_36.247	1091.6	2	0.0184715	0.0608551	PNTA	VIGYTDLPGR		VIGYTDLPGR	2	552.279	545.799	552.279	36.247	36.14	0	7	M+2H
wt19_peaks/YBJP_LATLLSDASR_2_530.2661_36.273	1047.59	2	0.0156181	0.0126802	YBJP	LATLLSDASR		LATLLSDASR	2	530.266	523.796	530.277	36.273	36.14	0	2	M+2H
wt19_peaks/RS1_AYEDAETVTGVINGK_2_783.8868_36.322	1567.77	2	0.0396399	0.0401733	RS1	AYEDAETVTGVINGK		AYEDAETVTGVINGK	2	783.8868;792.3591	783.886	792.361	36.322	37.06	2	11	M+2H
wt19_peaks/METK_IIVDTYGGMAR_2_605.2932_36.344	1196.62	2	0.0185009	0.0171916	METK	IIVDTYGGMAR		IIVDTYGGMAR	2	605.293	598.311	605.29	36.344	36.67	0	5	M+2H
wt19_peaks/FKBA_SAYALGASLGR_2_533.2871_36.375	1066.58	2	0.0438739	0.0528602	FKBA	SAYALGASLGR		SAYALGASLGR	2	533.2871;540.2684	533.289	540.268	36.375	35.31	3	15	M+2H
wt19_peaks/TAS_AVAAYVDIAR_2_524.7934_36.457	1049.59	2	0.0178729	0.0156937	TAS	AVAAYVDIAR		AVAAYVDIAR	2	524.7934;531.2724	524.793	531.274	36.457	36.65	1	2	M+2H
wt19_peaks/ENO_IMoIDLDGTENK_2_639.2900_36.519	1265.62	2	0.0293125	0.028713	ENO	IMIDLDGTENK	Mo@2	I[Mo]IDLDGTENK	2	639.29	632.809	639.289	36.519	36.56	0	5	M+2H
wt19_peaks/KPRS_LYTSLGDAAVGR_2_611.8257_36.549	1223.65	2	0.0218831	0.047425	KPRS	LYTSLGDAAVGR		LYTSLGDAAVGR	2	611.8257;619.3038	611.826	619.303	36.549	36.51	1	6	M+2H
wt19_peaks/OMPA_LGGMVWR_2_409.7203_36.551	819.443	2	0.000722305	0.007746	OMPA	LGGMVWR		LGGMVWR	2	409.7203;415.2041	409.721	415.205	36.551	38.17	1	3	M+2H
wt19_peaks/RL2_GKPFAPLLEK_2_550.3275_36.554	1100.66	2	0.010357	0.0159418	RL2	GKPFAPLLEK		GKPFAPLLEK	2	550.3275;556.3086	550.33	556.312	36.554	36.48	1	5	M+2H
wt19_peaks/RNE_YPIVRPQDVQVEEQR_3_619.3188_36.594	1857.98	3	0.0220056	0.0178546	RNE	YPIVRPQDVQVEEQR		YPIVRPQDVQVEEQR	3	619.3188;627.2998	619.327	627.304	36.594	36.08	1	3	M+3H
wt19_peaks/YDGH_KVEIPGVATTASPSSEVGR_3_636.6483_36.615	1887.02	3	0.0130412	0.0194024	YDGH	KVEIPGVATTASPSSEVGR		KVEIPGVATTASPSSEVGR	3	636.648	629.006	636.65	36.615	36.52	0	2	M+3H
wt19_peaks/RPOD_AATHDVLAGLTAR_3_432.5746_36.615	1297.72	3	0.00659711	0.00162912	RPOD	AATHDVLAGLTAR		AATHDVLAGLTAR	3	432.575	432.574	438.557	36.615	36.75	0	2	M+3H
wt19_peaks/DNAJ_VVVETPVGLNER_2_656.3695_36.639	1312.73	2	0.0129017	0.0125128	DNAJ	VVVETPVGLNER		VVVETPVGLNER	2	656.3695;664.3428	656.367	664.344	36.639	36.51	1	3	M+2H
wt19_peaks/RS11_ITNITDVTPIPHNGCcRPPK_4_540.0116_36.639	2133.14	4	0.125273	0.109651	RS11	ITNITDVTPIPHNGCRPPK	Cc@15	ITNITDVTPIPHNG[Cc]RPPK	4	540.012	533.284	540.014	36.639	37.01	0	2	M+4H
wt19_peaks/RL27_KFISIEAE_2_468.7554_36.650	937.512	2	0.0442454	0.0340544	RL27	KFISIEAE		KFISIEAE	2	468.755	468.756	473.243	36.65	37.14	0	2	M+2H
wt19_peaks/RS5_NMoINVALNNGTLQHPVK_3_635.3066_36.690	1881	3	0.0258	0.032533	RS5	NMINVALNNGTLQHPVK	Mo@2	N[Mo]INVALNNGTLQHPVK	3	635.307	627	635.309	36.69	36.58	0	3	M+3H
wt19_peaks/DLDH_EDGIYVTMEGK_2_621.2945_36.690	1242.58	2	0.0174079	0.0169029	DLDH	EDGIYVTMEGK		EDGIYVTMEGK	2	621.294	621.29	627.272	36.69	36.67	2	3	M+2H
wt19_peaks/PNTA_FFTGQITAAGK_2_577.2875_36.768	1141.61	2	0.0151374	0.0637172	PNTA	FFTGQITAAGK		FFTGQITAAGK	2	577.288	570.807	577.287	36.768	36.73	0	9	M+2H
wt19_peaks/ISCS_GIGALYVR_2_430.2397_36.770	849.507	2	0.0138089	0.0162672	ISCS	GIGALYVR		GIGALYVR	2	430.24	424.754	430.237	36.77	35.33	0	3	M+2H
wt19_peaks/HLDD_YFNVYGPR_2_508.2562_36.776	1016.51	2	0.0114402	0.0109501	HLDD	YFNVYGPR		YFNVYGPR	2	514.2391;508.2562	508.254	514.236	36.776	36.38	0	5	M+2H
wt19_peaks/ODP1_GFLIGGTSGR_2_482.7627_36.833	965.529	2	0.0552292	0.0291951	ODP1	GFLIGGTSGR		GFLIGGTSGR	2	482.7627;489.2444	482.765	489.245	36.833	36.46	3	11	M+2H
wt19_peaks/RHLE_GGVDVLVATPGR_2_570.8143_36.857	1141.64	2	0.0137876	0.032249	RHLE	GGVDVLVATPGR		GGVDVLVATPGR	2	570.814	570.823	578.301	36.857	36.74	2	2	M+2H
wt19_peaks/DHE4_VSVSGSGNVAQYAIEK_2_814.3903_36.870	1609.83	2	0.00558691	0.0492203	DHE4	VSVSGSGNVAQYAIEK		VSVSGSGNVAQYAIEK	2	814.39	804.916	814.387	36.87	37.05	0	6	M+2H
wt19_peaks/MDH:Q1PI59_SNTFVAELK_2_504.7721_36.974	1009.54	2	0.0189097	0.0635365	MDH:Q1PI59	SNTFVAELK		SNTFVAELK	2	510.2559;504.7721	504.772	510.256	36.974	36.59	0	11	M+2H
wt19_peaks/SUHB_LFNECcADFR_2_586.2629_37.002	1172.53	2	0.0210112	0.00896809	SUHB	LFNECADFR	Cc@5	LFNE[Cc]ADFR	2	586.263	586.264	592.745	37.002	38.14	1	3	M+2H
wt19_peaks/DHE4_VSVSGSGNVAQYAIEK_3_543.2716_37.006	1610.84	3	0.00979499	0.0161249	DHE4	VSVSGSGNVAQYAIEK		VSVSGSGNVAQYAIEK	3	543.272	536.946	543.261	37.006	36.75	0	2	M+3H
wt19_peaks/ODP2_AVAAALEQMPR_2_578.8068_37.011	1157.62	2	0.0451922	0.0235877	ODP2	AVAAALEQMPR		AVAAALEQMPR	2	578.8068;586.2911	578.811	586.289	37.011	37.09	3	8	M+2H
wt19_peaks/RL25_MoFTINAEVR_2_548.7784_37.047	1097.55	2	0.0476093	0.0439914	RL25	MFTINAEVR	Mo@1	[Mo]FTINAEVR	2	548.778	548.777	555.258	37.047	36.84	0	7	M+2H
wt19_peaks/PTA_LSVFKPIAQPR_3_419.2543_37.088	1257.77	3	0.0410337	0.00141301	PTA	LSVFKPIAQPR		LSVFKPIAQPR	3	419.254	419.256	424.574	37.088	37.45	1	4	M+3H
wt19_peaks/TIG_INPAGAPTYVPGEYK_2_788.9069_37.103	1577.81	2	0.092459	0.0715794	TIG	INPAGAPTYVPGEYK		INPAGAPTYVPGEYK	2	788.9069;797.3828	788.904	797.379	37.103	37.24	3	14	M+2H
wt19_peaks/RS8_VAIANVLK_2_414.2701_37.112	828.543	2	0.0762291	0.0516294	RS8	VAIANVLK		VAIANVLK	2	419.2548;414.2701	414.272	419.257	37.112	37.92	0	2	M+2H
wt19_peaks/LEU1_AIVGSGAFAHSSGIHQDGVLK_4_520.2566_37.222	2054.09	4	0.00307355	0.0186085	LEU1	AIVGSGAFAHSSGIHQDGVLK		AIVGSGAFAHSSGIHQDGVLK	4	520.257	513.523	520.253	37.222	36.75	0	2	M+4H
wt19_peaks/SODM_DFGSVDNFK_2_520.2206_37.230	1029.48	2	0.0274215	0.0198485	SODM	DFGSVDNFK		DFGSVDNFK	2	520.221	514.738	520.222	37.23	37.34	0	2	M+2H
wt19_peaks/EFTS_DAGFQAFADK_2_535.2499_37.244	1070.5	2	0.0521906	0.0329606	EFTS	DAGFQAFADK		DAGFQAFADK	2	535.2499;541.2350	535.252	541.234	37.244	36.79	4	17	M+2H
wt19_peaks/PTA_YQLTELAR_2_497.2694_37.282	994.545	2	0.0138257	0.0121546	PTA	YQLTELAR		YQLTELAR	2	497.269	497.272	503.255	37.282	37.28	2	2	M+2H
wt19_peaks/DHE4_VITASDSSGTVVDESGFTK_2_960.4365_37.282	1900.93	2	0.0022405	0.0210987	DHE4	VITASDSSGTVVDESGFTK		VITASDSSGTVVDESGFTK	2	960.437	950.463	960.434	37.282	37.22	0	2	M+2H
wt19_peaks/BCCP_SPMVGTFYR_2_535.2488_37.288	1058.52	2	0.0177831	0.0516239	BCCP	SPMVGTFYR		SPMVGTFYR	2	535.249	529.261	535.243	37.288	37.17	0	2	M+2H
wt19_peaks/SPEB_SVDDVIAQVK_2_537.2899_37.291	1074.59	2	0.0146969	0.0135024	SPEB	SVDDVIAQVK		SVDDVIAQVK	2	537.2899;543.2764	537.296	543.278	37.291	37.5	1	2	M+2H
wt19_peaks/SUCC_LGADGNALFR_2_517.2679_37.374	1034.55	2	0.0926912	0.00665176	SUCC	LGADGNALFR		LGADGNALFR	2	517.2679;524.2550	517.275	524.255	37.374	38.6	2	10	M+2H
wt19_peaks/RL19_QDVPSFRPGDTVEVK_3_558.6198_37.381	1675.87	3	0.115281	0.0817493	RL19	QDVPSFRPGDTVEVK		QDVPSFRPGDTVEVK	3	558.6198;565.2690	558.622	565.269	37.381	37.42	1	5	M+3H
wt19_peaks/YBJP_LATLLSDASR_2_530.2661_37.384	1047.59	2	0.00835227	0.0108209	YBJP	LATLLSDASR		LATLLSDASR	2	530.266	523.796	530.277	37.384	36.14	0	2	M+2H
wt19_peaks/LPP_IDQLSSDVQTLNAK_3_511.2663_37.388	1533.81	3	0.0925994	0.140086	LPP	IDQLSSDVQTLNAK		IDQLSSDVQTLNAK	3	511.2663;517.2578	511.271	517.253	37.388	37.14	1	14	M+3H
wt19_peaks/LPP_IDQLSSDVQTLNAK_2_766.4045_37.393	1532.8	2	0.220301	0.354608	LPP	IDQLSSDVQTLNAK		IDQLSSDVQTLNAK	2	766.4045;775.3765	766.402	775.376	37.393	37.61	5	25	M+2H
wt19_peaks/METQ_FVQAYQSDEVYEAANK_2_941.4072_37.407	1862.87	2	0.00273879	0.0142778	METQ	FVQAYQSDEVYEAANK		FVQAYQSDEVYEAANK	2	941.407	931.434	941.405	37.407	37.34	0	2	M+2H
wt19_peaks/CYOB_DLTGDPWGGR_2_537.2670_37.407	1074.51	2	0.0173148	0.00958021	CYOB	DLTGDPWGGR		DLTGDPWGGR	2	537.2670;544.2322	537.255	544.234	37.407	38.7	1	2	M+2H
wt19_peaks/RPOB_ITQGDDLAPGVLK_2_663.8682_37.408	1327.73	2	0.0305967	0.0390764	RPOB	ITQGDDLAPGVLK		ITQGDDLAPGVLK	2	663.8682;671.3422	663.867	671.345	37.408	37.17	2	8	M+2H
wt19_peaks/DPPA_GYVVDPLGK_2_479.2484_37.46	948.528	2	0.00626183	0.0253008	DPPA	GYVVDPLGK		GYVVDPLGK	2	479.248	474.264	479.249	37.46	39.21	0	2	M+2H
wt19_peaks/RS7_VGGSTYQVPVEVRPVR_3_581.6576_37.533	1744.97	3	0.247877	0.170536	RS7	VGGSTYQVPVEVRPVR		VGGSTYQVPVEVRPVR	3	581.6576;589.3016	581.657	589.301	37.533	37.51	3	22	M+3H
wt19_peaks/GPMA_YYLGNADEIAAK_2_664.3314_37.566	1328.66	2	0.0394149	0.0487706	GPMA	YYLGNADEIAAK		YYLGNADEIAAK	2	664.3314;671.3166	664.331	671.31	37.566	37.51	2	10	M+2H
wt19_peaks/DNAJ_VVVETPVGLNER_2_656.3695_37.599	1312.73	2	0.00457761	0.0439316	DNAJ	VVVETPVGLNER		VVVETPVGLNER	2	656.3695;664.3428	656.367	664.344	37.599	36.51	1	3	M+2H
wt19_peaks/RL20_VAFQAVIK_2_438.2699_37.631	876.543	2	0.106221	0.0760681	RL20	VAFQAVIK		VAFQAVIK	2	438.2699;443.2557	438.272	443.257	37.631	37.72	1	9	M+2H
wt19_peaks/SYT_PVITLPDGSQR_2_591.8149_37.694	1183.66	2	0.0214423	0.0174551	SYT	PVITLPDGSQR		PVITLPDGSQR	2	591.8149;599.3032	591.828	599.306	37.694	37.4	2	5	M+2H
wt19_peaks/TYRB_VATIQTLGGSGALK_2_658.3813_37.753	1316.77	2	0.00579132	0.0157365	TYRB	VATIQTLGGSGALK		VATIQTLGGSGALK	2	658.3813;666.3581	658.383	666.36	37.753	37.58	1	3	M+2H
wt19_peaks/TIG_EVIEFYSK_2_507.7609_37.763	1015.52	2	0.048793	0.0505377	TIG	EVIEFYSK		EVIEFYSK	2	507.761	507.761	512.248	37.763	37.48	2	4	M+2H
wt19_peaks/ODO2_GLVTPVLR_2_427.7727_37.767	855.554	2	0.0265334	0.0312954	ODO2	GLVTPVLR		GLVTPVLR	2	433.2594;427.7727	427.777	433.261	37.767	37.87	0	4	M+2H
wt19_peaks/EFG_ILFYTGVNHK_2_596.3317_37.793	1192.66	2	0.0292697	0.0351228	EFG	ILFYTGVNHK		ILFYTGVNHK	2	596.3317;603.3048	596.33	603.309	37.793	36.29	1	4	M+2H
wt19_peaks/HLDD_YFNVYGPR_2_508.2562_37.853	1016.51	2	0.033303	0.0160008	HLDD	YFNVYGPR		YFNVYGPR	2	514.2391;508.2562	508.254	514.236	37.853	36.38	0	5	M+2H
wt19_peaks/RL2_GKPFAPLLEK_2_550.3275_37.870	1100.66	2	0.0384074	0.0115081	RL2	GKPFAPLLEK		GKPFAPLLEK	2	550.3275;556.3086	550.33	556.312	37.87	36.48	1	5	M+2H
wt19_peaks/RL17_LFNELGPR_2_473.2597_37.874	946.524	2	0.130233	0.0906684	RL17	LFNELGPR		LFNELGPR	2	473.26	473.262	479.244	37.874	37.57	4	13	M+2H
wt19_peaks/OMPA_LGGMVWR_2_409.7203_37.912	819.443	2	0.000900131	0.00179943	OMPA	LGGMVWR		LGGMVWR	2	409.7203;415.2041	409.721	415.205	37.912	38.17	1	3	M+2H
wt19_peaks/RS1_VKHPSEIVNVGDEITVK_4_466.7665_37.917	1867.04	4	0.0261467	0.0196358	RS1	VKHPSEIVNVGDEITVK		VKHPSEIVNVGDEITVK	4	466.767	466.76	472.244	37.917	37.53	6	10	M+4H
wt19_peaks/RS1_VKHPSEIVNVGDEITVK_3_622.0119_37.930	1866.03	3	0.0506471	0.0367098	RS1	VKHPSEIVNVGDEITVK		VKHPSEIVNVGDEITVK	3	622.0119;629.3220	622.011	629.323	37.93	37.59	3	6	M+3H
wt19_peaks/PYRB_LDNLHVAMoVGDLK_3_486.5719_37.943	1442.77	3	0.00694847	0.0104647	PYRB	LDNLHVAMVGDLK	Mo@8	LDNLHVA[Mo]VGDLK	3	486.572	480.923	486.572	37.943	37.51	0	2	M+3H
wt19_peaks/NDK_TFSIIKPNAVAK_3_435.2430_37.992	1290.78	3	0.012814	0.0268976	NDK	TFSIIKPNAVAK		TFSIIKPNAVAK	3	435.243	430.26	435.245	37.992	36.43	0	3	M+3H
wt19_peaks/LEPA_NFSIIAHIDHGK_3_451.2394_38.044	1353.73	3	0.0496078	0.00542716	LEPA	NFSIIAHIDHGK		NFSIIAHIDHGK	3	451.239	451.243	457.225	38.044	37.46	0	2	M+3H
wt19_peaks/KPRS_LFAGNATPELAQR_2_694.3727_38.051	1388.74	2	0.0175238	0.0338822	KPRS	LFAGNATPELAQR		LFAGNATPELAQR	2	694.3727;703.3480	694.371	703.344	38.051	37.87	1	8	M+2H
wt19_peaks/RL25_EAPLAIELDHDK_3_450.9010_38.108	1352.71	3	0.067698	0.0369397	RL25	EAPLAIELDHDK		EAPLAIELDHDK	3	450.9010;455.8856	450.902	455.887	38.108	37.62	3	14	M+3H
wt19_peaks/THRC_VVILYPR_2_435.2569_38.109	860.548	2	0.0119715	0.032428	THRC	VVILYPR		VVILYPR	2	435.257	430.274	435.259	38.109	37.73	0	3	M+2H
wt19_peaks/AHPC_YAMoIGDPTGALTR_2_691.3441_38.122	1382.69	2	0.0327549	0.0485687	AHPC	YAMIGDPTGALTR	Mo@3	YA[Mo]IGDPTGALTR	2	691.3441;699.3228	691.343	699.319	38.122	38.31	4	18	M+2H
wt19_peaks/SYA_LSGDTLDGETAFR_2_691.3359_38.134	1382.67	2	0.0303926	0.0459227	SYA	LSGDTLDGETAFR		LSGDTLDGETAFR	2	691.336	691.334	699.31	38.134	39.23	2	2	M+2H
wt19_peaks/LIVJ_NYDQVPANKPIVDAIK_3_602.6379_38.163	1786.97	3	0.00601178	0.112243	LIVJ	NYDQVPANKPIVDAIK		NYDQVPANKPIVDAIK	3	602.638	595.657	602.636	38.163	38.38	0	2	M+3H
wt19_peaks/RL24_DDEVIVLTGK_2_544.7953_38.167	1089.59	2	0.0825876	0.0640436	RL24	DDEVIVLTGK		DDEVIVLTGK	2	544.7953;550.2801	544.796	550.28	38.167	38.39	4	20	M+2H
wt19_peaks/SYFB_AEANPALHPGQSAAIYLK_3_617.6699_38.171	1852.99	3	0.0152203	0.0511684	SYFB	AEANPALHPGQSAAIYLK		AEANPALHPGQSAAIYLK	3	625.3106;617.6699	617.664	625.308	38.171	39.37	0	5	M+3H
wt19_peaks/OMPF_YADVGSFDYGR_2_625.2843_38.173	1250.56	2	0.132492	0.300011	OMPF	YADVGSFDYGR		YADVGSFDYGR	2	625.2843;632.2594	625.278	632.258	38.173	37.24	4	27	M+2H
wt19_peaks/CARB_VSLDDPEALTK_2_600.2957_38.180	1188.62	2	0.00766251	0.0616878	CARB	VSLDDPEALTK		VSLDDPEALTK	2	600.296	594.312	600.294	38.18	38.27	0	5	M+2H
wt19_peaks/OMPT_LGLMAGYQESR_2_612.8111_38.220	1225.61	2	0.00465305	0.0525491	OMPT	LGLMAGYQESR		LGLMAGYQESR	2	620.2868;612.8111	612.806	620.284	38.22	37.57	0	11	M+2H
wt19_peaks/PPIB_NFLDYCcR_2_499.7050_38.222	988.444	2	0.00935836	0.00537707	PPIB	NFLDYCR	Cc@6	NFLDY[Cc]R	2	499.705	494.222	499.705	38.222	38.33	0	2	M+2H
wt19_peaks/KPYK2_LGGGLSAEALTEK_2_623.3372_38.236	1246.68	2	0.0332327	0.0265797	KPYK2	LGGGLSAEALTEK		LGGGLSAEALTEK	2	623.3372;630.3209	623.338	630.318	38.236	37.86	2	5	M+2H
wt19_peaks/AAT_VWVSNPSWPNHK_3_490.5627_38.270	1452.74	3	0.00729784	0.0118842	AAT	VWVSNPSWPNHK		VWVSNPSWPNHK	3	490.563	484.246	490.561	38.27	36.75	0	2	M+3H
wt19_peaks/DLDH_ALAEHGIVFGEPK_2_692.3471_38.276	1368.74	2	0.0156124	0.019987	DLDH	ALAEHGIVFGEPK		ALAEHGIVFGEPK	2	692.347	684.37	692.346	38.276	38.55	0	3	M+2H
wt19_peaks/CH60_GVNVLADAVK_2_493.2868_38.278	986.576	2	0.0527127	0.0832937	CH60	GVNVLADAVK		GVNVLADAVK	2	493.2868;499.2684	493.288	499.27	38.278	38.42	3	24	M+2H
wt19_peaks/PAL_GTPEYNISLGER_2_668.3345_38.278	1336.66	2	0.027506	0.0515904	PAL	GTPEYNISLGER		GTPEYNISLGER	2	668.3345;676.3101	668.331	676.307	38.278	37.92	4	15	M+2H
wt19_peaks/CYSK_VIGITNEEAISTAR_2_737.3960_38.284	1474.8	2	0.0227471	0.203946	CYSK	VIGITNEEAISTAR		VIGITNEEAISTAR	2	737.3960;746.3750	737.4	746.373	38.284	38.71	3	20	M+2H
wt19_peaks/OMPX_NQYYGITAGPAYR_2_737.3630_38.292	1474.72	2	0.00972954	0.0698186	OMPX	NQYYGITAGPAYR		NQYYGITAGPAYR	2	737.3630;746.3386	737.36	746.334	38.292	38.22	3	15	M+2H
wt19_peaks/DLDH_ALAEHGIVFGEPK_3_456.5810_38.309	1369.75	3	0.0175883	0.0144216	DLDH	ALAEHGIVFGEPK		ALAEHGIVFGEPK	3	456.5810;461.8992	456.583	461.9	38.309	37.32	2	15	M+3H
wt19_peaks/IF2_LVQQFADAGIR_2_609.3346_38.327	1218.67	2	0.0364018	0.0216922	IF2	LVQQFADAGIR		LVQQFADAGIR	2	609.3346;617.3109	609.336	617.312	38.327	38.32	1	9	M+2H
wt19_peaks/YDGH_GNNLTVSADLYK_2_655.3152_38.330	1295.67	2	0.0120794	0.0215522	YDGH	GNNLTVSADLYK		GNNLTVSADLYK	2	655.315	647.836	655.314	38.33	38.37	0	3	M+2H
wt19_peaks/PFLB_IVGLQTEAPLK_2_584.8462_38.335	1169.7	2	0.0169742	0.020838	PFLB	IVGLQTEAPLK		IVGLQTEAPLK	2	584.8462;591.3314	584.851	591.332	38.335	38.17	1	4	M+2H
wt19_peaks/RL9_VIVNVVAE_2_421.7495_38.348	843.506	2	0.00318523	0.006633	RL9	VIVNVVAE		VIVNVVAE	2	426.2376;421.7495	421.753	426.24	38.348	39.83	0	5	M+2H
wt19_peaks/DHE4_NALTTLPMGGGK_2_587.2891_38.393	1160.62	2	0.0113646	0.0219327	DHE4	NALTTLPMGGGK		NALTTLPMGGGK	2	587.289	580.311	587.29	38.393	37.93	0	2	M+2H
wt19_peaks/ATPB_DLEHPIEVPVGK_3_444.9088_38.411	1334.73	3	0.0945141	0.098282	ATPB	DLEHPIEVPVGK		DLEHPIEVPVGK	3	444.9088;449.8947	444.911	449.896	38.411	38.73	4	18	M+3H
wt19_peaks/LIVK_TGSDEPLALVK_2_571.2879_38.448	1130.62	2	0.00568294	0.0225795	LIVK	TGSDEPLALVK		TGSDEPLALVK	2	571.288	565.309	571.291	38.448	38.34	0	3	M+2H
wt19_peaks/PNP_EIMQVALNQAK_2_622.8373_38.525	1245.67	2	0.0388905	0.0239834	PNP	EIMQVALNQAK		EIMQVALNQAK	2	622.837	622.838	630.315	38.525	38.34	2	4	M+2H
wt19_peaks/RL22_LVADLIR_2_400.2541_38.570	800.512	2	0.114479	0.076732	RL22	LVADLIR		LVADLIR	2	400.2541;405.2383	400.256	405.241	38.57	39.4	1	5	M+2H
wt19_peaks/RECA_AEIEGEIGDSHMGLAAR_3_585.9522_38.586	1757.85	3	0.0156633	0.0122095	RECA	AEIEGEIGDSHMGLAAR		AEIEGEIGDSHMGLAAR	3	585.9522;593.2683	585.95	593.261	38.586	38.64	1	2	M+3H
wt19_peaks/YAEH_SLGITNPEEIDR_2_680.3234_38.593	1344.69	2	0.00868185	0.0106041	YAEH	SLGITNPEEIDR		SLGITNPEEIDR	2	680.323	672.344	680.321	38.593	38.48	0	2	M+2H
wt19_peaks/RL14_YAGVGDIIK_2_468.2628_38.658	936.528	2	0.143255	0.107851	RL14	YAGVGDIIK		YAGVGDIIK	2	468.2628;473.2481	468.264	473.249	38.658	39.11	3	11	M+2H
wt19_peaks/GLYA_VRQEEHIELIASENYTSPR_4_575.7730_38.661	2274.16	4	0.00745012	0.023847	GLYA	VRQEEHIELIASENYTSPR		VRQEEHIELIASENYTSPR	4	575.773	568.54	575.769	38.661	38.74	0	3	M+4H
wt19_peaks/HSLU_HLDALVADEDLSR_3_485.2455_38.665	1455.74	3	0.00737802	0.0107741	HSLU	HLDALVADEDLSR		HLDALVADEDLSR	3	485.2455;491.2455	485.248	491.23	38.665	38.82	1	2	M+3H
wt19_peaks/TKT1_AGTHDSHGAPLGDAEIALTR_4_497.9998_38.666	1992	4	0.022176	0.0219014	TKT1	AGTHDSHGAPLGDAEIALTR		AGTHDSHGAPLGDAEIALTR	4	497.9998;504.7359	498.001	504.731	38.666	38.61	1	3	M+4H
wt19_peaks/PTA_YQLTELAR_2_497.2694_38.690	994.545	2	0.013263	0.00473105	PTA	YQLTELAR		YQLTELAR	2	497.269	497.272	503.255	38.69	37.28	2	2	M+2H
wt19_peaks/PTGA_LSGSVTVGETPVIR_2_707.9009_38.693	1415.8	2	0.114101	0.197286	PTGA	LSGSVTVGETPVIR		LSGSVTVGETPVIR	2	707.9009;716.3765	707.899	716.374	38.693	39.19	5	25	M+2H
wt19_peaks/ALKH_FCcPTGGISPANYR_2_720.3415_38.693	1440.68	2	0.0134532	0.0133242	ALKH	FCPTGGISPANYR	Cc@2	F[Cc]PTGGISPANYR	2	720.3415;728.8259	720.341	728.816	38.693	38.66	1	3	M+2H
wt19_peaks/RS18_FTAEGVQEIDYK_2_700.3417_38.725	1400.68	2	0.149483	0.0800754	RS18	FTAEGVQEIDYK		FTAEGVQEIDYK	2	700.3417;707.3247	700.341	707.32	38.725	38.68	12	38	M+2H
wt19_peaks/RPOB_SPGVFFDSDK_2_549.7703_38.751	1099.52	2	0.0644361	0.0134395	RPOB	SPGVFFDSDK		SPGVFFDSDK	2	549.7703;555.2480	549.759	555.243	38.751	37.94	2	9	M+2H
wt19_peaks/SPEB_SVDDVIAQVK_2_537.2899_38.785	1074.59	2	0.00244294	0.0270381	SPEB	SVDDVIAQVK		SVDDVIAQVK	2	537.2899;543.2764	537.296	543.278	38.785	37.5	1	2	M+2H
wt19_peaks/RS16_RPFYQVVVADSR_3_479.5928_38.825	1438.78	3	0.00177631	0.00434508	RS16	RPFYQVVVADSR		RPFYQVVVADSR	3	479.5928;485.9085	479.594	485.908	38.825	40.31	0	3	M+3H
wt19_peaks/ODP1_FPNDVDPIETR_2_651.8226_38.855	1303.64	2	0.0451475	0.0210739	ODP1	FPNDVDPIETR		FPNDVDPIETR	2	651.8226;659.3021	651.82	659.298	38.855	39.01	5	17	M+2H
wt19_peaks/RPOB_STGSYSLVTQQPLGGK_2_811.9274_38.871	1623.85	2	0.0189073	0.014034	RPOB	STGSYSLVTQQPLGGK		STGSYSLVTQQPLGGK	2	811.9274;821.3988	811.923	821.395	38.871	38.67	2	4	M+2H
wt19_peaks/RL9_TTGEHEVSFQVHSEVFAK_4_508.7529_38.890	2035	4	0.0814034	0.0537437	RL9	TTGEHEVSFQVHSEVFAK		TTGEHEVSFQVHSEVFAK	4	508.7529;514.7326	508.75	514.732	38.89	37.59	4	12	M+4H
wt19_peaks/RL27_KFISIEAE_2_468.7554_38.89	937.512	2	0.052741	0.0713729	RL27	KFISIEAE		KFISIEAE	2	468.755	468.756	473.243	38.89	37.14	0	2	M+2H
wt19_peaks/RL9_TTGEHEVSFQVHSEVFAK_3_685.9772_38.904	2033.99	3	0.0439184	0.0324623	RL9	TTGEHEVSFQVHSEVFAK		TTGEHEVSFQVHSEVFAK	3	685.977	677.998	685.974	38.904	38.93	0	3	M+3H
wt19_peaks/6PGD_EFVESLETPR_2_603.8035_38.928	1207.61	2	0.0421545	0.0564613	6PGD	EFVESLETPR		EFVESLETPR	2	603.8035;610.2861	603.804	610.285	38.928	39.12	2	8	M+2H
wt19_peaks/CYOB_DLTGDPWGGR_2_537.2670_38.941	1074.51	2	0.00924683	0.00999405	CYOB	DLTGDPWGGR		DLTGDPWGGR	2	537.2670;544.2322	537.255	544.234	38.941	38.7	1	2	M+2H
wt19_peaks/EFTU1:EFTU2_AGENVGVLLR_2_514.2973_38.972	1028.6	2	0.585279	0.68442	EFTU1:EFTU2	AGENVGVLLR		AGENVGVLLR	2	514.2973;521.2779	514.299	521.278	38.972	38.99	6	53	M+2H
wt19_peaks/RS5_VFMoQPASEGTGIIAGGAMoR_3_642.3122_39.032	1926.94	3	0.00440715	0.00427287	RS5	VFMQPASEGTGIIAGGAMR	Mo@3;Mo@18	VF[Mo]QPASEGTGIIAGGA[Mo]R	3	642.312	642.314	649.958	39.032	38.18	2	4	M+3H
wt19_peaks/MAP1_KDDTIPAIISHDE_3_485.2432_39.080	1455.73	3	0.00741993	0.0038695	MAP1	KDDTIPAIISHDE		KDDTIPAIISHDE	3	485.243	485.244	490.562	39.08	40.39	2	2	M+3H
wt19_peaks/PEPQ_GNIGYIGPVPER_2_636.3382_39.103	1272.68	2	0.00777737	0.011112	PEPQ	GNIGYIGPVPER		GNIGYIGPVPER	2	636.3382;644.3231	636.341	644.318	39.103	39.18	1	2	M+2H
wt19_peaks/BAMA_DGDTLLVQVK_2_544.3004_39.166	1088.61	2	0.0140601	0.028923	BAMA	DGDTLLVQVK		DGDTLLVQVK	2	544.3	544.304	550.286	39.166	39.15	2	2	M+2H
wt19_peaks/ACON2_TDVLIDEVR_2_530.2874_39.180	1060.58	2	0.0233111	0.0396333	ACON2	TDVLIDEVR		TDVLIDEVR	2	530.2874;536.2712	530.288	536.27	39.18	39.09	3	8	M+2H
wt19_peaks/EFG_EFNVEANVGKPQVAYR_2_910.9719_39.194	1821.94	2	0.0272861	0.0367912	EFG	EFNVEANVGKPQVAYR		EFNVEANVGKPQVAYR	2	910.972	910.969	922.435	39.194	39.12	2	2	M+2H
wt19_peaks/RS1_ANPWQQFAETHNK_3_524.2519_39.205	1572.76	3	0.0306244	0.00298865	RS1	ANPWQQFAETHNK		ANPWQQFAETHNK	3	524.2519;531.2332	524.252	531.231	39.205	39.93	5	25	M+3H
wt19_peaks/EFG_EFNVEANVGKPQVAYR_3_607.6500_39.208	1822.94	3	0.11751	0.160957	EFG	EFNVEANVGKPQVAYR		EFNVEANVGKPQVAYR	3	607.6500;615.2946	607.648	615.292	39.208	38.95	1	21	M+3H
wt19_peaks/SYT_TLTQEDVEALEK_2_688.3556_39.234	1376.7	2	0.0614772	0.0106909	SYT	TLTQEDVEALEK		TLTQEDVEALEK	2	688.3556;695.3319	688.352	695.331	39.234	39.91	2	4	M+2H
wt19_peaks/CARB_GVIVQYGGQTPLK_2_688.3631_39.239	1360.77	2	0.00499411	0.0598811	CARB	GVIVQYGGQTPLK		GVIVQYGGQTPLK	2	688.363	680.386	688.362	39.239	39.57	0	9	M+2H
wt19_peaks/SUCC_LGADGNALFR_2_517.2679_39.258	1034.55	2	0.036132	0.0402173	SUCC	LGADGNALFR		LGADGNALFR	2	517.2679;524.2550	517.275	524.255	39.258	38.6	2	10	M+2H
wt19_peaks/DEOD_ALTICcTVSDHIR_3_462.5769_39.281	1387.74	3	0.00498207	0.014902	DEOD	ALTICTVSDHIR	Cc@5	ALTI[Cc]TVSDHIR	3	462.5769;468.2298	462.579	468.229	39.281	40.93	1	2	M+3H
wt19_peaks/PEPD_FLAGHAEELDLR_3_457.5733_39.312	1372.72	3	0.0198126	0.0205905	PEPD	FLAGHAEELDLR		FLAGHAEELDLR	3	457.5733;463.2303	457.574	463.224	39.312	40.36	1	3	M+3H
wt19_peaks/OMPA_FGQGEAAPVVAPAPAPAPEVQTK_3_744.7310_39.324	2234.18	3	0.428279	0.362221	OMPA	FGQGEAAPVVAPAPAPAPEVQTK		FGQGEAAPVVAPAPAPAPEVQTK	3	744.7310;753.3734	744.727	753.368	39.324	39.83	5	30	M+3H
wt19_peaks/RL32_RSHDALTAVTSLSVDK_3_567.3059_39.336	1701.91	3	0.0220633	0.011344	RL32	RSHDALTAVTSLSVDK		RSHDALTAVTSLSVDK	3	567.306	567.304	574.616	39.336	38.33	2	3	M+3H
wt19_peaks/OMPA_FGQGEAAPVVAPAPAPAPEVQTK_2_1116.6046_39.352	2233.17	2	0.128266	0.101339	OMPA	FGQGEAAPVVAPAPAPAPEVQTK		FGQGEAAPVVAPAPAPAPEVQTK	2	1116.6046;1129.5740	1116.59	1129.55	39.352	39.84	1	2	M+2H
wt19_peaks/SYA_LSGDTLDGETAFR_2_691.3359_39.390	1382.67	2	0.0170679	0.0222168	SYA	LSGDTLDGETAFR		LSGDTLDGETAFR	2	691.336	691.334	699.31	39.39	39.23	2	2	M+2H
wt19_peaks/BCP_AGVDVLGISTDKPEK_3_515.9301_39.401	1530.84	3	0.00738832	0.0162434	BCP	AGVDVLGISTDKPEK		AGVDVLGISTDKPEK	3	515.93	510.279	515.929	39.401	39.41	0	3	M+3H
wt19_peaks/SUCD_EHVTKPVVGYIAGVTAPK_3_622.6898_39.416	1868.06	3	0.0251842	0.0292622	SUCD	EHVTKPVVGYIAGVTAPK		EHVTKPVVGYIAGVTAPK	3	622.6898;630.0027	622.688	630	39.416	39.19	1	5	M+3H
wt19_peaks/LIVJ_DFSTLVAR_2_460.2288_39.417	909.492	2	0.00147405	0.0526339	LIVJ	DFSTLVAR		DFSTLVAR	2	460.229	454.746	460.23	39.417	39.5	0	4	M+2H
wt19_peaks/GUAA_FLSALAGENDPEAK_2_731.3672_39.437	1462.73	2	0.0181078	0.0243388	GUAA	FLSALAGENDPEAK		FLSALAGENDPEAK	2	731.3672;739.3452	731.365	739.341	39.437	39.25	3	5	M+2H
wt19_peaks/ACON2_EGIEPDQPGVVGPIK_2_767.9125_39.457	1535.82	2	0.0220574	0.0453107	ACON2	EGIEPDQPGVVGPIK		EGIEPDQPGVVGPIK	2	767.9125;776.3863	767.91	776.385	39.457	39.53	2	6	M+2H
wt19_peaks/TRPE_IQASLFAPNEEEK_2_746.3594_39.47	1476.75	2	0.0216216	0.0370996	TRPE	IQASLFAPNEEEK		IQASLFAPNEEEK	2	746.359	738.373	746.349	39.47	41.22	0	2	M+2H
wt19_peaks/YAEH_SLGITNPEEIDR_2_680.3234_39.476	1344.69	2	0.0054291	0.0214024	YAEH	SLGITNPEEIDR		SLGITNPEEIDR	2	680.323	672.344	680.321	39.476	38.48	0	2	M+2H
wt19_peaks/OMPA_AALIDCcLAPDRR_3_457.5781_39.507	1372.74	3	0.027349	0.027488	OMPA	AALIDCLAPDRR	Cc@6	AALID[Cc]LAPDRR	3	457.5781;463.5612	457.579	463.561	39.507	39.21	2	12	M+3H
wt19_peaks/HISJ_IGTDPTYAPFESK_2_720.3304_39.508	1426.7	2	0.00501599	0.027863	HISJ	IGTDPTYAPFESK		IGTDPTYAPFESK	2	720.33	713.349	720.328	39.508	39.55	0	4	M+2H
wt19_peaks/ALKH_FCcPTGGISPANYR_2_720.3415_39.576	1440.68	2	0.0266176	0.00756106	ALKH	FCPTGGISPANYR	Cc@2	F[Cc]PTGGISPANYR	2	720.3415;728.8259	720.341	728.816	39.576	38.66	1	3	M+2H
wt19_peaks/GALU_ADVAPSNLAIVGR_2_641.8595_39.583	1283.72	2	0.0222187	0.0357274	GALU	ADVAPSNLAIVGR		ADVAPSNLAIVGR	2	641.8595;650.3394	641.86	650.335	39.583	39.43	2	5	M+2H
wt19_peaks/SUCC_KLADSGLNIIAAK_2_657.3934_39.601	1314.79	2	0.0150169	0.00720487	SUCC	KLADSGLNIIAAK		KLADSGLNIIAAK	2	657.3934;665.3669	657.394	665.37	39.601	39.37	1	2	M+2H
wt19_peaks/CARB_GLEVGATGFDPK_2_602.2914_39.612	1191.61	2	0.00754115	0.0583986	CARB	GLEVGATGFDPK		GLEVGATGFDPK	2	602.291	595.807	602.288	39.612	39.68	0	7	M+2H
wt19_peaks/FTSH_LESQISTLYGGR_2_662.3448_39.627	1324.7	2	0.0110024	0.0111763	FTSH	LESQISTLYGGR		LESQISTLYGGR	2	662.3448;670.3272	662.349	670.326	39.627	39.51	1	2	M+2H
wt19_peaks/PUR2_IFGPTAGAAQLEGSK_2_732.3626_39.631	1447.77	2	0.00373269	0.0160264	PUR2	IFGPTAGAAQLEGSK		IFGPTAGAAQLEGSK	2	732.363	723.884	732.358	39.631	39.6	0	2	M+2H
wt19_peaks/YDGH_GNNLTVSADLYK_2_655.3152_39.632	1295.67	2	0.00776448	0.018653	YDGH	GNNLTVSADLYK		GNNLTVSADLYK	2	655.315	647.836	655.314	39.632	38.37	0	3	M+2H
wt19_peaks/OMPA_FGQGEAAPVVAPAPAPAPEVQTK_4_558.8131_39.640	2235.19	4	0.208766	0.297395	OMPA	FGQGEAAPVVAPAPAPAPEVQTK		FGQGEAAPVVAPAPAPAPEVQTK	4	558.8131;565.2959	558.798	565.278	39.64	39.35	1	5	M+4H
wt19_peaks/NUOCD_ATGIDFDVR_2_497.2545_39.642	994.508	2	0.0141308	0.0132192	NUOCD	ATGIDFDVR		ATGIDFDVR	2	497.2545;503.2375	497.254	503.236	39.642	39.43	1	4	M+2H
wt19_peaks/TKT1_VVSMPSTDAFDK_2_648.8065_39.651	1297.62	2	0.0153903	0.0223416	TKT1	VVSMPSTDAFDK		VVSMPSTDAFDK	2	648.8065;655.3076	648.811	655.292	39.651	39.52	1	2	M+2H
wt19_peaks/RL3_VTVQSLDVVR_2_558.3245_39.653	1116.65	2	0.44941	0.312059	RL3	VTVQSLDVVR		VTVQSLDVVR	2	558.3245;565.3026	558.325	565.304	39.653	39.96	5	29	M+2H
wt19_peaks/RL13_VYAGNEHNHAAQQPQVLDI_3_702.0154_39.664	2106.04	3	0.0305234	0.0262999	RL13	VYAGNEHNHAAQQPQVLDI		VYAGNEHNHAAQQPQVLDI	3	702.0154;711.3228	702.012	711.318	39.664	38.18	3	16	M+3H
wt19_peaks/OMPX_NQYYGITAGPAYR_2_737.3630_39.701	1474.72	2	0.212058	0.0890797	OMPX	NQYYGITAGPAYR		NQYYGITAGPAYR	2	737.3630;746.3386	737.36	746.334	39.701	38.22	3	15	M+2H
wt19_peaks/PFLB_IVGLQTEAPLK_2_584.8462_39.734	1169.7	2	1.02414e-05	0.0801591	PFLB	IVGLQTEAPLK		IVGLQTEAPLK	2	584.8462;591.3314	584.851	591.332	39.734	38.17	1	4	M+2H
wt19_peaks/FTSZ_TAVGQTIQIGSGITK_2_737.4209_39.768	1474.84	2	0.0459404	0.0296853	FTSZ	TAVGQTIQIGSGITK		TAVGQTIQIGSGITK	2	746.3796;737.4209	737.418	746.391	39.768	40.53	0	5	M+2H
wt19_peaks/CYSK_VIGITNEEAISTAR_2_737.3960_39.801	1474.8	2	0.0899218	0.0475889	CYSK	VIGITNEEAISTAR		VIGITNEEAISTAR	2	737.3960;746.3750	737.4	746.373	39.801	38.71	3	20	M+2H
wt19_peaks/RL19_VFQTHSPVVDSISVK_2_821.9449_39.817	1643.89	2	0.0507748	0.0359466	RL19	VFQTHSPVVDSISVK		VFQTHSPVVDSISVK	2	821.9449;831.4166	821.944	831.416	39.817	39.6	1	2	M+2H
wt19_peaks/SYA_AVEDLVNTQIR_2_629.3419_39.820	1258.69	2	0.024283	0.0192832	SYA	AVEDLVNTQIR		AVEDLVNTQIR	2	629.3419;637.3219	629.344	637.32	39.82	39.67	2	4	M+2H
wt19_peaks/FABI_AIPNYNVMoGLAK_2_661.3300_39.826	1307.69	2	0.0117808	0.0187085	FABI	AIPNYNVMGLAK	Mo@8	AIPNYNV[Mo]GLAK	2	661.33	653.845	661.323	39.826	39.71	0	3	M+2H
wt19_peaks/RL19_VFQTHSPVVDSISVK_3_548.2979_39.833	1644.9	3	0.177094	0.121337	RL19	VFQTHSPVVDSISVK		VFQTHSPVVDSISVK	3	548.2979;554.6138	548.299	554.613	39.833	40.01	4	22	M+3H
wt19_peaks/YGFZ_LPEAGEDLELK_2_613.3043_39.859	1214.64	2	0.00568767	0.0388282	YGFZ	LPEAGEDLELK		LPEAGEDLELK	2	613.304	607.32	613.302	39.859	38.79	0	2	M+2H
wt19_peaks/CARA_HNIVAIADIDTR_2_678.3347_39.867	1338.72	2	0.0052734	0.0344209	CARA	HNIVAIADIDTR		HNIVAIADIDTR	2	678.335	669.363	678.336	39.867	39.73	0	3	M+2H
wt19_peaks/CARA_HNIVAIADIDTR_3_452.5582_39.881	1339.73	3	0.00145147	0.0167403	CARA	HNIVAIADIDTR		HNIVAIADIDTR	3	452.558	446.578	452.56	39.881	39.5	0	4	M+3H
wt19_peaks/ALF_HNLPHNSLNFVFHGGSGSTAQEIK_4_657.3042_39.885	2594.3	4	0.00705932	0.0206572	ALF	HNLPHNSLNFVFHGGSGSTAQEIK		HNLPHNSLNFVFHGGSGSTAQEIK	4	657.304	648.575	657.299	39.885	40.9	0	5	M+4H
wt19_peaks/NQOR_YQGEYVAGLAVK_2_656.3235_39.887	1298.69	2	0.0168926	0.0570578	NQOR	YQGEYVAGLAVK		YQGEYVAGLAVK	2	656.323	649.343	656.323	39.887	39.43	0	6	M+2H
wt19_peaks/CYSK_IGANMoIWDAEK_2_639.2896_39.950	1264.61	2	0.0112858	0.012815	CYSK	IGANMIWDAEK	Mo@5	IGAN[Mo]IWDAEK	2	639.29	632.306	639.285	39.95	39.5	0	6	M+2H
wt19_peaks/ACON2_VEQAFELTDASAER_2_783.3823_39.961	1566.75	2	0.0372016	0.03953	ACON2	VEQAFELTDASAER		VEQAFELTDASAER	2	783.3823;792.3543	783.376	792.35	39.961	39.72	1	4	M+2H
wt19_peaks/LEPA_IIQICcGGLSDR_2_616.3255_39.966	1232.65	2	0.0357898	0.0231344	LEPA	IIQICGGLSDR	Cc@5	IIQI[Cc]GGLSDR	2	616.326	616.327	623.805	39.966	40.94	0	2	M+2H
wt19_peaks/EFTU1:EFTU2_GYRPQFYFR_3_411.8761_40.000	1235.63	3	0.000849133	0.000876795	EFTU1:EFTU2	GYRPQFYFR		GYRPQFYFR	3	411.8761;417.1945	411.877	417.195	40	40.31	3	44	M+3H
wt19_peaks/OMPT_GGSYIYSSEEGFR_2_734.3054_40.040	1452.65	2	0.00477254	0.0166275	OMPT	GGSYIYSSEEGFR		GGSYIYSSEEGFR	2	734.305	726.326	734.302	40.04	39.99	0	2	M+2H
wt19_peaks/FABB_SGITFSQELK_2_555.2969_40.111	1110.59	2	0.0646454	0.108118	FABB	SGITFSQELK		SGITFSQELK	2	561.2778;555.2969	555.296	561.278	40.111	39.65	0	8	M+2H
wt19_peaks/PPIB_MVTFHTNHGDIVIK_4_403.7130_40.135	1614.86	4	0.00133227	0.00138967	PPIB	MVTFHTNHGDIVIK		MVTFHTNHGDIVIK	4	403.7130;408.6987	403.714	408.699	40.135	40.37	0	2	M+4H
wt19_peaks/PYRB_HIISINDLSR_2_592.3038_40.159	1168.66	2	0.00742506	0.0781728	PYRB	HIISINDLSR		HIISINDLSR	2	592.304	584.328	592.304	40.159	38.93	0	4	M+2H
wt19_peaks/ACON2_LTVTVFK_2_404.2487_40.168	808.506	2	0.00949965	0.016816	ACON2	LTVTVFK		LTVTVFK	2	404.2487;408.2381	404.253	408.241	40.168	40.27	0	6	M+2H
wt19_peaks/SYT_TLTQEDVEALEK_2_688.3556_40.179	1376.7	2	0.0164531	0.028815	SYT	TLTQEDVEALEK		TLTQEDVEALEK	2	688.3556;695.3319	688.352	695.331	40.179	39.91	2	4	M+2H
wt19_peaks/SYI_EILGDEADQYVK_2_690.3388_40.212	1380.68	2	0.0197258	0.0196377	SYI	EILGDEADQYVK		EILGDEADQYVK	2	690.3388;697.3214	690.339	697.318	40.212	40.3	2	4	M+2H
wt19_peaks/PYRC_GFNEGVFTAAK_2_577.2723_40.226	1141.58	2	0.0120968	0.02264	PYRC	GFNEGVFTAAK		GFNEGVFTAAK	2	577.272	570.788	577.269	40.226	39.76	0	4	M+2H
wt19_peaks/OBG_IIISELEK_2_472.7858_40.239	945.575	2	0.013586	0.00651779	OBG	IIISELEK		IIISELEK	2	472.786	472.787	477.274	40.239	40.73	1	3	M+2H
wt19_peaks/GLTB_LVSEPGVGTIATGVAK_2_758.4055_40.264	1499.86	2	0.00693747	0.0780706	GLTB	LVSEPGVGTIATGVAK		LVSEPGVGTIATGVAK	2	758.405	749.928	758.403	40.264	40.53	0	9	M+2H
wt19_peaks/RS9_ALMEYDESLR_2_613.7908_40.307	1227.58	2	0.0877102	0.0595006	RS9	ALMEYDESLR		ALMEYDESLR	2	613.7908;620.2732	613.79	620.271	40.307	39.58	3	17	M+2H
wt19_peaks/FTSZ_TAVGQTIQIGSGITK_2_737.4209_40.312	1474.84	2	0.0301533	0.0208276	FTSZ	TAVGQTIQIGSGITK		TAVGQTIQIGSGITK	2	746.3796;737.4209	737.418	746.391	40.312	40.53	0	5	M+2H
wt19_peaks/RPIA_GADVALIGTPDGVK_2_664.3367_40.316	1313.72	2	0.0150913	0.0175348	RPIA	GADVALIGTPDGVK		GADVALIGTPDGVK	2	664.337	656.86	664.337	40.316	40.26	0	3	M+2H
wt19_peaks/MASY_MVINALNANVK_2_601.3126_40.347	1187.67	2	0.0231841	0.0212557	MASY	MVINALNANVK		MVINALNANVK	2	601.313	593.835	601.313	40.347	40.25	0	3	M+2H
wt19_peaks/AHPC_NGEFIEITEK_2_590.2964_40.358	1180.6	2	0.0513126	0.077412	AHPC	NGEFIEITEK		NGEFIEITEK	2	590.2964;596.2768	590.299	596.281	40.358	40.58	5	22	M+2H
wt19_peaks/LEPA_TGVGVQDVLER_2_586.8219_40.427	1173.63	2	0.0365437	0.0199002	LEPA	TGVGVQDVLER		TGVGVQDVLER	2	586.8219;594.2902	586.818	594.295	40.427	40.75	1	2	M+2H
wt19_peaks/RL30_GMoINAVSFMoVK_2_614.8087_40.433	1229.61	2	0.0261763	0.020376	RL30	GMINAVSFMVK	Mo@2;Mo@9	G[Mo]INAVSF[Mo]VK	2	614.8087;621.2899	614.807	621.288	40.433	40.6	0	4	M+2H
wt19_peaks/FABI_EGAELAFTYQNDK_2_743.3526_40.462	1486.69	2	0.0141921	0.0150837	FABI	EGAELAFTYQNDK		EGAELAFTYQNDK	2	743.3526;751.3246	743.347	751.323	40.462	40.43	4	8	M+2H
wt19_peaks/RS16_RPFYQVVVADSR_3_479.5928_40.513	1438.78	3	0.00162642	0.00267768	RS16	RPFYQVVVADSR		RPFYQVVVADSR	3	479.5928;485.9085	479.594	485.908	40.513	40.31	0	3	M+3H
wt19_peaks/IF2_VIEAESLDLR_2_572.8149_40.550	1145.63	2	0.048362	0.0320676	IF2	VIEAESLDLR		VIEAESLDLR	2	572.815	572.815	579.295	40.55	40.23	1	4	M+2H
wt19_peaks/GLTB_CcDANIIVETASAR_2_718.8278_40.575	1420.7	2	0.00687663	0.0217908	GLTB	CDANIIVETASAR	Cc@1	[Cc]DANIIVETASAR	2	718.828	710.349	718.824	40.575	40.48	0	2	M+2H
wt19_peaks/RS4_EGTDLFLK_2_461.7466_40.745	923.496	2	0.0568767	0.0451631	RS4	EGTDLFLK		EGTDLFLK	2	461.747	461.748	466.235	40.745	40.52	4	11	M+2H
wt19_peaks/OPGG_VIGAGQVYGLSAR_2_645.8634_40.769	1291.72	2	0.00910819	0.0281166	OPGG	VIGAGQVYGLSAR		VIGAGQVYGLSAR	2	645.8634;654.3314	645.862	654.337	40.769	40.76	1	3	M+2H
wt19_peaks/RPOA_MQGSVTEFLKPR_3_464.9164_40.823	1394.75	3	0.00533072	0.00287414	RPOA	MQGSVTEFLKPR		MQGSVTEFLKPR	3	464.916	464.916	470.565	40.823	42.31	0	2	M+3H
wt19_peaks/YIBN_LINKEDAVVVDLR_3_495.2868_40.836	1485.86	3	0.0117926	0.0130389	YIBN	LINKEDAVVVDLR		LINKEDAVVVDLR	3	495.2868;501.2685	495.288	501.27	40.836	40.71	2	6	M+3H
wt19_peaks/MAP1_KDDTIPAIISHDE_3_485.2432_40.845	1455.73	3	0.00443119	0.00430373	MAP1	KDDTIPAIISHDE		KDDTIPAIISHDE	3	485.243	485.244	490.562	40.845	40.39	2	2	M+3H
wt19_peaks/SSB_LAEVASEYLR_2_575.8135_40.854	1151.62	2	0.0508022	0.0572386	SSB	LAEVASEYLR		LAEVASEYLR	2	575.8135;582.2898	575.809	582.29	40.854	41.62	2	5	M+2H
wt19_peaks/RRF_VPLPPLTEER_2_575.8271_40.857	1151.65	2	0.0509696	0.0574896	RRF	VPLPPLTEER		VPLPPLTEER	2	575.8271;582.3056	575.827	582.308	40.857	40.99	4	16	M+2H
wt19_peaks/OSMY_LLADDIVPSR_2_549.8111_40.947	1099.62	2	0.0239428	0.0451193	OSMY	LLADDIVPSR		LLADDIVPSR	2	549.8111;556.2907	549.812	556.293	40.947	40.86	2	8	M+2H
wt19_peaks/DEOD_ALTICcTVSDHIR_3_462.5769_40.993	1387.74	3	0.0199533	0.0136152	DEOD	ALTICTVSDHIR	Cc@5	ALTI[Cc]TVSDHIR	3	462.5769;468.2298	462.579	468.229	40.993	40.93	1	2	M+3H
wt19_peaks/ATPB_VALTGLTMAEK_2_567.3169_41.03	1134.63	2	0.268485	0.178647	ATPB	VALTGLTMAEK		VALTGLTMAEK	2	567.3169;573.2974	567.316	573.298	41.03	42.78	2	5	M+2H
wt19_peaks/FIS_VNSDVLTVSTVNSQDQVTQKPLR_3_843.4538_41.063	2530.35	3	0.0405391	0.0209336	FIS	VNSDVLTVSTVNSQDQVTQKPLR		VNSDVLTVSTVNSQDQVTQKPLR	3	843.4538;854.0873	843.449	854.084	41.063	41	2	4	M+3H
wt19_peaks/RL5_GLDITITTTAK_2_567.3225_41.071	1134.65	2	0.262527	0.170236	RL5	GLDITITTTAK		GLDITITTTAK	2	567.3225;573.3052	567.325	573.307	41.071	42.02	10	41	M+2H
wt19_peaks/RPOC_GDVISDGPEAPHDILR_3_564.2846_41.073	1692.86	3	0.0408242	0.0321145	RPOC	GDVISDGPEAPHDILR		GDVISDGPEAPHDILR	3	564.2846;571.2656	564.285	571.264	41.073	41.22	4	11	M+3H
wt19_peaks/SODF_HHQTYVTNLNNLIK_3_565.6410_41.115	1696.91	3	0.00503727	0.122077	SODF	HHQTYVTNLNNLIK		HHQTYVTNLNNLIK	3	573.2836;565.6410	565.638	573.282	41.115	39.48	0	4	M+3H
wt19_peaks/G3P1_LVSWYDNETGYSNK_3_565.2575_41.133	1677.78	3	0.0088673	0.008303	G3P1	LVSWYDNETGYSNK		LVSWYDNETGYSNK	3	565.258	559.259	565.241	41.133	42.25	0	3	M+3H
wt19_peaks/LEU1_DGEQALQASLSVK_2_681.3301_41.150	1346.7	2	0.00789278	0.0185967	LEU1	DGEQALQASLSVK		DGEQALQASLSVK	2	681.33	673.352	681.328	41.15	41.05	0	2	M+2H
wt19_peaks/FIMA1_YFATGAATPGAANADATFK_2_933.4171_41.152	1845.89	2	0.00326117	0.0289157	FIMA1	YFATGAATPGAANADATFK		YFATGAATPGAANADATFK	2	933.417	922.945	933.414	41.152	41.08	0	2	M+2H
wt19_peaks/CLPX_DVSGEGVQQALLK_2_672.3617_41.163	1344.72	2	0.0117701	0.0164338	CLPX	DVSGEGVQQALLK		DVSGEGVQQALLK	2	672.3617;680.3383	672.362	680.339	41.163	41.14	1	3	M+2H
wt19_peaks/RS10_FTVLISPHVNK_3_418.9108_41.179	1256.74	3	0.154337	0.10309	RS10	FTVLISPHVNK		FTVLISPHVNK	3	418.9108;423.8957	418.912	423.897	41.179	41.11	3	30	M+3H
wt19_peaks/RL2_AGDQIQSGVDAAIKPGNTLPMoR_3_752.3890_41.187	2257.16	3	0.0292991	0.0241026	RL2	AGDQIQSGVDAAIKPGNTLPMR	Mo@21	AGDQIQSGVDAAIKPGNTLP[Mo]R	3	752.3890;762.0232	752.387	762.025	41.187	41.18	3	5	M+3H
wt19_peaks/RS10_FTVLISPHVNK_2_627.8639_41.206	1255.73	2	0.12515	0.0894742	RS10	FTVLISPHVNK		FTVLISPHVNK	2	627.8639;635.3426	627.864	635.342	41.206	41.02	2	6	M+2H
wt19_peaks/FIMA1_YFATGAATPGAANADATFK_3_622.6201_41.213	1846.9	3	0.0116079	0.0366436	FIMA1	YFATGAATPGAANADATFK		YFATGAATPGAANADATFK	3	622.62	615.633	622.612	41.213	41.79	0	2	M+3H
wt19_peaks/YDGA_LTAPESNLEVSYQNYHR_3_674.3291_41.248	2022.99	3	0.0171339	0.0165798	YDGA	LTAPESNLEVSYQNYHR		LTAPESNLEVSYQNYHR	3	674.3291;682.6407	674.33	682.638	41.248	41.25	2	3	M+3H
wt19_peaks/PEPD_FLAGHAEELDLR_3_457.5733_41.259	1372.72	3	0.0134864	0.013664	PEPD	FLAGHAEELDLR		FLAGHAEELDLR	3	457.5733;463.2303	457.574	463.224	41.259	40.36	1	3	M+3H
wt19_peaks/ATPB_VGLFGGAGVGK_2_481.2756_41.276	962.555	2	0.0968589	0.100164	ATPB	VGLFGGAGVGK		VGLFGGAGVGK	2	481.2756;487.2579	481.277	487.26	41.276	40.95	3	25	M+2H
wt19_peaks/DHE4_VQFSSAIGPYK_2_605.3009_41.276	1197.64	2	0.0124383	0.0737827	DHE4	VQFSSAIGPYK		VQFSSAIGPYK	2	605.301	598.82	605.3	41.276	40.99	0	10	M+2H
wt19_peaks/EFTU1:EFTU2_GYRPQFYFR_3_411.8761_41.346	1235.63	3	0.00039482	0.00245865	EFTU1:EFTU2	GYRPQFYFR		GYRPQFYFR	3	411.8761;417.1945	411.877	417.195	41.346	40.31	3	44	M+3H
wt19_peaks/ACCC_VVEEAPAPGITPELR_2_789.4343_41.355	1578.86	2	0.0139519	0.0113258	ACCC	VVEEAPAPGITPELR		VVEEAPAPGITPELR	2	789.4343;798.4044	789.431	798.404	41.355	41.25	2	3	M+2H
wt19_peaks/RPOA_DEVILTLNK_2_522.7999_41.374	1045.6	2	0.0491195	0.0440438	RPOA	DEVILTLNK		DEVILTLNK	2	522.7999;528.2846	522.801	528.285	41.374	41.65	1	7	M+2H
wt19_peaks/RS17_LHVHDENNECcGIGDVVEIR_4_552.0162_41.389	2208.06	4	0.1207	0.0590773	RS17	LHVHDENNECGIGDVVEIR	Cc@10	LHVHDENNE[Cc]GIGDVVEIR	4	552.0162;558.9961	552.015	558.994	41.389	40.21	3	12	M+4H
wt19_peaks/SYGB_TLDAAAALAAANK_2_600.8278_41.396	1201.67	2	0.021547	0.0217913	SYGB	TLDAAAALAAANK		TLDAAAALAAANK	2	600.8278;608.3099	600.833	608.311	41.396	41.16	2	5	M+2H
wt19_peaks/RL9_VANLGSLGDQVNVK_2_707.3908_41.397	1414.78	2	0.32777	0.244756	RL9	VANLGSLGDQVNVK		VANLGSLGDQVNVK	2	707.3908;716.3641	707.389	716.362	41.397	41.92	6	31	M+2H
wt19_peaks/RS17_LHVHDENNECcGIGDVVEIR_3_735.6861_41.402	2207.05	3	0.0902798	0.0486777	RS17	LHVHDENNECGIGDVVEIR	Cc@10	LHVHDENNE[Cc]GIGDVVEIR	3	735.6861;744.9921	735.684	744.99	41.402	41.32	1	3	M+3H
wt19_peaks/TNAA_GLTFTYEPK_2_528.2756_41.417	1056.55	2	0.0380367	0.0110356	TNAA	GLTFTYEPK		GLTFTYEPK	2	528.276	528.275	533.26	41.417	41.63	0	2	M+2H
wt19_peaks/SYA_AVEDLVNTQIR_2_629.3419_41.42	1258.69	2	0.122117	0.00686966	SYA	AVEDLVNTQIR		AVEDLVNTQIR	2	629.3419;637.3219	629.344	637.32	41.42	39.67	2	4	M+2H
wt19_peaks/CH60_AVAAGMNPMDLK_2_609.3062_41.461	1218.61	2	0.016958	0.0194853	CH60	AVAAGMNPMDLK		AVAAGMNPMDLK	2	609.3062;616.2905	609.305	616.284	41.461	41.9	2	8	M+2H
wt19_peaks/ADHE_LSPTLAMYR_2_526.2827_41.464	1052.57	2	0.014315	0.019482	ADHE	LSPTLAMYR		LSPTLAMYR	2	526.2827;532.2673	526.284	532.267	41.464	41.27	0	2	M+2H
wt19_peaks/TKT1_AINEDAAGNYIHYGVR_3_588.2873_41.480	1764.87	3	0.0395774	0.0413906	TKT1	AINEDAAGNYIHYGVR		AINEDAAGNYIHYGVR	3	588.2873;595.9358	588.289	595.933	41.48	40.52	3	7	M+3H
wt19_peaks/CARB_EVIPPYYSVK_2_603.3079_41.497	1195.65	2	0.00525826	0.0427618	CARB	EVIPPYYSVK		EVIPPYYSVK	2	603.308	597.824	603.308	41.497	42.34	0	4	M+2H
wt19_peaks/SYH_YDGLVEQLGGR_2_603.8111_41.5	1207.62	2	0.0295917	0.00831465	SYH	YDGLVEQLGGR		YDGLVEQLGGR	2	603.8111;611.2938	603.81	611.288	41.5	43.25	1	2	M+2H
wt19_peaks/SERC_EFIQVAEEAEK_2_653.3067_41.570	1293.64	2	0.0547874	0.265878	SERC	EFIQVAEEAEK		EFIQVAEEAEK	2	653.307	646.823	653.303	41.57	40.16	0	4	M+2H
wt19_peaks/ALDA_IVDEIGLPR_2_506.2914_41.578	1012.59	2	0.0171669	0.009106	ALDA	IVDEIGLPR		IVDEIGLPR	2	506.2914;512.2760	506.296	512.278	41.578	41.37	2	7	M+2H
wt19_peaks/OPGG_VIGAGQVYGLSAR_2_645.8634_41.580	1291.72	2	0.0181903	0.0154583	OPGG	VIGAGQVYGLSAR		VIGAGQVYGLSAR	2	645.8634;654.3314	645.862	654.337	41.58	40.76	1	3	M+2H
wt19_peaks/SYI_AYEAYDFHEVVQR_3_542.9238_41.582	1628.77	3	0.0212951	0.0148047	SYI	AYEAYDFHEVVQR		AYEAYDFHEVVQR	3	542.9238;549.2489	542.924	549.238	41.582	41.44	1	2	M+3H
wt19_peaks/RBSB_ELANVQDLTVR_2_629.3311_41.618	1258.69	2	0.132894	0.00782176	RBSB	ELANVQDLTVR		ELANVQDLTVR	2	629.3311;637.3200	629.344	637.32	41.618	42.02	1	2	M+2H
wt19_peaks/OMPC:Q1PI90_FQDVGSFDYGR_2_645.7930_41.627	1291.58	2	0.223797	0.265282	OMPC:Q1PI90	FQDVGSFDYGR		FQDVGSFDYGR	2	645.7930;653.2741	645.792	653.269	41.627	41.12	5	30	M+2H
wt19_peaks/RL10_QAIVAEVSEVAK_2_622.3481_41.632	1244.7	2	0.201769	0.133374	RL10	QAIVAEVSEVAK		QAIVAEVSEVAK	2	622.3481;629.3289	622.349	629.328	41.632	41.97	6	22	M+2H
wt19_peaks/GLNA_GKEQHVTIPAHQVNAEFFEEGK_4_632.2949_41.638	2498.26	4	0.00740056	0.0715638	GLNA	GKEQHVTIPAHQVNAEFFEEGK		GKEQHVTIPAHQVNAEFFEEGK	4	632.295	624.564	632.291	41.638	40.54	0	3	M+4H
wt19_peaks/SECA_ILAQSIEVYQR_2_660.3679_41.640	1320.74	2	0.0245526	0.0241783	SECA	ILAQSIEVYQR		ILAQSIEVYQR	2	660.3679;668.3360	660.37	668.346	41.64	41.06	1	3	M+2H
wt19_peaks/SYT_DEEGLEIIR_2_537.2724_41.654	1074.56	2	0.0144444	0.02172	SYT	DEEGLEIIR		DEEGLEIIR	2	537.272	537.278	543.26	41.654	41.74	2	2	M+2H
wt19_peaks/RS20_AFNEMQPIVDR_2_660.3244_41.683	1320.65	2	0.0674883	0.0576375	RS20	AFNEMQPIVDR		AFNEMQPIVDR	2	660.3244;668.3039	660.325	668.301	41.683	41.61	2	17	M+2H
wt19_peaks/PEPD_EAFATIAVAADK_2_603.8163_41.716	1207.64	2	0.0373035	0.0194129	PEPD	EAFATIAVAADK		EAFATIAVAADK	2	603.8163;610.3067	603.822	610.303	41.716	42.47	1	2	M+2H
wt19_peaks/ALF_HNLPHNSLNFVFHGGSGSTAQEIK_4_657.3042_41.737	2594.3	4	0.0321443	0.0117736	ALF	HNLPHNSLNFVFHGGSGSTAQEIK		HNLPHNSLNFVFHGGSGSTAQEIK	4	657.304	648.575	657.299	41.737	40.9	0	5	M+4H
wt19_peaks/CARB_EVIPPYYSVK_2_603.3079_41.785	1195.65	2	0.00468498	0.044648	CARB	EVIPPYYSVK		EVIPPYYSVK	2	603.308	597.824	603.308	41.785	42.34	0	4	M+2H
wt19_peaks/RPOA_MQGSVTEFLKPR_3_464.9164_41.803	1394.75	3	0.00470664	0.00225464	RPOA	MQGSVTEFLKPR		MQGSVTEFLKPR	3	464.916	464.916	470.565	41.803	42.31	0	2	M+3H
wt19_peaks/UDP_SIGATTHVGVTASSDTFYPGQER_3_794.3896_41.827	2383.15	3	0.00958551	0.00329355	UDP	SIGATTHVGVTASSDTFYPGQER		SIGATTHVGVTASSDTFYPGQER	3	794.39	794.384	804.022	41.827	41.27	2	4	M+3H
wt19_peaks/ISCS_ALGLNDELAHSSIR_3_499.2666_41.842	1497.8	3	0.0534437	0.045597	ISCS	ALGLNDELAHSSIR		ALGLNDELAHSSIR	3	499.2666;505.9154	499.267	505.914	41.842	41.39	4	15	M+3H
wt19_peaks/RS21_VRENEPFDVALR_3_482.2562_41.870	1446.77	3	0.0114788	0.00941801	RS21	VRENEPFDVALR		VRENEPFDVALR	3	482.2562;488.5712	482.257	488.571	41.87	41.27	3	5	M+3H
wt19_peaks/SSB_LAEVASEYLR_2_575.8135_41.872	1151.62	2	0.0314354	0.0330604	SSB	LAEVASEYLR		LAEVASEYLR	2	575.8135;582.2898	575.809	582.29	41.872	41.62	2	5	M+2H
wt19_peaks/RL25_AANKFPAIIYGGK_3_450.5910_41.916	1351.77	3	0.00113945	0.00139003	RL25	AANKFPAIIYGGK		AANKFPAIIYGGK	3	450.591	450.591	455.909	41.916	42.02	0	2	M+3H
wt19_peaks/FDOH_LIDVTTCcIGCcK_2_640.3051_41.923	1280.65	2	0.187466	0.0714738	FDOH	LIDVTTCIGCK	Cc@7;Cc@10	LIDVTT[Cc]IG[Cc]K	2	640.305	640.323	646.306	41.923	40.96	1	3	M+2H
wt19_peaks/GLYA_AMoVEVFLER_2_555.2929_41.93	1110.57	2	0.0615734	0.0103938	GLYA	AMVEVFLER	Mo@2	A[Mo]VEVFLER	2	555.2929;561.2685	555.287	561.269	41.93	43.68	1	9	M+2H
wt19_peaks/TIG_FGVEDGSVEGLR_2_632.8124_41.935	1265.62	2	0.102008	0.149671	TIG	FGVEDGSVEGLR		FGVEDGSVEGLR	2	632.8124;640.2925	632.813	640.29	41.935	41.75	2	16	M+2H
wt19_peaks/RS1_HPSEIVNVGDEITVK_2_818.9345_41.936	1637.86	2	0.0557872	0.0343307	RS1	HPSEIVNVGDEITVK		HPSEIVNVGDEITVK	2	818.9345;828.4032	818.931	828.403	41.936	42.2	1	3	M+2H
wt19_peaks/DEAD_LFASHSTIELPK_3_448.2497_41.958	1344.75	3	0.0316807	0.00815922	DEAD	LFASHSTIELPK		LFASHSTIELPK	3	448.25	448.251	453.236	41.958	41.74	3	3	M+3H
wt19_peaks/LEPA_TGVGVQDVLER_2_586.8219_41.965	1173.63	2	0.0174974	0.0524839	LEPA	TGVGVQDVLER		TGVGVQDVLER	2	586.8219;594.2902	586.818	594.295	41.965	40.75	1	2	M+2H
wt19_peaks/RHO_VFPAIDYNR_2_547.7825_41.971	1095.57	2	0.0252966	0.021162	RHO	VFPAIDYNR		VFPAIDYNR	2	547.7825;554.2663	547.786	554.266	41.971	41.57	2	10	M+2H
wt19_peaks/FABF_ASTPLGVGGFGAAR_2_630.8386_41.973	1261.68	2	0.0249506	0.0419895	FABF	ASTPLGVGGFGAAR		ASTPLGVGGFGAAR	2	630.8386;639.3139	630.839	639.314	41.973	41.97	1	6	M+2H
wt19_peaks/RS1_HPSEIVNVGDEITVK_3_546.2897_41.977	1638.87	3	0.0950542	0.0610166	RS1	HPSEIVNVGDEITVK		HPSEIVNVGDEITVK	3	546.2897;552.6058	546.29	552.605	41.977	41.67	5	13	M+3H
wt19_peaks/RS8_VMoAGLGIAVVSTSK_2_674.8794_41.998	1349.76	2	0.0269858	0.0226101	RS8	VMAGLGIAVVSTSK	Mo@2	V[Mo]AGLGIAVVSTSK	2	674.8794;682.3580	674.879	682.357	41.998	42.46	5	25	M+2H
wt19_peaks/FABI_LSIAYGIAQAMoHR_3_489.2377_42.063	1448.77	3	0.00707895	0.0114476	FABI	LSIAYGIAQAMHR	Mo@11	LSIAYGIAQA[Mo]HR	3	489.238	482.923	489.237	42.063	41.53	0	3	M+3H
wt19_peaks/RL6_QVIGQVAADLR_2_585.3350_42.065	1170.67	2	0.390605	0.266294	RL6	QVIGQVAADLR		QVIGQVAADLR	2	585.3350;593.3119	585.336	593.312	42.065	41.65	6	36	M+2H
wt19_peaks/RS8_VEGDTKPELELTLK_3_524.6223_42.167	1573.87	3	0.0381705	0.026574	RS8	VEGDTKPELELTLK		VEGDTKPELELTLK	3	524.6223;529.9411	524.623	529.941	42.167	41.99	3	9	M+3H
wt19_peaks/CSPC_GPAAVNVTAI_2_456.7595_42.169	913.523	2	0.0738268	0.0588675	CSPC	GPAAVNVTAI		GPAAVNVTAI	2	456.7595;462.2434	456.762	462.245	42.169	42.36	4	19	M+2H
wt19_peaks/TOLB_LAYVTFESGR_2_578.2773_42.223	1143.59	2	0.0234504	0.0271871	TOLB	LAYVTFESGR		LAYVTFESGR	2	578.277	571.796	578.277	42.223	41.74	0	6	M+2H
wt19_peaks/OSMY_LLADDIVPSR_2_549.8111_42.234	1099.62	2	0.0377951	0.019904	OSMY	LLADDIVPSR		LLADDIVPSR	2	549.8111;556.2907	549.812	556.293	42.234	40.86	2	8	M+2H
wt19_peaks/SYE_FAPSPTGYLHVGGAR_3_510.6016_42.235	1531.8	3	0.00697466	0.0142193	SYE	FAPSPTGYLHVGGAR		FAPSPTGYLHVGGAR	3	510.6016;517.2471	510.601	517.248	42.235	42.18	1	8	M+3H
wt19_peaks/DPS_DDDTADILTAASR_2_690.3019_42.244	1364.64	2	0.0160207	0.0196592	DPS	DDDTADILTAASR		DDDTADILTAASR	2	690.302	682.321	690.297	42.244	42.2	0	3	M+2H
wt19_peaks/G3P1_LVSWYDNETGYSNK_2_838.3894_42.245	1676.77	2	0.0115987	0.00261614	G3P1	LVSWYDNETGYSNK		LVSWYDNETGYSNK	2	838.3894;847.3627	838.384	847.357	42.245	42.76	4	20	M+2H
wt19_peaks/ODP1_LVPIIADEAR_2_548.8213_42.250	1097.64	2	0.202219	0.0953914	ODP1	LVPIIADEAR		LVPIIADEAR	2	548.8213;555.3008	548.822	555.303	42.25	42.39	4	18	M+2H
wt19_peaks/PTGCB_ENITNLDACcITR_2_710.3518_42.255	1420.7	2	0.0186662	0.0369014	PTGCB	ENITNLDACITR	Cc@9	ENITNLDA[Cc]ITR	2	710.3518;718.8285	710.349	718.824	42.255	42.08	2	6	M+2H
wt19_peaks/GLTB_VGPGELMoVIDTR_2_659.3119_42.266	1303.68	2	0.0147158	0.0225	GLTB	VGPGELMVIDTR	Mo@7	VGPGEL[Mo]VIDTR	2	659.312	651.84	659.318	42.266	42.02	0	2	M+2H
wt19_peaks/IDH:Q1PI72_HPELTDMoVIFR_3_463.8849_42.277	1375.7	3	0.00185288	0.00988805	IDH:Q1PI72	HPELTDMVIFR	Mo@7	HPELTD[Mo]VIFR	3	463.885	458.568	463.886	42.277	42.96	0	5	M+3H
wt19_peaks/RL2_ATLGEVGNAEHMLR_3_499.9212_42.310	1499.76	3	0.102933	0.0751341	RL2	ATLGEVGNAEHMLR		ATLGEVGNAEHMLR	3	499.9212;506.5675	499.921	506.568	42.31	41.17	5	17	M+3H
wt19_peaks/ACEA_WEGITRPYSAEDVVK_3_590.6149_42.336	1751.9	3	0.0241592	0.0242618	ACEA	WEGITRPYSAEDVVK		WEGITRPYSAEDVVK	3	590.615	583.966	590.612	42.336	43.26	0	2	M+3H
wt19_peaks/OMPA_DGSVVVLGYTDR_2_640.8280_42.356	1281.66	2	0.760928	0.626019	OMPA	DGSVVVLGYTDR		DGSVVVLGYTDR	2	640.8280;648.3082	640.828	648.306	42.356	43.27	10	64	M+2H
wt19_peaks/RS19_QHVPVFVTDEMVGHK_3_574.9605_42.369	1724.88	3	0.0360601	0.0249886	RS19	QHVPVFVTDEMVGHK		QHVPVFVTDEMVGHK	3	574.9605;581.9426	574.96	581.939	42.369	41.79	1	4	M+3H
wt19_peaks/RECA_ALAAALGQIEK_2_542.8209_42.371	1085.64	2	0.0147984	0.116539	RECA	ALAAALGQIEK		ALAAALGQIEK	2	542.8209;549.3002	542.822	549.303	42.371	42.28	2	7	M+2H
wt19_peaks/GLMS_IEALAEDFSDK_2_619.3044_42.379	1238.6	2	0.0114073	0.0370869	GLMS	IEALAEDFSDK		IEALAEDFSDK	2	619.3044;625.2876	619.302	625.284	42.379	41.27	1	2	M+2H
wt19_peaks/ACEA_RADQIQWSAGIEPGDPR_3_641.2987_42.387	1897.95	3	0.0119833	0.0919548	ACEA	RADQIQWSAGIEPGDPR		RADQIQWSAGIEPGDPR	3	641.299	632.651	641.292	42.387	42.02	0	7	M+3H
wt19_peaks/AAT_LREEFGVYAVASGR_3_525.2571_42.403	1555.82	3	0.0036213	0.00928231	AAT	LREEFGVYAVASGR		LREEFGVYAVASGR	3	525.257	518.608	525.255	42.403	41.6	0	4	M+3H
wt19_peaks/ENO_IMIDLDGTENK_2_624.8087_42.470	1249.62	2	0.0523769	0.0812974	ENO	IMIDLDGTENK		IMIDLDGTENK	2	624.8087;631.2953	624.811	631.292	42.47	42.48	2	11	M+2H
wt19_peaks/MASY_TEQATTTDELAFTRPYGEQEK_3_814.6898_42.525	2417.15	3	0.00202417	0.0326056	MASY	TEQATTTDELAFTRPYGEQEK		TEQATTTDELAFTRPYGEQEK	3	814.69	805.716	814.689	42.525	42.42	0	2	M+3H
wt19_peaks/PANB_NFLAETGDIR_2_568.2980_42.556	1136.58	2	0.0163735	0.0203528	PANB	NFLAETGDIR		NFLAETGDIR	2	568.2980;575.2719	568.291	575.27	42.556	43.53	1	2	M+2H
wt19_peaks/DAPB_VPGTIGFATVR_2_566.2974_42.588	1118.64	2	0.0166602	0.0391891	DAPB	VPGTIGFATVR		VPGTIGFATVR	2	566.297	559.322	566.302	42.588	42.65	0	4	M+2H
wt19_peaks/GLTB_ELMAQLGVTR_2_566.2860_42.588	1118.61	2	0.0167444	0.0413956	GLTB	ELMAQLGVTR		ELMAQLGVTR	2	566.286	559.306	566.285	42.588	42.15	0	4	M+2H
wt19_peaks/HPF_INQVYVVLK_2_538.3278_42.599	1076.66	2	0.00660095	0.0328296	HPF	INQVYVVLK		INQVYVVLK	2	538.3278;544.3100	538.33	544.312	42.599	42.78	1	2	M+2H
wt19_peaks/PUR9_EFAEPACcVIVK_2_637.8108_42.609	1263.65	2	0.0642963	0.0129809	PUR9	EFAEPACVIVK	Cc@7	EFAEPA[Cc]VIVK	2	637.811	631.827	637.809	42.609	42.64	0	2	M+2H
wt19_peaks/ATPA_AVDSMIPIGR_2_529.7894_42.792	1059.58	2	0.0301302	0.0331807	ATPA	AVDSMIPIGR		AVDSMIPIGR	2	536.2672;529.7894	529.787	536.268	42.792	42.83	0	5	M+2H
wt19_peaks/ISCS_NQIADLVGADPR_2_634.8327_42.809	1269.67	2	0.0376744	0.0329036	ISCS	NQIADLVGADPR		NQIADLVGADPR	2	634.8327;643.3061	634.834	643.309	42.809	42.39	3	9	M+2H
wt19_peaks/FLIY_TNDTLAVTGEAFSR_2_750.3418_42.839	1482.73	2	0.00674462	0.0170357	FLIY	TNDTLAVTGEAFSR		TNDTLAVTGEAFSR	2	750.342	741.366	750.339	42.839	43	0	2	M+2H
wt19_peaks/RL10_AVEGTPFECcLK_2_625.8081_42.850	1251.62	2	0.129141	0.0876108	RL10	AVEGTPFECLK	Cc@9	AVEGTPFE[Cc]LK	2	625.8081;631.7942	625.808	631.791	42.85	42.32	3	11	M+2H
wt19_peaks/ARLY_EAHHIVGEAVVEAIR_3_551.2732_42.857	1631.89	3	0.0111749	0.0118794	ARLY	EAHHIVGEAVVEAIR		EAHHIVGEAVVEAIR	3	551.273	543.962	551.274	42.857	42.54	0	2	M+3H
wt19_peaks/BAMA_FNIDSTQVSLTPDKK_3_564.9634_42.867	1694.9	3	0.0235473	0.0198733	BAMA	FNIDSTQVSLTPDKK		FNIDSTQVSLTPDKK	3	564.9634;571.2797	564.966	571.28	42.867	42.92	1	2	M+3H
wt19_peaks/CYOA_AAFDQWVAK_2_518.2663_42.888	1036.53	2	0.00875689	0.0337283	CYOA	AAFDQWVAK		AAFDQWVAK	2	518.2663;524.2524	518.267	524.249	42.888	43.35	2	10	M+2H
wt19_peaks/GLNA_NGVNLFAGDK_2_524.2440_42.904	1035.54	2	0.00510066	0.0335508	GLNA	NGVNLFAGDK		NGVNLFAGDK	2	524.244	517.768	524.248	42.904	42.83	0	8	M+2H
wt19_peaks/TOLC_NNLDNAVEQLR_2_643.3299_42.91	1286.66	2	0.0230959	0.00960331	TOLC	NNLDNAVEQLR		NNLDNAVEQLR	2	643.3299;652.3001	643.329	652.302	42.91	41.16	1	2	M+2H
wt19_peaks/SECA_GVHVVTVNDYLAQR_3_524.2719_42.911	1572.85	3	0.0244209	0.00383979	SECA	GVHVVTVNDYLAQR		GVHVVTVNDYLAQR	3	524.272	524.283	531.263	42.911	43.14	0	2	M+3H
wt19_peaks/GLNH_AIDFSDGYYK_2_595.2598_42.972	1179.55	2	0.00846948	0.0179522	GLNH	AIDFSDGYYK		AIDFSDGYYK	2	595.26	589.772	595.256	42.972	42.21	0	3	M+2H
wt19_peaks/RS13_ISELSEGQIDTLR_2_730.8865_43.043	1461.77	2	0.094646	0.0632236	RS13	ISELSEGQIDTLR		ISELSEGQIDTLR	2	730.8865;739.3610	730.884	739.359	43.043	43.05	4	14	M+2H
wt19_peaks/AK1H_TISGQDALPNISDAER_2_854.3943_43.081	1687.84	2	0.00292142	0.0254944	AK1H	TISGQDALPNISDAER		TISGQDALPNISDAER	2	854.394	843.919	854.388	43.081	42.96	0	3	M+2H
wt19_peaks/RL27_FISIEAE_2_404.7068_43.098	809.417	2	0.0209841	0.0149501	RL27	FISIEAE		FISIEAE	2	404.707	404.709	408.198	43.098	43.04	2	4	M+2H
wt19_peaks/RPOC_FTDMIDGQTITR_2_699.3393_43.113	1398.68	2	0.0183523	0.014149	RPOC	FTDMIDGQTITR		FTDMIDGQTITR	2	699.3393;707.3157	699.341	707.317	43.113	42.92	2	4	M+2H
wt19_peaks/SYH_YDGLVEQLGGR_2_603.8111_43.140	1207.62	2	0.00251735	0.0347493	SYH	YDGLVEQLGGR		YDGLVEQLGGR	2	603.8111;611.2938	603.81	611.288	43.14	43.25	1	2	M+2H
wt19_peaks/ATPD_AAFDFAVEHQSVER_3_535.9267_43.153	1607.78	3	0.0277297	0.0184662	ATPD	AAFDFAVEHQSVER		AAFDFAVEHQSVER	3	542.5769;535.9267	535.927	542.574	43.153	41.86	0	2	M+3H
wt19_peaks/SKP_TGVSNTLENEFK_2_669.8325_43.167	1339.66	2	0.0583261	0.0603945	SKP	TGVSNTLENEFK		TGVSNTLENEFK	2	669.8325;677.3119	669.831	677.309	43.167	41.65	4	15	M+2H
wt19_peaks/KAD_IILLGAPGAGK_2_505.3220_43.168	1010.65	2	0.0541218	0.0417245	KAD	IILLGAPGAGK		IILLGAPGAGK	2	505.3220;511.3053	505.324	511.307	43.168	43.07	3	7	M+2H
wt19_peaks/ATPA_GYLADVELSK_2_547.7890_43.308	1095.58	2	0.0960999	0.107427	ATPA	GYLADVELSK		GYLADVELSK	2	547.7890;553.2737	547.791	553.274	43.308	42.37	4	19	M+2H
wt19_peaks/GALU_AVIPVAGLGTR_2_534.3085_43.343	1054.65	2	0.00314562	0.0553287	GALU	AVIPVAGLGTR		AVIPVAGLGTR	2	534.308	527.325	534.304	43.343	43.55	0	2	M+2H
wt19_peaks/SUCC_LHGGEPANFLDVGGGATK_3_587.9442_43.348	1741.89	3	0.0229887	0.0263762	SUCC	LHGGEPANFLDVGGGATK		LHGGEPANFLDVGGGATK	3	587.944	580.629	587.941	43.348	42.34	0	5	M+3H
wt19_peaks/RS3_ADIDYNTSEAHTTYGVIGVK_3_718.6876_43.369	2156.05	3	0.162274	0.116206	RS3	ADIDYNTSEAHTTYGVIGVK		ADIDYNTSEAHTTYGVIGVK	3	718.6876;726.6643	718.684	726.66	43.369	43.08	3	15	M+3H
wt19_peaks/GRPE_VANLEAQLAEAQTR_3_505.2690_43.384	1515.81	3	0.0137413	0.00679118	GRPE	VANLEAQLAEAQTR		VANLEAQLAEAQTR	3	505.269	505.271	511.918	43.384	42.31	0	2	M+3H
wt19_peaks/SYK1:SYK2_IAPELYLK_2_473.7814_43.411	947.569	2	0.0224812	0.0199198	SYK1:SYK2	IAPELYLK		IAPELYLK	2	473.7814;478.2691	473.785	478.271	43.411	43.56	1	5	M+2H
wt19_peaks/RBSB_ELANVQDLTVR_2_629.3311_43.416	1258.69	2	0.215628	0.00927408	RBSB	ELANVQDLTVR		ELANVQDLTVR	2	629.3311;637.3200	629.344	637.32	43.416	42.02	1	2	M+2H
wt19_peaks/SYFB_LDDNTIEISVTPNR_2_793.9030_43.421	1587.81	2	0.0281833	0.0309477	SYFB	LDDNTIEISVTPNR		LDDNTIEISVTPNR	2	793.9030;803.3817	793.905	803.377	43.421	43.45	2	5	M+2H
wt19_peaks/ACRB_LATGANALDTAAAIR_2_724.3695_43.429	1429.79	2	0.00835358	0.018849	ACRB	LATGANALDTAAAIR		LATGANALDTAAAIR	2	724.37	714.894	724.366	43.429	43.34	0	2	M+2H
wt19_peaks/RL10_QAIVAEVSEVAK_2_622.3481_43.441	1244.7	2	0.318187	0.223371	RL10	QAIVAEVSEVAK		QAIVAEVSEVAK	2	622.3481;629.3289	622.349	629.328	43.441	41.97	6	22	M+2H
wt19_peaks/TKT1_QDGPTALILSR_2_593.3060_43.45	1171.66	2	0.191981	0.132258	TKT1	QDGPTALILSR		QDGPTALILSR	2	593.306	585.828	593.306	43.45	45.2	0	2	M+2H
wt19_peaks/SUCC_IGAGPWVVK_2_469.2602_43.465	927.554	2	0.0231656	0.0277114	SUCC	IGAGPWVVK		IGAGPWVVK	2	469.26	463.777	469.261	43.465	42.82	0	3	M+2H
wt19_peaks/ODP1_FNVPVSDADIEK_2_667.3368_43.486	1334.67	2	0.108744	0.0479883	ODP1	FNVPVSDADIEK		FNVPVSDADIEK	2	667.3368;674.3162	667.336	674.315	43.486	43.59	3	14	M+2H
wt19_peaks/RL15_VEGGVVDLNTLK_2_622.3484_43.510	1244.7	2	0.324741	0.21992	RL15	VEGGVVDLNTLK		VEGGVVDLNTLK	2	622.3484;629.3287	622.349	629.328	43.51	43.78	3	21	M+2H
wt19_peaks/PURA_VGDLFDKETFAEK_3_500.2691_43.511	1500.76	3	0.224732	0.016029	PURA	VGDLFDKETFAEK		VGDLFDKETFAEK	3	500.269	500.253	505.238	43.511	44.89	2	2	M+3H
wt19_peaks/TRPB_LMGAEVIPVHSGSATLK_3_577.2954_43.514	1711.94	3	0.00111519	0.0110541	TRPB	LMGAEVIPVHSGSATLK		LMGAEVIPVHSGSATLK	3	577.295	570.647	577.294	43.514	42.99	0	3	M+3H
wt19_peaks/CYSJ_DAPLVASLSVNQK_2_679.3479_43.520	1342.74	2	0.0049213	0.0219992	CYSJ	DAPLVASLSVNQK		DAPLVASLSVNQK	2	679.348	671.373	679.349	43.52	43.62	0	5	M+2H
wt19_peaks/PEPB_AVDLISNVAGDR_2_615.3267_43.530	1230.66	2	0.034628	0.0732778	PEPB	AVDLISNVAGDR		AVDLISNVAGDR	2	615.327	615.328	623.305	43.53	42.02	3	6	M+2H
wt19_peaks/YJJK_GAIVGIIGPNGAGK_2_620.3243_43.53	1224.72	2	0.280591	0.426869	YJJK	GAIVGIIGPNGAGK		GAIVGIIGPNGAGK	2	620.324	612.36	620.336	43.53	41.78	0	3	M+2H
wt19_peaks/RL1_VVGQLGQVLGPR_2_611.8679_43.544	1223.73	2	0.51505	0.434611	RL1	VVGQLGQVLGPR		VVGQLGQVLGPR	2	611.8679;620.3409	611.867	620.342	43.544	43.56	6	35	M+2H
wt19_peaks/RS9_SLEQYFGR_2_500.2484_43.550	1000.5	2	0.311401	0.0129551	RS9	SLEQYFGR		SLEQYFGR	2	500.2484;506.2310	500.249	506.231	43.55	43.28	7	27	M+2H
wt19_peaks/HSLU_ILTEPNASITVQYK_2_788.9346_43.553	1577.87	2	0.0201432	0.0138838	HSLU	ILTEPNASITVQYK		ILTEPNASITVQYK	2	788.9346;797.4083	788.933	797.408	43.553	43.5	2	5	M+2H
wt19_peaks/SYFA_AAISQASDVAALDNVR_2_800.9198_43.602	1601.84	2	0.0219744	0.0255387	SYFA	AAISQASDVAALDNVR		AAISQASDVAALDNVR	2	800.9198;811.3923	800.919	811.388	43.602	43.57	1	3	M+2H
wt19_peaks/PANB_NFLAETGDIR_2_568.2980_43.610	1136.58	2	0.013615	0.0193347	PANB	NFLAETGDIR		NFLAETGDIR	2	568.2980;575.2719	568.291	575.27	43.61	43.53	1	2	M+2H
wt19_peaks/GLF_FTNSPLAIYK_2_577.3128_43.618	1154.63	2	0.0156144	0.00922889	GLF	FTNSPLAIYK		FTNSPLAIYK	2	577.313	577.317	583.299	43.618	44.9	2	3	M+2H
wt19_peaks/RBSB_VIELQGIAGTSAAR_2_693.3914_43.641	1386.78	2	0.0196538	0.016528	RBSB	VIELQGIAGTSAAR		VIELQGIAGTSAAR	2	693.3914;702.3669	693.391	702.365	43.641	43.56	3	4	M+2H
wt19_peaks/SYP_TSQYLLSTLK_2_577.3266_43.659	1154.65	2	0.015618	0.00907459	SYP	TSQYLLSTLK		TSQYLLSTLK	2	577.3266;583.3070	577.327	583.31	43.659	45.14	0	3	M+2H
wt19_peaks/METE_TILNHTLGFPR_3_429.2244_43.661	1270.73	3	0.00147556	0.00429016	METE	TILNHTLGFPR		TILNHTLGFPR	3	429.224	423.576	429.226	43.661	45.07	0	11	M+3H
wt19_peaks/ACCD_ALIGFAGPR_2_451.2632_43.665	902.534	2	0.0148955	0.0110108	ACCD	ALIGFAGPR		ALIGFAGPR	2	451.263	451.267	457.249	43.665	43.53	1	2	M+2H
wt19_peaks/LIVJ_GYQLILR_2_437.2435_43.678	863.523	2	0.0019378	0.0629517	LIVJ	GYQLILR		GYQLILR	2	437.243	431.761	437.245	43.678	42.24	0	9	M+2H
wt19_peaks/AAT_SVFNSAGLEVR_2_589.8096_43.694	1179.62	2	0.0241182	0.0610153	AAT	SVFNSAGLEVR		SVFNSAGLEVR	2	589.8096;597.2897	589.812	597.29	43.694	43.57	2	7	M+2H
wt19_peaks/GREA_QNLISVNSPIAR_2_656.3705_43.700	1312.75	2	0.0181421	0.0194616	GREA	QNLISVNSPIAR		QNLISVNSPIAR	2	656.37	656.373	665.346	43.7	43.81	2	2	M+2H
wt19_peaks/RPOB_LQMELVPER_2_557.8003_43.707	1115.6	2	0.0200053	0.0213659	RPOB	LQMELVPER		LQMELVPER	2	557.8003;564.2833	557.8	564.281	43.707	43.57	1	4	M+2H
wt19_peaks/EFTS_EYQVQLDIAMQSGKPK_3_612.3156_43.71	1836.95	3	0.024224	0.0199903	EFTS	EYQVQLDIAMQSGKPK		EYQVQLDIAMQSGKPK	3	612.3156;619.2932	612.318	619.297	43.71	45.46	5	12	M+3H
wt19_peaks/CYSN_YQVDINNLTQR_2_691.3273_43.726	1364.7	2	0.00951034	0.0169517	CYSN	YQVDINNLTQR		YQVDINNLTQR	2	691.327	682.352	691.326	43.726	43.58	0	2	M+2H
wt19_peaks/GREA_RPEIIAAIAEAR_3_437.2533_43.729	1311.78	3	0.0524201	0.00440042	GREA	RPEIIAAIAEAR		RPEIIAAIAEAR	3	437.253	437.258	443.24	43.729	44.06	0	2	M+3H
wt19_peaks/RL11_AADMTGADIEAMTR_2_726.8310_43.738	1453.65	2	0.0369975	0.0174012	RL11	AADMTGADIEAMTR		AADMTGADIEAMTR	2	726.8310;735.3023	726.827	735.302	43.738	43.1	1	4	M+2H
wt19_peaks/RL15_GFEGGQMPLYR_2_627.8032_43.771	1255.6	2	0.0449823	0.0350211	RL15	GFEGGQMPLYR		GFEGGQMPLYR	2	627.8032;635.2869	627.801	635.279	43.771	42.86	3	13	M+2H
wt19_peaks/SYN_LIAYVTGVQNVR_2_666.8878_43.808	1333.77	2	0.021417	0.0273624	SYN	LIAYVTGVQNVR		LIAYVTGVQNVR	2	666.8878;675.3687	666.886	675.361	43.808	43.92	1	6	M+2H
wt19_peaks/ADHE_NGALNAAIVGQPAYK_2_753.3727_43.841	1487.81	2	0.00895483	0.0185676	ADHE	NGALNAAIVGQPAYK		NGALNAAIVGQPAYK	2	753.373	743.905	753.377	43.841	43.59	0	2	M+2H
wt19_peaks/METK_FFINPTGR_2_476.2551_43.848	952.513	2	0.013204	0.0375614	METK	FFINPTGR		FFINPTGR	2	476.2551;482.2379	476.257	482.239	43.848	43.01	1	7	M+2H
wt19_peaks/SYFB_LLDIVCcGAPNCcR_2_694.3433_43.857	1388.69	2	0.0138289	0.0184715	SYFB	LLDIVCGAPNCR	Cc@6;Cc@11	LLDIV[Cc]GAPN[Cc]R	2	694.3433;702.3392	694.345	702.322	43.857	43.8	2	5	M+2H
wt19_peaks/EFTU1:EFTU2_VGEEVEIVGIK_2_586.3309_43.893	1172.66	2	1.22747	1.39036	EFTU1:EFTU2	VGEEVEIVGIK		VGEEVEIVGIK	2	586.3309;592.3149	586.333	592.315	43.893	44.85	8	65	M+2H
wt19_peaks/RS1_DVVLVDAGLK_2_514.8023_43.956	1029.61	2	0.144385	0.0935642	RS1	DVVLVDAGLK		DVVLVDAGLK	2	514.8023;520.2859	514.803	520.287	43.956	44.45	4	21	M+2H
wt19_peaks/RL23_EGQNLDFVGGAE_2_618.2828_43.977	1236.56	2	0.0393572	0.0229872	RL23	EGQNLDFVGGAE		EGQNLDFVGGAE	2	618.2828;625.2673	618.281	625.26	43.977	43.97	2	7	M+2H
wt19_peaks/SUCC_LADSGLNIIAAK_2_593.3402_44.077	1186.69	2	0.164389	0.0105914	SUCC	LADSGLNIIAAK		LADSGLNIIAAK	2	593.3402;600.3240	593.346	600.325	44.077	44.83	1	11	M+2H
wt19_peaks/DBHA_IAAANVPAFVSGK_2_622.8545_44.097	1245.71	2	0.214562	0.20432	DBHA	IAAANVPAFVSGK		IAAANVPAFVSGK	2	622.8545;630.3315	622.854	630.332	44.097	44.62	4	26	M+2H
wt19_peaks/PGK_SLYEADLVDEAK_2_676.8331_44.100	1353.67	2	0.0584272	0.0712809	PGK	SLYEADLVDEAK		SLYEADLVDEAK	2	676.8331;683.3158	676.833	683.314	44.1	43.74	3	11	M+2H
wt19_peaks/SERC_DLLNVPSNYK_2_588.2901_44.155	1163.62	2	0.0209897	0.0691661	SERC	DLLNVPSNYK		DLLNVPSNYK	2	588.29	581.809	588.29	44.155	44	0	6	M+2H
wt19_peaks/EFTS_VAALEGDVLGSYQHGAR_3_581.6335_44.16	1744.9	3	0.0514664	0.0594907	EFTS	VAALEGDVLGSYQHGAR		VAALEGDVLGSYQHGAR	3	589.2792;581.6335	581.633	589.277	44.16	42.41	0	19	M+3H
wt19_peaks/TYPA_INIVDTPGHADFGGEVER_3_642.6520_44.190	1927.95	3	0.0885931	0.0345956	TYPA	INIVDTPGHADFGGEVER		INIVDTPGHADFGGEVER	3	642.6520;650.6282	642.65	650.627	44.19	43.92	3	10	M+3H
wt19_peaks/ATPB_QLDPLVVGQEHYDTAR_3_614.3141_44.236	1842.93	3	0.0856963	0.0881741	ATPB	QLDPLVVGQEHYDTAR		QLDPLVVGQEHYDTAR	3	614.3141;621.9582	614.312	621.956	44.236	43.27	3	12	M+3H
wt19_peaks/GLMM_ADLGIAFDGDGDR_2_661.3084_44.258	1322.61	2	0.00834831	0.00589692	GLMM	ADLGIAFDGDGDR		ADLGIAFDGDGDR	2	661.308	661.305	669.281	44.258	44.94	1	2	M+2H
wt19_peaks/WZZB_VSDLQETLIGR_2_615.8452_44.265	1231.68	2	0.00764168	0.0569059	WZZB	VSDLQETLIGR		VSDLQETLIGR	2	615.8452;623.3138	615.839	623.316	44.265	45.4	1	6	M+2H
wt19_peaks/CSPC_TLAEGQNVEFEIQDGQK_3_635.9800_44.319	1907.93	3	0.150049	0.12616	CSPC	TLAEGQNVEFEIQDGQK		TLAEGQNVEFEIQDGQK	3	635.9800;643.2976	635.978	643.29	44.319	43.79	3	18	M+3H
wt19_peaks/CSPC_TLAEGQNVEFEIQDGQK_2_953.4674_44.323	1906.93	2	0.137966	0.103526	CSPC	TLAEGQNVEFEIQDGQK		TLAEGQNVEFEIQDGQK	2	953.4674;964.4366	953.464	964.431	44.323	44.3	5	13	M+2H
wt19_peaks/KPRS_FSDGEVSVQINENVR_2_857.3837_44.353	1693.83	2	0.013249	0.00917435	KPRS	FSDGEVSVQINENVR		FSDGEVSVQINENVR	2	857.384	846.914	857.382	44.353	44.02	0	2	M+2H
wt19_peaks/PPIB_EGFYNNTIFHR_3_466.5584_44.359	1399.68	3	0.00108982	0.00395462	PPIB	EGFYNNTIFHR		EGFYNNTIFHR	3	472.5400;466.5584	466.559	472.541	44.359	42.94	0	3	M+3H
wt19_peaks/IDH:Q1PI72_AAIEYAIANDRDSVTLVHK_4_528.7616_44.376	2089.12	4	0.00569879	0.0054626	IDH:Q1PI72	AAIEYAIANDRDSVTLVHK		AAIEYAIANDRDSVTLVHK	4	528.762	522.279	528.76	44.376	43.33	0	4	M+4H
wt19_peaks/ACRB_LATGANALDTAAAIR_2_724.3695_44.393	1429.79	2	0.00323434	0.0299084	ACRB	LATGANALDTAAAIR		LATGANALDTAAAIR	2	724.37	714.894	724.366	44.393	43.34	0	2	M+2H
wt19_peaks/MREB_NYGSLIGEATAER_2_690.8413_44.429	1381.68	2	0.0268484	0.0106919	MREB	NYGSLIGEATAER		NYGSLIGEATAER	2	690.8413;699.3222	690.842	699.317	44.429	43.59	1	6	M+2H
wt19_peaks/CYSN_YQVDINNLTQR_2_691.3273_44.432	1364.7	2	0.00855395	0.0185106	CYSN	YQVDINNLTQR		YQVDINNLTQR	2	691.327	682.352	691.326	44.432	43.58	0	2	M+2H
wt19_peaks/FUR_VIEFSDDSIEAR_2_690.8364_44.435	1381.67	2	0.028061	0.0186576	FUR	VIEFSDDSIEAR		VIEFSDDSIEAR	2	690.8364;698.3199	690.836	698.314	44.435	44.36	2	3	M+2H
wt19_peaks/BAMA_FNIDSTQVSLTPDKK_3_564.9634_44.447	1694.9	3	0.0308443	0.0212145	BAMA	FNIDSTQVSLTPDKK		FNIDSTQVSLTPDKK	3	564.9634;571.2797	564.966	571.28	44.447	42.92	1	2	M+3H
wt19_peaks/ILVC_DEFADGASYLQGK_2_708.3017_44.455	1401.64	2	0.0129592	0.0998268	ILVC	DEFADGASYLQGK		DEFADGASYLQGK	2	708.302	700.821	708.298	44.455	43.57	0	10	M+2H
wt19_peaks/RL5_ITLNMoGVGEAIADK_2_724.3742_44.529	1448.75	2	0.0297553	0.0222495	RL5	ITLNMGVGEAIADK	Mo@5	ITLN[Mo]GVGEAIADK	2	724.3742;732.3556	724.377	732.354	44.529	43.69	3	6	M+2H
wt19_peaks/KPYK2_VFTEVTVGGPLSNNK_2_781.4120_44.561	1562.83	2	0.0312233	0.0165116	KPYK2	VFTEVTVGGPLSNNK		VFTEVTVGGPLSNNK	2	781.4120;790.3893	781.415	790.389	44.561	46.04	2	4	M+2H
wt19_peaks/PYRC_TVVPYTSEIYGR_2_700.3372_44.564	1385.72	2	0.00738534	0.0257781	PYRC	TVVPYTSEIYGR		TVVPYTSEIYGR	2	700.337	692.86	700.337	44.564	44.56	0	2	M+2H
wt19_peaks/GLTB_MGISTIASYR_2_556.2728_44.591	1099.57	2	0.013105	0.0455237	GLTB	MGISTIASYR		MGISTIASYR	2	556.273	549.785	556.265	44.591	44.19	0	3	M+2H
wt19_peaks/ODP1_IGDLCcWAAGDQQAR_2_780.8701_44.616	1561.73	2	0.0479043	0.0224514	ODP1	IGDLCWAAGDQQAR	Cc@5	IGDL[Cc]WAAGDQQAR	2	780.8701;790.8423	780.865	790.836	44.616	43.37	2	5	M+2H
wt19_peaks/ALDA_GIYDQFVNR_2_556.2737_44.619	1112.56	2	0.0402048	0.025326	ALDA	GIYDQFVNR		GIYDQFVNR	2	556.2737;563.2626	556.281	563.26	44.619	43.56	1	5	M+2H
wt19_peaks/ILVC_DITVVMVAPK_2_542.2917_44.669	1073.62	2	0.00358596	0.100166	ILVC	DITVVMVAPK		DITVVMVAPK	2	542.292	536.808	542.291	44.669	45.92	0	7	M+2H
wt19_peaks/CYSI_FAGENTIYGSIR_2_672.3128_44.674	1328.67	2	0.0106153	0.0234786	CYSI	FAGENTIYGSIR		FAGENTIYGSIR	2	672.313	664.336	672.312	44.674	44.86	0	2	M+2H
wt19_peaks/PURT_LGVEVIAVDR_2_542.2918_44.682	1071.63	2	0.00297328	0.0947446	PURT	LGVEVIAVDR		LGVEVIAVDR	2	542.292	535.814	542.295	44.682	44.05	0	5	M+2H
wt19_peaks/BAMD_QAITQLEALDNR_2_686.3630_44.691	1372.73	2	0.0107384	0.0199312	BAMD	QAITQLEALDNR		QAITQLEALDNR	2	686.3630;695.3410	686.365	695.339	44.691	44.33	1	3	M+2H
wt19_peaks/SUHB_TEVAVVYDPMR_2_640.3124_44.694	1280.64	2	0.0264697	0.0118923	SUHB	TEVAVVYDPMR		TEVAVVYDPMR	2	640.312	640.322	647.301	44.694	44.96	1	2	M+2H
wt19_peaks/CYSN_EQGITIDVAYR_2_640.3102_44.697	1265.66	2	0.00490294	0.0241337	CYSN	EQGITIDVAYR		EQGITIDVAYR	2	640.31	632.831	640.308	44.697	45.28	0	4	M+2H
wt19_peaks/EFG_AKPVLLEPIMK_2_619.8903_44.698	1239.76	2	0.0140827	0.0215849	EFG	AKPVLLEPIMK		AKPVLLEPIMK	2	619.89	619.881	626.362	44.698	45.07	2	2	M+2H
wt19_peaks/CYOA_AAFDQWVAK_2_518.2663_44.712	1036.53	2	0.0189004	0.0290388	CYOA	AAFDQWVAK		AAFDQWVAK	2	518.2663;524.2524	518.267	524.249	44.712	43.35	2	10	M+2H
wt19_peaks/TPX_SQTVHFQGNPVTVANSIPQAGSK_3_789.7446_44.720	2369.22	3	0.031712	0.0528057	TPX	SQTVHFQGNPVTVANSIPQAGSK		SQTVHFQGNPVTVANSIPQAGSK	3	789.7446;800.0486	789.74	800.043	44.72	44.65	2	8	M+3H
wt19_peaks/RL17_RVVEPLITLAK_2_619.8977_44.727	1239.79	2	0.0301513	0.0215146	RL17	RVVEPLITLAK		RVVEPLITLAK	2	619.8977;627.3747	619.896	627.374	44.727	44.7	1	2	M+2H
wt19_peaks/PNP_RIEEITAEIEVGR_3_505.6098_44.743	1516.83	3	0.0192578	0.0176996	PNP	RIEEITAEIEVGR		RIEEITAEIEVGR	3	505.61	505.611	511.926	44.743	43.37	1	3	M+3H
wt19_peaks/RL17_RVVEPLITLAK_3_413.5984_44.764	1240.8	3	0.00948699	0.00687755	RL17	RVVEPLITLAK		RVVEPLITLAK	3	413.5984;418.5822	413.6	418.585	44.764	43.39	0	8	M+3H
wt19_peaks/GRPE_VANLEAQLAEAQTR_2_757.3994_44.771	1514.81	2	0.022937	0.0278257	GRPE	VANLEAQLAEAQTR		VANLEAQLAEAQTR	2	757.3994;767.3772	757.403	767.373	44.771	44.62	2	5	M+2H
wt19_peaks/PURA_EVTTTPLAADDWK_2_723.8597_44.775	1447.72	2	0.0121685	0.034299	PURA	EVTTTPLAADDWK		EVTTTPLAADDWK	2	723.8597;731.3480	723.86	731.337	44.775	44.38	2	4	M+2H
wt19_peaks/ODP1_TFGMoEGLFR_2_537.2577_44.788	1074.52	2	0.00697946	0.00980715	ODP1	TFGMEGLFR	Mo@4	TFG[Mo]EGLFR	2	537.258	537.258	543.241	44.788	45.7	3	6	M+2H
wt19_peaks/PNTB_LPGHMNVLLAEAK_3_470.5759_44.793	1394.78	3	0.0192724	0.0148481	PNTB	LPGHMNVLLAEAK		LPGHMNVLLAEAK	3	470.576	464.928	470.577	44.793	45.88	0	3	M+3H
wt19_peaks/METE_TILNHTLGFPR_3_429.2244_44.798	1270.73	3	0.000938191	0.00270321	METE	TILNHTLGFPR		TILNHTLGFPR	3	429.224	423.576	429.226	44.798	45.07	0	11	M+3H
wt19_peaks/RL23_EGQNLDFVGGAE_2_618.2828_44.843	1236.56	2	0.0352238	0.165166	RL23	EGQNLDFVGGAE		EGQNLDFVGGAE	2	618.2828;625.2673	618.281	625.26	44.843	43.97	2	7	M+2H
wt19_peaks/ATPF_QVAILAVAGAEK_2_585.3485_44.849	1170.7	2	0.0512206	0.116889	ATPF	QVAILAVAGAEK		QVAILAVAGAEK	2	585.348	585.349	592.328	44.849	45.39	1	2	M+2H
wt19_peaks/PAL_GVSADQISIVSYGK_2_712.3754_44.853	1424.75	2	0.0604734	0.0635714	PAL	GVSADQISIVSYGK		GVSADQISIVSYGK	2	720.3537;712.3754	712.376	720.352	44.853	44.87	0	15	M+2H
wt19_peaks/PCKA_DALLENVTVR_2_565.3121_44.873	1130.63	2	0.0181601	0.00737862	PCKA	DALLENVTVR		DALLENVTVR	2	565.312	565.315	572.294	44.873	45.53	0	2	M+2H
wt19_peaks/RPOC_IALASPDMIR_2_543.8024_44.877	1087.61	2	0.0369234	0.0312939	RPOC	IALASPDMIR		IALASPDMIR	2	543.8024;550.2834	543.803	550.284	44.877	45	1	8	M+2H
wt19_peaks/PUR5_DAGVDIDAGNALVGR_2_731.3616_44.901	1443.73	2	0.00369921	0.0361531	PUR5	DAGVDIDAGNALVGR		DAGVDIDAGNALVGR	2	731.362	721.866	731.338	44.901	45.25	0	4	M+2H
wt19_peaks/EFTU1:EFTU2_GYRPQFYFR_2_617.3117_44.966	1234.62	2	0.139484	0.147691	EFTU1:EFTU2	GYRPQFYFR		GYRPQFYFR	2	617.312	617.312	625.289	44.966	44.58	2	2	M+2H
wt19_peaks/PNP_LHILGVMoEQAINAPR_3_559.9748_44.975	1679.93	3	0.0112246	0.0085731	PNP	LHILGVMEQAINAPR	Mo@7	LHILGV[Mo]EQAINAPR	3	559.975	559.976	567.287	44.975	45.31	2	4	M+3H
wt19_peaks/RPOA_LLVDACcYSPVER_2_711.3607_44.981	1422.72	2	0.099373	0.0860913	RPOA	LLVDACYSPVER	Cc@6	LLVDA[Cc]YSPVER	2	711.3607;718.8389	711.359	718.837	44.981	44.96	3	19	M+2H
wt19_peaks/EFG_AKPVLLEPIMK_3_413.5887_44.984	1240.77	3	0.00114996	0.0351542	EFG	AKPVLLEPIMK		AKPVLLEPIMK	3	413.5887;417.9082	413.59	417.911	44.984	45.08	0	7	M+3H
wt19_peaks/PGK_LTVLDSLSK_2_488.2897_45.004	976.58	2	0.0628404	0.101082	PGK	LTVLDSLSK		LTVLDSLSK	2	488.2897;493.2754	488.29	493.275	45.004	44.92	4	8	M+2H
wt19_peaks/SYA_GANFSFAVEDTQK_2_707.3406_45.024	1414.67	2	0.0126665	0.00917046	SYA	GANFSFAVEDTQK		GANFSFAVEDTQK	2	707.3406;715.3122	707.336	715.313	45.024	44.86	3	4	M+2H
wt19_peaks/ILVC_QGGITLMMDR_2_568.2592_45.026	1122.55	2	0.0283042	0.0321593	ILVC	QGGITLMMDR		QGGITLMMDR	2	568.259	561.276	568.255	45.026	44.34	0	5	M+2H
wt19_peaks/CARB_EIGVETGGSNVQFAVNPK_2_934.4417_45.026	1846.94	2	0.00231871	0.0317543	CARB	EIGVETGGSNVQFAVNPK		EIGVETGGSNVQFAVNPK	2	934.442	923.471	934.439	45.026	45.04	0	2	M+2H
wt19_peaks/SYP_TSQYLLSTLK_2_577.3266_45.049	1154.65	2	0.0100303	0.010057	SYP	TSQYLLSTLK		TSQYLLSTLK	2	577.3266;583.3070	577.327	583.31	45.049	45.14	0	3	M+2H
wt19_peaks/DHSA_AAGLHLQESIAEQGALR_3_588.6560_45.052	1765.96	3	0.0190325	0.0313506	DHSA	AAGLHLQESIAEQGALR		AAGLHLQESIAEQGALR	3	588.6560;596.6313	588.652	596.628	45.052	43.55	1	3	M+3H
wt19_peaks/GLF_FTNSPLAIYK_2_577.3128_45.074	1154.63	2	0.0124709	0.011946	GLF	FTNSPLAIYK		FTNSPLAIYK	2	577.313	577.317	583.299	45.074	44.9	2	3	M+2H
wt19_peaks/RL32_SHDALTAVTSLSVDK_3_515.2703_45.157	1545.81	3	0.0886495	0.0462723	RL32	SHDALTAVTSLSVDK		SHDALTAVTSLSVDK	3	515.2703;521.2563	515.271	521.253	45.157	44.88	5	29	M+3H
wt19_peaks/DEAD_GVNVVALYGGQR_2_616.8411_45.190	1233.68	2	0.0746651	0.078849	DEAD	GVNVVALYGGQR		GVNVVALYGGQR	2	616.841	616.841	625.316	45.19	45.23	2	2	M+2H
wt19_peaks/RS5_AVLEVAGVHNVLAK_3_473.9485_45.208	1421.85	3	0.329618	0.220827	RS5	AVLEVAGVHNVLAK		AVLEVAGVHNVLAK	3	473.9485;479.9306	473.949	479.932	45.208	45.1	5	27	M+3H
wt19_peaks/EFG_AKPVLLEPIMK_2_619.8903_45.211	1239.76	2	0.00877385	0.0172526	EFG	AKPVLLEPIMK		AKPVLLEPIMK	2	619.89	619.881	626.362	45.211	45.07	2	2	M+2H
wt19_peaks/FTSH_QVVVGLPDVR_2_541.3197_45.243	1082.64	2	0.0221226	0.0102555	FTSH	QVVVGLPDVR		QVVVGLPDVR	2	541.3197;548.3014	541.322	548.302	45.243	45.97	1	3	M+2H
wt19_peaks/RL25_MFTINAEVR_2_540.7787_45.276	1081.56	2	0.150364	0.0994613	RL25	MFTINAEVR		MFTINAEVR	2	540.7787;547.2598	540.779	547.26	45.276	44.06	4	28	M+2H
wt19_peaks/SYD_YGTPPHAGLAFGLDR_3_524.6059_45.347	1573.81	3	0.0229374	0.0231221	SYD	YGTPPHAGLAFGLDR		YGTPPHAGLAFGLDR	3	524.6059;531.2522	524.604	531.251	45.347	46.48	2	7	M+3H
wt19_peaks/IF2_QQIIGLAEVR_2_563.8325_45.402	1127.67	2	0.0687414	0.0442894	IF2	QQIIGLAEVR		QQIIGLAEVR	2	563.8325;571.3091	563.833	571.311	45.402	44.9	2	9	M+2H
wt19_peaks/MLAD_SPVSIGGVVVGR_2_563.8310_45.435	1127.67	2	0.0700343	0.0423057	MLAD	SPVSIGGVVVGR		SPVSIGGVVVGR	2	563.831	563.833	571.311	45.435	45.32	1	2	M+2H
wt19_peaks/RNPA_AGTPQITILGR_2_563.8320_45.436	1127.67	2	0.0700344	0.0423057	RNPA	AGTPQITILGR		AGTPQITILGR	2	563.832	563.833	571.311	45.436	45.19	0	2	M+2H
wt19_peaks/TPIS_ADAFAVIVK_2_467.2708_45.489	934.549	2	0.0358388	0.0400324	TPIS	ADAFAVIVK		ADAFAVIVK	2	467.2708;472.2603	467.274	472.26	45.489	45.39	4	6	M+2H
wt19_peaks/SUCD_VICcQGFTGSQGTFHSEQAIAYGTK_3_863.0856_45.687	2589.24	3	0.0428439	0.0402141	SUCD	VICQGFTGSQGTFHSEQAIAYGTK	Cc@3	VI[Cc]QGFTGSQGTFHSEQAIAYGTK	3	863.0856;873.0566	863.08	873.051	45.687	45.5	2	5	M+3H
wt19_peaks/FTSH_QVVVGLPDVR_2_541.3197_45.719	1082.64	2	0.0320715	0.011659	FTSH	QVVVGLPDVR		QVVVGLPDVR	2	541.3197;548.3014	541.322	548.302	45.719	45.97	1	3	M+2H
wt19_peaks/PTNAB_IIVVSDEVAADTVR_2_743.9095_45.798	1487.82	2	0.0211903	0.0392988	PTNAB	IIVVSDEVAADTVR		IIVVSDEVAADTVR	2	743.9095;752.3868	743.91	752.385	45.798	45.81	2	9	M+2H
wt19_peaks/TNAA_FAENAYFIK_2_551.7831_45.961	1103.57	2	0.00402205	0.0047953	TNAA	FAENAYFIK		FAENAYFIK	2	551.783	551.783	557.266	45.961	45.72	0	2	M+2H
wt19_peaks/LDHD_SNDVIQDDVFR_2_654.3144_45.978	1308.63	2	0.0163968	0.0102928	LDHD	SNDVIQDDVFR		SNDVIQDDVFR	2	654.3144;662.3002	654.316	662.292	45.978	46.05	1	2	M+2H
wt19_peaks/RS9_QPLELVDMoVEK_2_658.8433_45.999	1317.68	2	0.0291956	0.037141	RS9	QPLELVDMVEK	Mo@8	QPLELVD[Mo]VEK	2	658.8433;665.3245	658.842	665.323	45.999	45.63	2	10	M+2H
wt19_peaks/ODP1_TFGMoEGLFR_2_537.2577_46.009	1074.52	2	0.00542773	0.00760221	ODP1	TFGMEGLFR	Mo@4	TFG[Mo]EGLFR	2	537.258	537.258	543.241	46.009	45.7	3	6	M+2H
wt19_peaks/RL20_VAFTALVEK_2_489.2859_46.014	978.575	2	0.26618	0.179941	RL20	VAFTALVEK		VAFTALVEK	2	489.286	489.288	494.273	46.014	45.79	3	9	M+2H
wt19_peaks/ACCC_IGYPVIIK_2_451.7861_46.050	903.579	2	0.00789914	0.00918937	ACCC	IGYPVIIK		IGYPVIIK	2	451.786	451.79	456.276	46.05	46.25	1	2	M+2H
wt19_peaks/SYFB_TLEEEEIAATVAK_2_702.3670_46.053	1404.73	2	0.0329163	0.0295898	SYFB	TLEEEEIAATVAK		TLEEEEIAATVAK	2	702.3670;709.3471	702.367	709.347	46.053	45.79	3	7	M+2H
wt19_peaks/GLNA_EQHVTIPAHQVNAEFFEEGK_4_585.2672_46.056	2313.14	4	0.00590655	0.00382479	GLNA	EQHVTIPAHQVNAEFFEEGK		EQHVTIPAHQVNAEFFEEGK	4	585.267	578.285	585.264	46.056	45.65	0	6	M+4H
wt19_peaks/CYSK_ALGANLVLTEGAK_2_628.8662_46.070	1257.73	2	0.0473795	0.246646	CYSK	ALGANLVLTEGAK		ALGANLVLTEGAK	2	628.8662;636.3380	628.865	636.342	46.07	46.19	2	20	M+2H
wt19_peaks/CYSD_YGFDAAFGGAR_2_573.2479_46.114	1132.53	2	0.00565353	0.00839825	CYSD	YGFDAAFGGAR		YGFDAAFGGAR	2	573.248	566.265	573.244	46.114	46.92	0	3	M+2H
wt19_peaks/TOLC_AQYDTVLANEVTAR_2_775.8952_46.125	1551.79	2	0.0136903	0.0155443	TOLC	AQYDTVLANEVTAR		AQYDTVLANEVTAR	2	775.8952;785.3709	775.895	785.366	46.125	45.89	2	4	M+2H
wt19_peaks/RL9_INALETVTIASK_2_630.3635_46.127	1260.73	2	0.339011	0.281162	RL9	INALETVTIASK		INALETVTIASK	2	630.3635;637.3432	630.365	637.344	46.127	46.63	10	41	M+2H
wt19_peaks/AHPC_LGVDVYAVSTDTHFTHK_3_637.9650_46.175	1891.95	3	0.102729	0.160508	AHPC	LGVDVYAVSTDTHFTHK		LGVDVYAVSTDTHFTHK	3	637.965	630.652	637.963	46.175	45.52	0	5	M+3H
wt19_peaks/AHPC_LGVDVYAVSTDTHFTHK_4_473.2382_46.182	1892.96	4	0.0503589	0.0759904	AHPC	LGVDVYAVSTDTHFTHK		LGVDVYAVSTDTHFTHK	4	473.2382;478.7241	473.241	478.724	46.182	45.14	2	23	M+4H
wt19_peaks/HFLK_YLYSVTSPDDSLR_2_758.3752_46.186	1516.74	2	0.0126847	0.0160997	HFLK	YLYSVTSPDDSLR		YLYSVTSPDDSLR	2	758.3752;766.3490	758.37	766.347	46.186	46.04	1	3	M+2H
wt19_peaks/LUXS_PLLDSFTVDHTR_3_473.2305_46.213	1402.73	3	0.00148534	0.0263355	LUXS	PLLDSFTVDHTR		PLLDSFTVDHTR	3	473.231	467.578	473.228	46.213	46.52	0	7	M+3H
wt19_peaks/KPYK2_VFTEVTVGGPLSNNK_2_781.4120_46.231	1562.83	2	0.0186822	0.0149213	KPYK2	VFTEVTVGGPLSNNK		VFTEVTVGGPLSNNK	2	781.4120;790.3893	781.415	790.389	46.231	46.04	2	4	M+2H
wt19_peaks/6PGD_GYTVSIFNR_2_528.7758_46.245	1057.56	2	0.0158221	0.00651132	6PGD	GYTVSIFNR		GYTVSIFNR	2	528.7758;535.2574	528.778	535.259	46.245	47.2	2	12	M+2H
wt19_peaks/HTPG_SFLESLGSDQAK_2_648.3057_46.264	1282.64	2	0.0201676	0.0208785	HTPG	SFLESLGSDQAK		SFLESLGSDQAK	2	648.306	641.32	648.299	46.264	47.77	0	2	M+2H
wt19_peaks/RL5_LITIAVPR_2_441.7898_46.284	883.585	2	0.271113	0.16661	RL5	LITIAVPR		LITIAVPR	2	447.2741;441.7898	441.793	447.276	46.284	47.33	0	13	M+2H
wt19_peaks/SYI_SALAEAEVEYYDK_2_744.3598_46.309	1488.7	2	0.0155909	0.0119769	SYI	SALAEAEVEYYDK		SALAEAEVEYYDK	2	744.3598;751.3328	744.349	751.328	46.309	46.08	1	3	M+2H
wt19_peaks/SYFB_LIGHHIADEQVTDILR_4_458.2527_46.333	1833.01	4	0.00570199	0.00499478	SYFB	LIGHHIADEQVTDILR		LIGHHIADEQVTDILR	4	458.2527;464.2385	458.253	464.235	46.333	46.37	1	4	M+4H
wt19_peaks/GLMM_ADLGIAFDGDGDR_2_661.3084_46.348	1322.61	2	0.0128957	0.0106216	GLMM	ADLGIAFDGDGDR		ADLGIAFDGDGDR	2	661.308	661.305	669.281	46.348	44.94	1	2	M+2H
wt19_peaks/METE_LWVNPDCcGLK_2_607.7880_46.386	1202.61	2	0.00881492	0.954149	METE	LWVNPDCGLK	Cc@7	LWVNPD[Cc]GLK	2	607.788	601.306	607.787	46.386	45	0	4	M+2H
wt19_peaks/OBG_AIAEALGWEDK_2_601.8086_46.389	1203.61	2	0.00559164	0.566287	OBG	AIAEALGWEDK		AIAEALGWEDK	2	601.809	601.807	608.288	46.389	45.95	0	3	M+2H
wt19_peaks/OMPA_AALIDCcLAPDR_2_607.8134_46.414	1215.63	2	0.93578	0.722383	OMPA	AALIDCLAPDR	Cc@6	AALID[Cc]LAPDR	2	607.8134;614.7943	607.814	614.793	46.414	46.65	10	52	M+2H
wt19_peaks/G3P1_AGIALNDNFVK_2_581.3171_46.444	1162.63	2	0.317756	0.449342	G3P1	AGIALNDNFVK		AGIALNDNFVK	2	581.3171;588.2949	581.317	588.297	46.444	46.65	4	18	M+2H
wt19_peaks/AROG_ELASGLSCcPVGFK_2_689.8266_46.447	1365.7	2	0.0231551	0.0545238	AROG	ELASGLSCPVGFK	Cc@8	ELASGLS[Cc]PVGFK	2	689.827	682.848	689.827	46.447	46.51	0	6	M+2H
wt19_peaks/CLPP_VMIHQPLGGYQGQATDIEIHAR_4_609.3095_46.448	2437.25	4	0.0635104	0.0277799	CLPP	VMIHQPLGGYQGQATDIEIHAR		VMIHQPLGGYQGQATDIEIHAR	4	609.3095;617.3033	609.313	617.29	46.448	47.4	1	2	M+4H
wt19_peaks/FOLX_LTQDVLDIAR_2_579.2992_46.452	1144.64	2	0.00827535	0.0226361	FOLX	LTQDVLDIAR		LTQDVLDIAR	2	579.299	572.323	579.302	46.452	46.55	0	2	M+2H
wt19_peaks/FUR_VLNQFDDAGIVTR_2_724.3636_46.480	1448.76	2	0.0157463	0.13947	FUR	VLNQFDDAGIVTR		VLNQFDDAGIVTR	2	724.3636;733.3569	724.381	733.355	46.48	45.58	3	5	M+2H
wt19_peaks/RL16_VLYEMoDGVPEELAR_2_818.9024_46.481	1637.8	2	0.0338299	0.0253557	RL16	VLYEMDGVPEELAR	Mo@5	VLYE[Mo]DGVPEELAR	2	818.9024;827.3758	818.899	827.373	46.481	46.57	3	9	M+2H
wt19_peaks/SYFB_FVPDTQAPLGIR_2_657.3645_46.523	1314.73	2	0.0339291	0.116516	SYFB	FVPDTQAPLGIR		FVPDTQAPLGIR	2	657.3645;665.3439	657.365	665.341	46.523	46.59	2	9	M+2H
wt19_peaks/MREB_VLVCcVPVGATQVER_2_763.9228_46.526	1527.84	2	0.0370648	0.0344778	MREB	VLVCVPVGATQVER	Cc@4	VLV[Cc]VPVGATQVER	2	763.9228;772.8981	763.922	772.895	46.526	46.55	3	7	M+2H
wt19_peaks/EFG_YLGGEELTEAEIK_2_726.3686_46.529	1452.73	2	0.0983983	0.132864	EFG	YLGGEELTEAEIK		YLGGEELTEAEIK	2	726.3686;733.3499	726.367	733.347	46.529	45.82	5	27	M+2H
wt19_peaks/ATPA_VNAEYVEAFTK_2_635.8198_46.533	1271.64	2	0.140062	0.103764	ATPA	VNAEYVEAFTK		VNAEYVEAFTK	2	635.8198;642.3024	635.82	642.301	46.533	44.99	2	19	M+2H
wt19_peaks/LDHD_SNDVIQDDVFR_2_654.3144_46.543	1308.63	2	0.0196939	0.0115494	LDHD	SNDVIQDDVFR		SNDVIQDDVFR	2	654.3144;662.3002	654.316	662.292	46.543	46.05	1	2	M+2H
wt19_peaks/DEAD_ALLFVENR_2_481.2780_46.553	962.555	2	0.0458108	0.0108994	DEAD	ALLFVENR		ALLFVENR	2	481.278	481.277	487.26	46.553	46.37	4	4	M+2H
wt19_peaks/ODO2_DVDTLGMADIEK_2_653.8216_46.563	1307.63	2	0.0294843	0.0211749	ODO2	DVDTLGMADIEK		DVDTLGMADIEK	2	653.8216;660.2927	653.814	660.295	46.563	46.46	1	3	M+2H
wt19_peaks/DPPA_IGTTEVIPGLAEK_2_671.3568_46.571	1328.76	2	0.0208545	0.0442086	DPPA	IGTTEVIPGLAEK		IGTTEVIPGLAEK	2	671.357	664.378	671.357	46.571	46.9	0	5	M+2H
wt19_peaks/PUR7_GEVVLGDEFSPDGSR_2_791.3448_46.594	1564.74	2	0.00665831	0.0246008	PUR7	GEVVLGDEFSPDGSR		GEVVLGDEFSPDGSR	2	791.345	782.369	791.342	46.594	46.54	0	3	M+2H
wt19_peaks/OPPA_SPAFDSIMoAETLK_2_713.3528_46.632	1426.7	2	0.0063459	0.0100342	OPPA	SPAFDSIMAETLK	Mo@8	SPAFDSI[Mo]AETLK	2	713.353	713.351	720.33	46.632	46.66	2	2	M+2H
wt19_peaks/CAPP_ELNEQLEENLGYK_2_798.3639_46.689	1579.77	2	0.0148396	0.0278406	CAPP	ELNEQLEENLGYK		ELNEQLEENLGYK	2	798.364	789.886	798.361	46.689	46.66	0	3	M+2H
wt19_peaks/GPMA_GFAVTPPELTK_2_580.3208_46.690	1160.64	2	0.0721147	0.0490289	GPMA	GFAVTPPELTK		GFAVTPPELTK	2	580.3208;586.3083	580.322	586.304	46.69	47.28	2	8	M+2H
wt19_peaks/TNAA_FAENAYFIK_2_551.7831_46.701	1103.57	2	0.00765825	0.00441202	TNAA	FAENAYFIK		FAENAYFIK	2	551.783	551.783	557.266	46.701	45.72	0	2	M+2H
wt19_peaks/AMPN_GLENLSGDLYEK_2_669.3327_46.711	1338.67	2	0.0256291	0.0192921	AMPN	GLENLSGDLYEK		GLENLSGDLYEK	2	669.333	669.333	676.313	46.711	46.61	3	3	M+2H
wt19_peaks/RS3_LVADSITSQLER_2_666.3629_46.749	1332.72	2	0.577818	0.389089	RS3	LVADSITSQLER		LVADSITSQLER	2	666.3629;674.3402	666.362	674.339	46.749	46.86	6	40	M+2H
wt19_peaks/AK1H_IAEVDGNDPLFK_2_666.3216_46.764	1318.68	2	0.0091745	0.159273	AK1H	IAEVDGNDPLFK		IAEVDGNDPLFK	2	666.322	659.338	666.318	46.764	45.86	0	4	M+2H
wt19_peaks/CYSD_YGFDAAFGGAR_2_573.2479_46.779	1132.53	2	0.00506481	0.00982429	CYSD	YGFDAAFGGAR		YGFDAAFGGAR	2	573.248	566.265	573.244	46.779	46.92	0	3	M+2H
wt19_peaks/FABH_IIGTGSYLPEQVR_2_716.8930_46.813	1433.79	2	0.0214711	0.0352405	FABH	IIGTGSYLPEQVR		IIGTGSYLPEQVR	2	716.8930;725.3672	716.894	725.369	46.813	46.72	3	7	M+2H
wt19_peaks/RS2_DAALSCcDQFFVNHR_3_560.5920_46.841	1681.78	3	0.0928187	0.0608445	RS2	DAALSCDQFFVNHR	Cc@6	DAALS[Cc]DQFFVNHR	3	560.5920;567.5728	560.592	567.571	46.841	45.33	3	17	M+3H
wt19_peaks/ADHE_YAEIADHLGLSAPGDR_3_562.2828_46.995	1686.85	3	0.101401	0.0104962	ADHE	YAEIADHLGLSAPGDR		YAEIADHLGLSAPGDR	3	562.2828;569.2627	562.282	569.261	46.995	45.47	2	12	M+3H
wt19_peaks/RIDA_IEIEAIAVR_2_507.3021_47.057	1014.61	2	0.0240912	0.113141	RIDA	IEIEAIAVR		IEIEAIAVR	2	507.3021;513.2862	507.304	513.286	47.057	47.11	2	6	M+2H
wt19_peaks/LON_ILEYLAVQSR_2_596.3419_47.057	1192.68	2	0.0572073	0.00645905	LON	ILEYLAVQSR		ILEYLAVQSR	2	603.3178;596.3419	596.341	603.32	47.057	47.27	0	3	M+2H
wt19_peaks/SYK1:SYK2_ASFVTLQDVGGR_2_625.3298_47.102	1250.66	2	0.0346853	0.0289548	SYK1:SYK2	ASFVTLQDVGGR		ASFVTLQDVGGR	2	625.3298;633.3077	625.331	633.307	47.102	47.06	2	9	M+2H
wt19_peaks/RL13_DWYVVDATGK_2_577.2806_47.113	1154.56	2	0.0983199	0.0656785	RL13	DWYVVDATGK		DWYVVDATGK	2	577.2806;583.2617	577.28	583.263	47.113	46.61	4	19	M+2H
wt19_peaks/OMPC_VDGLHYFSDNKDVDGDQTYMR_4_619.5292_47.133	2478.11	4	0.0140617	0.0195427	OMPC	VDGLHYFSDNKDVDGDQTYMR		VDGLHYFSDNKDVDGDQTYMR	4	619.5292;626.7664	619.528	626.756	47.133	46.24	1	4	M+4H
wt19_peaks/RL14_MIQEQTMLNVADNSGAR_3_626.6334_47.135	1879.9	3	0.0200896	0.0142679	RL14	MIQEQTMLNVADNSGAR		MIQEQTMLNVADNSGAR	3	626.6334;634.6117	626.634	634.61	47.135	47.36	1	2	M+3H
wt19_peaks/NUOCD_FGPDAFTVQATR_2_655.3218_47.148	1310.66	2	0.0154522	0.0181149	NUOCD	FGPDAFTVQATR		FGPDAFTVQATR	2	655.3218;663.3062	655.331	663.307	47.148	47.01	3	6	M+2H
wt19_peaks/SYH_NVLGSYGYSEIR_2_687.3150_47.173	1358.68	2	0.0223899	0.0113138	SYH	NVLGSYGYSEIR		NVLGSYGYSEIR	2	687.315	679.341	687.318	47.173	47.27	0	2	M+2H
wt19_peaks/APT_DVTSLLEDPK_2_564.2776_47.179	1117.59	2	0.0208504	0.0165852	APT	DVTSLLEDPK		DVTSLLEDPK	2	564.278	558.793	564.277	47.179	47.41	0	2	M+2H
wt19_peaks/YCAO_VQGLSEVFER_2_582.3052_47.237	1164.61	2	0.0279629	0.0212276	YCAO	VQGLSEVFER		VQGLSEVFER	2	582.305	582.307	589.286	47.237	48.61	2	2	M+2H
wt19_peaks/CYSH_ILALAETNAELEK_2_715.3693_47.293	1415.79	2	0.0197901	0.00894955	CYSH	ILALAETNAELEK		ILALAETNAELEK	2	715.369	707.894	715.371	47.293	47.38	0	3	M+2H
wt19_peaks/ACON2_EALGLPHSDVFR_3_447.5686_47.347	1342.71	3	0.022611	0.0378015	ACON2	EALGLPHSDVFR		EALGLPHSDVFR	3	447.5686;453.2205	447.571	453.221	47.347	47.1	2	13	M+3H
wt19_peaks/UDP_SDVFHLGLTK_2_558.8065_47.383	1117.61	2	0.0211538	0.0119395	UDP	SDVFHLGLTK		SDVFHLGLTK	2	558.807	558.807	565.287	47.383	45.74	0	2	M+2H
wt19_peaks/RPOC_YIVNEVQDVYR_2_699.3561_47.436	1398.71	2	0.0608345	0.0497595	RPOC	YIVNEVQDVYR		YIVNEVQDVYR	2	699.3561;707.3368	699.357	707.333	47.436	47.12	4	14	M+2H
wt19_peaks/RS3_EFADNLDSDFK_2_650.7899_47.445	1301.58	2	0.206067	0.139716	RS3	EFADNLDSDFK		EFADNLDSDFK	2	650.7899;657.2718	650.789	657.269	47.445	46.72	4	23	M+2H
wt19_peaks/OBG_AIAEALGWEDK_2_601.8086_47.478	1203.61	2	0.0183435	0.0293179	OBG	AIAEALGWEDK		AIAEALGWEDK	2	601.809	601.807	608.288	47.478	45.95	0	3	M+2H
wt19_peaks/RLUB_LWEAVGVQVSR_2_622.3433_47.487	1244.69	2	0.0201677	0.0309648	RLUB	LWEAVGVQVSR		LWEAVGVQVSR	2	622.343	622.344	630.32	47.487	46.96	0	2	M+2H
wt19_peaks/FTSZ_LDEFETVGNTIR_2_697.3561_47.496	1394.7	2	0.0213649	0.0221413	FTSZ	LDEFETVGNTIR		LDEFETVGNTIR	2	697.3561;705.3328	697.352	705.328	47.496	47.58	1	4	M+2H
wt19_peaks/PYRF_AVTNSPVVVALDYHNR_3_593.2920_47.572	1756.93	3	0.0068372	0.00942394	PYRF	AVTNSPVVVALDYHNR		AVTNSPVVVALDYHNR	3	593.292	585.645	593.289	47.572	48.1	0	4	M+3H
wt19_peaks/EFG_GQYGHVVIDMoYPLEPGSNPK_3_739.6886_47.584	2219.08	3	0.012612	0.0207042	EFG	GQYGHVVIDMYPLEPGSNPK	Mo@10	GQYGHVVID[Mo]YPLEPGSNPK	3	748.0060;739.6886	739.694	748.002	47.584	47.43	0	3	M+3H
wt19_peaks/HTPG_SFLESLGSDQAK_2_648.3057_47.630	1282.64	2	0.0186415	0.0213619	HTPG	SFLESLGSDQAK		SFLESLGSDQAK	2	648.306	641.32	648.299	47.63	47.77	0	2	M+2H
wt19_peaks/RL9_MQVILLDK_2_480.2823_47.792	960.568	2	0.0950096	0.0712321	RL9	MQVILLDK		MQVILLDK	2	480.2823;485.2667	480.284	485.269	47.792	47.76	4	13	M+2H
wt19_peaks/DAPA_ELGLVATDTLR_2_594.3341_47.795	1188.67	2	0.0201384	0.0380894	DAPA	ELGLVATDTLR		ELGLVATDTLR	2	594.3341;601.3165	594.336	601.315	47.795	47.77	1	2	M+2H
wt19_peaks/TKT1_FEAYGWHVIR_3_426.5510_47.907	1279.66	3	0.00191132	0.000884191	TKT1	FEAYGWHVIR		FEAYGWHVIR	3	426.5510;431.8688	426.553	431.87	47.907	48.28	0	7	M+3H
wt19_peaks/SODF_DALAPHISAETIEYHYGK_4_510.2362_48.036	2018.01	4	0.0351308	0.0753663	SODF	DALAPHISAETIEYHYGK		DALAPHISAETIEYHYGK	4	510.236	504.503	510.236	48.036	47.42	0	5	M+4H
wt19_peaks/SODF_DALAPHISAETIEYHYGK_3_672.3407_48.056	2017	3	0.0240438	0.0358302	SODF	DALAPHISAETIEYHYGK		DALAPHISAETIEYHYGK	3	672.3407;679.9792	672.334	679.978	48.056	47.79	2	3	M+3H
wt19_peaks/PYRB_LGASVVGFSDSANTSLGK_2_865.4145_48.090	1710.88	2	0.00339175	0.166809	PYRB	LGASVVGFSDSANTSLGK		LGASVVGFSDSANTSLGK	2	865.414	855.439	865.41	48.09	48.76	0	14	M+2H
wt19_peaks/METE_TILNHTLGFPR_2_643.3315_48.109	1269.72	2	0.00300007	0.0806227	METE	TILNHTLGFPR		TILNHTLGFPR	2	643.332	634.86	643.335	48.109	48.51	0	3	M+2H
wt19_peaks/ARLY_NPDALELIR_2_527.2701_48.18	1041.58	2	0.0348732	0.0345473	ARLY	NPDALELIR		NPDALELIR	2	527.27	520.791	527.272	48.18	49.93	0	3	M+2H
wt19_peaks/RNB_GEVLDIVAEPR_2_606.3026_48.194	1198.66	2	0.0142347	0.0197506	RNB	GEVLDIVAEPR		GEVLDIVAEPR	2	606.303	599.328	606.307	48.194	48.34	0	2	M+2H
wt19_peaks/RNB_FAAEIVDISR_2_560.7989_48.254	1121.61	2	0.0144776	0.0277515	RNB	FAAEIVDISR		FAAEIVDISR	2	560.7989;567.2893	560.804	567.285	48.254	48.24	1	5	M+2H
wt19_peaks/TPIS_DIGAQYIIIGHSER_3_524.6113_48.277	1573.83	3	0.020807	0.0173615	TPIS	DIGAQYIIIGHSER		DIGAQYIIIGHSER	3	524.6113;531.2588	524.611	531.258	48.277	48.06	3	10	M+3H
wt19_peaks/PT1_DALPTEEEQFAAYK_2_806.3826_48.292	1612.76	2	0.0209149	0.0330614	PT1	DALPTEEEQFAAYK		DALPTEEEQFAAYK	2	806.3826;814.3626	806.381	814.357	48.292	48.15	2	5	M+2H
wt19_peaks/PNP_DAQVLDELMoGER_2_696.3305_48.348	1392.65	2	0.0106219	0.00673608	PNP	DAQVLDELMGER	Mo@9	DAQVLDEL[Mo]GER	2	696.331	696.328	704.304	48.348	48.17	2	2	M+2H
wt19_peaks/ARGD_SLFTVSVGGQPK_2_617.3155_48.369	1220.68	2	0.00947631	0.0423208	ARGD	SLFTVSVGGQPK		SLFTVSVGGQPK	2	617.316	610.338	617.317	48.369	47.73	0	7	M+2H
wt19_peaks/PYRG_LGAQQCcQLVDDSLVR_2_851.4158_48.445	1702.87	2	0.00981685	0.00514515	PYRG	LGAQQCQLVDDSLVR	Cc@6	LGAQQ[Cc]QLVDDSLVR	2	851.416	851.434	861.903	48.445	48.2	2	2	M+2H
wt19_peaks/SYFB_ADCcLGIIGVAR_2_572.8110_48.458	1145.62	2	0.0398764	0.0426074	SYFB	ADCLGIIGVAR	Cc@3	AD[Cc]LGIIGVAR	2	572.8110;579.7902	572.811	579.791	48.458	48.36	2	6	M+2H
wt19_peaks/SYN_YGTVPHSGFGLGFER_3_541.9384_48.509	1625.81	3	0.00828424	0.00647017	SYN	YGTVPHSGFGLGFER		YGTVPHSGFGLGFER	3	541.9384;548.5827	541.936	548.583	48.509	48.83	0	2	M+3H
wt19_peaks/ALF1_QIEEISAAFER_2_654.3114_48.522	1293.66	2	0.00786434	0.0194532	ALF1	QIEEISAAFER		QIEEISAAFER	2	654.311	646.828	654.306	48.522	48.63	0	2	M+2H
wt19_peaks/SUCC_YGLPAPVGYACcTTPR_2_811.8938_48.567	1623.81	2	0.0216066	0.0188921	SUCC	YGLPAPVGYACTTPR	Cc@11	YGLPAPVGYA[Cc]TTPR	2	811.894	811.904	820.877	48.567	48.36	2	2	M+2H
wt19_peaks/RL25_FPAIIYGGK_2_483.2750_48.580	966.554	2	0.149037	0.102524	RL25	FPAIIYGGK		FPAIIYGGK	2	483.2750;488.2607	483.277	488.262	48.58	48.29	7	37	M+2H
wt19_peaks/PYRF_AVTNSPVVVALDYHNR_3_593.2920_48.597	1756.93	3	0.0132782	0.0287919	PYRF	AVTNSPVVVALDYHNR		AVTNSPVVVALDYHNR	3	593.292	585.645	593.289	48.597	48.1	0	4	M+3H
wt19_peaks/CYSK_NIVVILPSSGER_2_642.3666_48.610	1284.74	2	0.024092	0.223378	CYSK	NIVVILPSSGER		NIVVILPSSGER	2	642.3666;650.3475	642.37	650.346	48.61	48.8	1	8	M+2H
wt19_peaks/LON_ILEYLAVQSR_2_596.3419_48.612	1192.68	2	0.0140106	0.0126051	LON	ILEYLAVQSR		ILEYLAVQSR	2	603.3178;596.3419	596.341	603.32	48.612	47.27	0	3	M+2H
wt19_peaks/RS21_ENEPFDVALR_2_595.2968_48.635	1190.59	2	0.166963	0.115309	RS21	ENEPFDVALR		ENEPFDVALR	2	595.2968;602.2780	595.297	602.276	48.635	48.66	4	17	M+2H
wt19_peaks/ACCC_INAEDPNTFLPSPGK_2_800.4040_48.707	1600.81	2	0.0421073	0.00415406	ACCC	INAEDPNTFLPSPGK		INAEDPNTFLPSPGK	2	800.4040;809.3813	800.405	809.378	48.707	48.09	1	2	M+2H
wt19_peaks/YCAO_VQGLSEVFER_2_582.3052_48.744	1164.61	2	0.030476	0.0164411	YCAO	VQGLSEVFER		VQGLSEVFER	2	582.305	582.307	589.286	48.744	48.61	2	2	M+2H
wt19_peaks/FLIY_RIDVVINQVTISDER_3_593.9680_48.765	1758.97	3	0.0160901	0.0286682	FLIY	RIDVVINQVTISDER		RIDVVINQVTISDER	3	593.968	586.324	593.968	48.765	48.7	0	3	M+3H
wt19_peaks/RL4_DAQSALTVSETTFGR_3_528.2626_48.776	1584.79	3	0.0693648	0.0457059	RL4	DAQSALTVSETTFGR		DAQSALTVSETTFGR	3	528.263	528.262	534.577	48.776	48.4	1	2	M+3H
wt19_peaks/RL4_DAQSALTVSETTFGR_2_791.8923_48.784	1583.78	2	0.195079	0.134289	RL4	DAQSALTVSETTFGR		DAQSALTVSETTFGR	2	791.8923;801.3642	791.89	801.361	48.784	48.79	5	24	M+2H
wt19_peaks/MAP1_FVEAEGFSVVR_2_620.3210_48.785	1240.64	2	0.0374757	0.0687294	MAP1	FVEAEGFSVVR		FVEAEGFSVVR	2	620.3210;627.3055	620.323	627.302	48.785	48.56	3	8	M+2H
wt19_peaks/RS8_EEGFIEDFK_2_557.2660_48.795	1114.52	2	0.0682439	0.0101741	RS8	EEGFIEDFK		EEGFIEDFK	2	557.266	557.259	562.244	48.795	50.2	3	5	M+2H
wt19_peaks/CYSI_AMLAEVGLVGK_2_550.2944_48.802	1088.63	2	0.00392236	0.0418668	CYSI	AMLAEVGLVGK		AMLAEVGLVGK	2	550.294	544.313	550.295	48.802	49.59	0	2	M+2H
wt19_peaks/RL13_QATFEEMIAR_2_598.2926_48.803	1196.59	2	0.120677	0.182838	RL13	QATFEEMIAR		QATFEEMIAR	2	598.2926;605.2736	598.293	605.272	48.803	47.17	5	17	M+2H
wt19_peaks/TALB_LIDDAVAWAK_2_551.3003_48.837	1102.6	2	0.0441873	0.0726182	TALB	LIDDAVAWAK		LIDDAVAWAK	2	551.3003;557.2787	551.301	557.283	48.837	48.74	3	12	M+2H
wt19_peaks/GLMM_AVTAEVEAALGNR_2_659.3228_48.849	1301.69	2	0.0931241	0.0460388	GLMM	AVTAEVEAALGNR		AVTAEVEAALGNR	2	659.323	650.847	659.322	48.849	48.77	0	3	M+2H
wt19_peaks/PEPQ_ALQLGIEASNINPK_2_734.4112_48.849	1468.83	2	0.0102083	0.0170352	PEPQ	ALQLGIEASNINPK		ALQLGIEASNINPK	2	734.4112;743.3836	734.413	743.386	48.849	48.81	1	3	M+2H
wt19_peaks/TIG_MIPGFEDGIK_2_553.7827_48.856	1107.56	2	0.0543231	0.0350572	TIG	MIPGFEDGIK		MIPGFEDGIK	2	553.783	553.782	559.265	48.856	48.69	2	2	M+2H
wt19_peaks/SPEB_EGLIDPNHSVQIGIR_3_549.9637_48.863	1649.9	3	0.0344582	0.0620421	SPEB	EGLIDPNHSVQIGIR		EGLIDPNHSVQIGIR	3	549.9637;557.2768	549.966	557.277	48.863	49.11	1	3	M+3H
wt19_peaks/GREA_TPGGEVEFEVIK_2_652.8401_48.942	1305.68	2	0.0370523	0.0412113	GREA	TPGGEVEFEVIK		TPGGEVEFEVIK	2	652.84	652.841	659.322	48.942	48.77	2	6	M+2H
wt19_peaks/PYRB_LDNLHVAMVGDLK_3_481.2412_48.949	1426.77	3	0.00115395	0.0327839	PYRB	LDNLHVAMVGDLK		LDNLHVAMVGDLK	3	481.241	475.591	481.241	48.949	48.77	0	9	M+3H
wt19_peaks/DEOB_LYELCcEIAR_2_583.7984_49.036	1167.6	2	0.02149	0.0147084	DEOB	LYELCEIAR	Cc@5	LYEL[Cc]EIAR	2	583.798	583.798	589.78	49.036	49.02	2	2	M+2H
wt19_peaks/RHO_VLDLASPIGR_2_520.8093_49.044	1041.62	2	0.01063	0.0143769	RHO	VLDLASPIGR		VLDLASPIGR	2	520.8093;527.2833	520.809	527.29	49.044	50.45	0	2	M+2H
wt19_peaks/TPIS_DIGAQYIIIGHSER_3_524.6113_49.070	1573.83	3	0.040692	0.0506916	TPIS	DIGAQYIIIGHSER		DIGAQYIIIGHSER	3	524.6113;531.2588	524.611	531.258	49.07	48.06	3	10	M+3H
wt19_peaks/LEU3_ELTGGIYFGQPK_2_662.3238_49.076	1310.69	2	0.00918843	0.0730152	LEU3	ELTGGIYFGQPK		ELTGGIYFGQPK	2	662.324	655.343	662.323	49.076	48.61	0	9	M+2H
wt19_peaks/NUSB_VAINEAIELAK_2_585.8400_49.096	1171.68	2	0.0194062	0.0173318	NUSB	VAINEAIELAK		VAINEAIELAK	2	585.84	585.841	592.321	49.096	48.88	2	2	M+2H
wt19_peaks/RNB_GEVLDIVAEPR_2_606.3026_49.101	1198.66	2	0.236748	0.0807597	RNB	GEVLDIVAEPR		GEVLDIVAEPR	2	606.303	599.328	606.307	49.101	48.34	0	2	M+2H
wt19_peaks/ACON2_WMIAEGYGDR_2_606.2581_49.109	1198.54	2	0.246876	0.0837267	ACON2	WMIAEGYGDR		WMIAEGYGDR	2	606.258	599.272	606.251	49.109	47.76	0	2	M+2H
wt19_peaks/CSPC_GFGFITPADGSK_2_598.8014_49.157	1197.6	2	0.43593	0.321046	CSPC	GFGFITPADGSK		GFGFITPADGSK	2	598.8014;605.2842	598.802	605.282	49.157	48.9	5	37	M+2H
wt19_peaks/EFG_LHFGSYHDVDSSELAFK_4_488.7349_49.187	1954.94	4	0.00382641	0.00284984	EFG	LHFGSYHDVDSSELAFK		LHFGSYHDVDSSELAFK	4	488.7349;494.2202	488.736	494.219	49.187	50.45	1	17	M+4H
wt19_peaks/DNAK_IIAADNGDAWVEVK_2_750.8924_49.188	1501.78	2	0.265511	0.281307	DNAK	IIAADNGDAWVEVK		IIAADNGDAWVEVK	2	750.8924;759.3695	750.889	759.364	49.188	49.68	1	9	M+2H
wt19_peaks/DPS_TALIDHLDTMAER_3_501.8980_49.196	1487.75	3	0.00291493	0.0282699	DPS	TALIDHLDTMAER		TALIDHLDTMAER	3	501.898	495.918	501.9	49.196	47.76	0	2	M+3H
wt19_peaks/GLPK_LINDAYDSEYFATK_2_825.3939_49.211	1650.78	2	0.0199438	0.00324113	GLPK	LINDAYDSEYFATK		LINDAYDSEYFATK	2	825.394	825.389	833.365	49.211	49.35	2	2	M+2H
wt19_peaks/GMHA_AAVLLADSFK_2_517.7977_49.215	1035.6	2	0.0195016	0.0317718	GMHA	AAVLLADSFK		AAVLLADSFK	2	517.7977;523.2798	517.798	523.282	49.215	49.01	1	4	M+2H
wt19_peaks/RPOA_AEAIHYIGDLVQR_3_495.6000_49.227	1486.8	3	0.00117332	0.0301597	RPOA	AEAIHYIGDLVQR		AEAIHYIGDLVQR	3	495.6000;501.9152	495.601	501.915	49.227	48.82	1	13	M+3H
wt19_peaks/CARA_SLFDGTLQGIHR_3_454.5556_49.227	1345.72	3	0.000624676	0.00513099	CARA	SLFDGTLQGIHR		SLFDGTLQGIHR	3	454.556	448.574	454.557	49.227	50.7	0	5	M+3H
wt19_peaks/RS10_LIDQATAEIVETAK_2_751.4058_49.243	1502.82	2	0.425043	0.277307	RS10	LIDQATAEIVETAK		LIDQATAEIVETAK	2	751.4058;759.3867	751.41	759.386	49.243	50.1	13	43	M+2H
wt19_peaks/PFLB:TDCE_YSYEASLMALHDR_3_519.2475_49.277	1557.74	3	0.0132725	0.0108431	PFLB:TDCE	YSYEASLMALHDR		YSYEASLMALHDR	3	519.247	519.246	525.228	49.277	48.78	2	3	M+3H
wt19_peaks/SYE_VAVTGAGQSPALDVTVHAIGK_3_664.3636_49.296	1993.11	3	0.019247	0.0162283	SYE	VAVTGAGQSPALDVTVHAIGK		VAVTGAGQSPALDVTVHAIGK	3	664.364	664.369	672.678	49.296	48.67	3	3	M+3H
wt19_peaks/RNB_FAAEIVDISR_2_560.7989_49.316	1121.61	2	0.0473438	0.00941558	RNB	FAAEIVDISR		FAAEIVDISR	2	560.7989;567.2893	560.804	567.285	49.316	48.24	1	5	M+2H
wt19_peaks/PT1_VLGFITDAGGR_2_553.3020_49.317	1106.61	2	0.0505515	0.089188	PT1	VLGFITDAGGR		VLGFITDAGGR	2	553.3020;560.2822	553.304	560.283	49.317	48.89	3	15	M+2H
wt19_peaks/AHPC_YAMIGDPTGALTR_2_683.3463_49.342	1366.69	2	0.0544622	0.0938159	AHPC	YAMIGDPTGALTR		YAMIGDPTGALTR	2	683.3463;691.3246	683.346	691.322	49.342	49.66	3	20	M+2H
wt19_peaks/RL2_AGDQIQSGVDAAIKPGNTLPMR_3_747.0598_49.394	2241.17	3	0.0472133	0.0316996	RL2	AGDQIQSGVDAAIKPGNTLPMR		AGDQIQSGVDAAIKPGNTLPMR	3	747.06	747.055	756.693	49.394	49.46	2	4	M+3H
wt19_peaks/FKBB_LIDGTVFDSSVAR_2_690.3555_49.397	1380.72	2	0.0788061	0.0359884	FKBB	LIDGTVFDSSVAR		LIDGTVFDSSVAR	2	690.3555;698.3428	690.362	698.339	49.397	49.58	5	14	M+2H
wt19_peaks/DNAK_HSQVFSTAEDNQSAVTIHVLQGER_4_664.0822_49.398	2656.32	4	0.0249313	0.0314109	DNAK	HSQVFSTAEDNQSAVTIHVLQGER		HSQVFSTAEDNQSAVTIHVLQGER	4	664.0822;672.8075	664.08	672.804	49.398	47.75	1	5	M+4H
wt19_peaks/BAMD_NADLPLAQAAIDR_2_684.3635_49.407	1368.74	2	0.0181306	0.0180839	BAMD	NADLPLAQAAIDR		NADLPLAQAAIDR	2	684.3635;693.3358	684.368	693.341	49.407	48.74	1	2	M+2H
wt19_peaks/PFLB_SGVLTGLPDAYGR_2_653.3427_49.421	1306.69	2	0.0459562	0.0737732	PFLB	SGVLTGLPDAYGR		SGVLTGLPDAYGR	2	653.3427;661.3221	653.344	661.32	49.421	49.8	2	8	M+2H
wt19_peaks/RL5_ITLNMGVGEAIADKK_3_520.6196_49.433	1561.86	3	0.0606064	0.0389442	RL5	ITLNMGVGEAIADKK		ITLNMGVGEAIADKK	3	520.6196;526.6037	520.621	526.603	49.433	48.61	3	14	M+3H
wt19_peaks/ADHE_YPLISELK_2_481.7782_49.435	963.564	2	0.00140752	0.0276197	ADHE	YPLISELK		YPLISELK	2	481.7782;486.2695	481.782	486.269	49.435	50.27	1	8	M+2H
wt19_peaks/SUHB_QYATTYINIVGK_2_685.8709_49.449	1371.74	2	0.0268068	0.0212234	SUHB	QYATTYINIVGK		QYATTYINIVGK	2	685.871	685.87	693.348	49.449	49.51	2	3	M+2H
wt19_peaks/RL15_VILAGEVTTPVTVR_2_727.9354_49.467	1455.87	2	0.667408	0.456008	RL15	VILAGEVTTPVTVR		VILAGEVTTPVTVR	2	727.9354;736.4095	727.933	736.408	49.467	50.34	7	39	M+2H
wt19_peaks/PNP_GETQALVTATLGTAR_3_496.9378_49.488	1490.82	3	0.00117679	0.0234106	PNP	GETQALVTATLGTAR		GETQALVTATLGTAR	3	503.2562;496.9378	496.939	503.254	49.488	49.49	0	9	M+3H
wt19_peaks/ACEA_ADQIQWSAGIEPGDPR_2_881.3939_49.491	1740.84	2	0.00791157	0.0361145	ACEA	ADQIQWSAGIEPGDPR		ADQIQWSAGIEPGDPR	2	881.394	870.422	881.389	49.491	49.53	0	4	M+2H
wt19_peaks/DNAK_DDDVVDAEFEEVK_2_755.3363_49.498	1510.67	2	0.0125541	0.0137775	DNAK	DDDVVDAEFEEVK		DDDVVDAEFEEVK	2	755.3363;762.3123	755.334	762.313	49.498	49.59	1	2	M+2H
wt19_peaks/ACEA_ADQIQWSAGIEPGDPR_3_587.9296_49.500	1741.85	3	0.00749152	0.0326229	ACEA	ADQIQWSAGIEPGDPR		ADQIQWSAGIEPGDPR	3	587.93	580.617	587.929	49.5	49.64	0	3	M+3H
wt19_peaks/YIFE_HGYAFNELDLGK_2_682.3404_49.51	1364.67	2	0.00747242	0.0672507	YIFE	HGYAFNELDLGK		HGYAFNELDLGK	2	682.3404;690.3170	682.336	690.312	49.51	47.76	1	3	M+2H
wt19_peaks/RL22_KVLESAIANAEHNDGADIDDLK_4_585.2947_49.584	2341.18	4	0.0317238	0.0226607	RL22	KVLESAIANAEHNDGADIDDLK		KVLESAIANAEHNDGADIDDLK	4	585.2947;592.2836	585.294	592.273	49.584	49.62	3	4	M+4H
wt19_peaks/TNAA_GNFDLEGLER_2_575.2819_49.634	1150.56	2	0.111544	0.00795544	TNAA	GNFDLEGLER		GNFDLEGLER	2	575.282	575.281	582.26	49.634	49.61	0	4	M+2H
wt19_peaks/ODP1_EISTTIAFVR_2_568.8192_49.662	1137.64	2	0.244267	0.118165	ODP1	EISTTIAFVR		EISTTIAFVR	2	568.8192;575.2998	568.82	575.3	49.662	50.1	5	20	M+2H
wt19_peaks/DNAK_MAPPQISAEVLK_2_642.3567_49.687	1284.71	2	0.0416521	0.0705282	DNAK	MAPPQISAEVLK		MAPPQISAEVLK	2	649.3254;642.3567	642.356	649.335	49.687	50.5	0	3	M+2H
wt19_peaks/PNP_DAQVLDELMoGER_2_696.3305_49.710	1392.65	2	0.0133025	0.00362611	PNP	DAQVLDELMGER	Mo@9	DAQVLDEL[Mo]GER	2	696.331	696.328	704.304	49.71	48.17	2	2	M+2H
wt19_peaks/CYSI_AMLAEVGLVGK_2_550.2944_49.733	1088.63	2	0.00775363	0.0228897	CYSI	AMLAEVGLVGK		AMLAEVGLVGK	2	550.294	544.313	550.295	49.733	49.59	0	2	M+2H
wt19_peaks/ALF1_QIEEISAAFER_2_654.3114_49.740	1293.66	2	0.0102971	0.0133214	ALF1	QIEEISAAFER		QIEEISAAFER	2	654.311	646.828	654.306	49.74	48.63	0	2	M+2H
wt19_peaks/TKT1_FEAYGWHVIR_3_426.5510_49.785	1279.66	3	0.00144321	0.00271058	TKT1	FEAYGWHVIR		FEAYGWHVIR	3	426.5510;431.8688	426.553	431.87	49.785	48.28	0	7	M+3H
wt19_peaks/DAPD_AVLLSFR_2_408.2343_49.798	806.501	2	0.00462883	0.0175468	DAPD	AVLLSFR		AVLLSFR	2	408.234	403.251	408.236	49.798	49.81	0	2	M+2H
wt19_peaks/ACRA_TEPLQITTELPGR_2_736.3728_49.85	1455.79	2	0.122535	0.0695888	ACRA	TEPLQITTELPGR		TEPLQITTELPGR	2	736.373	727.897	736.371	49.85	51.6	0	2	M+2H
wt19_peaks/CSPA:CSPG_GFGFITPDDGSK_2_620.7971_49.859	1241.59	2	0.472372	0.21086	CSPA:CSPG	GFGFITPDDGSK		GFGFITPDDGSK	2	620.797	620.796	627.277	49.859	50.35	5	22	M+2H
wt19_peaks/OMPA_RAQSVVDYLISK_3_460.2602_49.877	1380.79	3	0.0522387	0.0126383	OMPA	RAQSVVDYLISK		RAQSVVDYLISK	3	460.2602;465.9105	460.262	465.912	49.877	51.28	0	28	M+3H
wt19_peaks/MAP1_FVEAEGFSVVR_2_620.3210_49.901	1240.64	2	0.244464	0.240855	MAP1	FVEAEGFSVVR		FVEAEGFSVVR	2	620.3210;627.3055	620.323	627.302	49.901	48.56	3	8	M+2H
wt19_peaks/ALF1_LTSENPIDLVR_2_636.3296_49.920	1257.69	2	0.119381	0.036902	ALF1	LTSENPIDLVR		LTSENPIDLVR	2	636.33	628.846	636.324	49.92	50.79	0	2	M+2H
wt19_peaks/RS16_VGFFNPIASEKEEGTR_3_594.3041_49.968	1782.9	3	0.0370978	0.104594	RS16	VGFFNPIASEKEEGTR		VGFFNPIASEKEEGTR	3	594.3041;601.2890	594.301	601.28	49.968	48.83	5	20	M+3H
wt19_peaks/CSPE_GFGFITPEDGSK_2_627.8053_49.970	1255.61	2	0.650577	0.298428	CSPE	GFGFITPEDGSK		GFGFITPEDGSK	2	627.8053;634.2875	627.804	634.285	49.97	50.03	6	33	M+2H
wt19_peaks/TIG_ASDFVLAMGQGR_2_626.3133_49.970	1252.62	2	0.13614	0.30017	TIG	ASDFVLAMGQGR		ASDFVLAMGQGR	2	626.3133;634.2862	626.312	634.288	49.97	49.43	2	7	M+2H
wt19_peaks/SUHB_AAEAVIIDTIR_2_586.3354_49.984	1172.68	2	0.0488003	0.0468838	SUHB	AAEAVIIDTIR		AAEAVIIDTIR	2	586.3354;593.3154	586.338	593.317	49.984	50.01	4	9	M+2H
wt19_peaks/ASSY_AVTGTMLVAAMK_2_603.3051_49.991	1193.65	2	0.0101789	0.0423838	ASSY	AVTGTMLVAAMK		AVTGTMLVAAMK	2	603.305	596.826	603.306	49.991	51.3	0	4	M+2H
wt19_peaks/EFG_VYSGVVNSGDTVLNSVK_2_869.4618_50.004	1738.91	2	0.0753147	0.112252	EFG	VYSGVVNSGDTVLNSVK		VYSGVVNSGDTVLNSVK	2	869.4618;879.4277	869.455	879.425	50.004	49.95	3	16	M+2H
wt19_peaks/THRC_VALGLNSANSINISR_2_775.3924_50.004	1529.85	2	0.0328154	0.0290689	THRC	VALGLNSANSINISR		VALGLNSANSINISR	2	775.392	764.926	775.395	50.004	50.27	0	7	M+2H
wt19_peaks/CISY_GTLGQDVIDIR_2_593.8292_50.014	1187.65	2	0.0560261	0.12929	CISY	GTLGQDVIDIR		GTLGQDVIDIR	2	601.3035;593.8292	593.826	601.303	50.014	50.01	0	11	M+2H
wt19_peaks/RL14_FDGNACcVLLNNNSEQPIGTR_3_740.3608_50.043	2221.07	3	0.0906693	0.0639674	RL14	FDGNACVLLNNNSEQPIGTR	Cc@6	FDGNA[Cc]VLLNNNSEQPIGTR	3	740.3608;749.6650	740.356	749.661	50.043	50.28	5	21	M+3H
wt19_peaks/PUR9_ELDAETAQAIISR_2_717.3490_50.045	1417.74	2	0.00413537	0.0320781	PUR9	ELDAETAQAIISR		ELDAETAQAIISR	2	717.349	708.871	717.345	50.045	50.05	0	4	M+2H
wt19_peaks/EFG_VYSGVVNSGDTVLNSVK_3_579.9744_50.045	1739.92	3	0.0455652	0.0558338	EFG	VYSGVVNSGDTVLNSVK		VYSGVVNSGDTVLNSVK	3	579.974	579.973	586.62	50.045	50.91	0	3	M+3H
wt19_peaks/SUCD_SLADIGEALK_2_508.7837_50.056	1017.57	2	0.074362	0.0835046	SUCD	SLADIGEALK		SLADIGEALK	2	508.7837;514.2691	508.785	514.269	50.056	50.3	3	8	M+2H
wt19_peaks/DHE4_AANAGGVATSGLEMAQNAAR_3_629.2902_50.097	1861.92	3	0.0804253	0.0416117	DHE4	AANAGGVATSGLEMAQNAAR		AANAGGVATSGLEMAQNAAR	3	629.29	620.64	629.281	50.097	48.99	0	2	M+3H
wt19_peaks/SYFA_LAAETIDVSLPGR_2_671.3747_50.130	1342.74	2	0.0439889	0.0557976	SYFA	LAAETIDVSLPGR		LAAETIDVSLPGR	2	671.3747;679.3499	671.373	679.349	50.13	50.1	2	9	M+2H
wt19_peaks/CH60_QIVLNCcGEEPSVVANTVK_3_653.0106_50.135	1959.02	3	0.0331629	0.0233274	CH60	QIVLNCGEEPSVVANTVK	Cc@6	QIVLN[Cc]GEEPSVVANTVK	3	660.3212;653.0106	653.007	660.319	50.135	50.35	0	7	M+3H
wt19_peaks/6PGD_AAVLPANLIQAQR_2_682.9057_50.146	1365.81	2	0.0692331	0.093678	6PGD	AAVLPANLIQAQR		AAVLPANLIQAQR	2	682.9057;692.3836	682.905	692.376	50.146	50.38	4	16	M+2H
wt19_peaks/6PGD_IAAVAEDGEPCcVTYIGADGAGHYVK_3_855.0834_50.163	2565.23	3	0.0495763	0.0603005	6PGD	IAAVAEDGEPCVTYIGADGAGHYVK	Cc@11	IAAVAEDGEP[Cc]VTYIGADGAGHYVK	3	855.0834;864.3886	855.077	864.382	50.163	50.19	2	7	M+3H
wt19_peaks/PGK_VLPAVAMoLEER_2_629.3195_50.278	1244.68	2	0.0653061	0.0660125	PGK	VLPAVAMLEER	Mo@7	VLPAVA[Mo]LEER	2	629.319	622.34	629.319	50.278	50.55	0	3	M+2H
wt19_peaks/RS13_AILAAAGIAEDVK_2_621.3575_50.322	1242.72	2	0.232976	0.257128	RS13	AILAAAGIAEDVK		AILAAAGIAEDVK	2	621.3575;628.3348	621.359	628.338	50.322	51.51	12	46	M+2H
wt19_peaks/RS5_NMINVALNNGTLQHPVK_3_629.9746_50.324	1865.01	3	0.0577008	0.0420004	RS5	NMINVALNNGTLQHPVK		NMINVALNNGTLQHPVK	3	629.975	621.669	629.977	50.324	50.28	0	5	M+3H
wt19_peaks/ODP2_SEFAENDAYVHATPLIR_3_644.9890_50.330	1934.96	3	0.104726	0.0473352	ODP2	SEFAENDAYVHATPLIR		SEFAENDAYVHATPLIR	3	644.9890;652.6320	644.987	652.631	50.33	50.49	4	11	M+3H
wt19_peaks/EFTU1:EFTU2_FESEVYILSK_2_607.8200_50.333	1215.64	2	1.27361	1.42464	EFTU1:EFTU2	FESEVYILSK		FESEVYILSK	2	607.8200;613.3039	607.819	613.303	50.333	50.55	13	67	M+2H
wt19_peaks/RL1_AAGAELVGMoEDLADQIK_2_873.9337_50.389	1747.87	2	0.0178654	0.0176038	RL1	AAGAELVGMEDLADQIK	Mo@9	AAGAELVG[Mo]EDLADQIK	2	873.9337;883.3986	873.933	883.405	50.389	50.73	1	2	M+2H
wt19_peaks/GLNA_MFDGSSIGGWK_2_599.2649_50.401	1185.55	2	0.00775615	0.00995276	GLNA	MFDGSSIGGWK		MFDGSSIGGWK	2	599.265	592.774	599.255	50.401	51.45	0	3	M+2H
wt19_peaks/DLDH_VINQLTGGLAGMAK_2_686.8876_50.409	1373.77	2	0.0420106	0.0439374	DLDH	VINQLTGGLAGMAK		VINQLTGGLAGMAK	2	686.8876;695.3603	686.885	695.36	50.409	50.48	3	15	M+2H
wt19_peaks/SECA_GQPVLVGTISIEK_2_670.8928_50.435	1341.79	2	0.0220256	0.0160402	SECA	GQPVLVGTISIEK		GQPVLVGTISIEK	2	670.893	670.893	678.371	50.435	50.67	2	4	M+2H
wt19_peaks/EFG_AGDIAAAIGLK_2_500.2945_50.437	1000.59	2	0.108559	0.147881	EFG	AGDIAAAIGLK		AGDIAAAIGLK	2	500.2945;506.2770	500.296	506.278	50.437	50.38	6	30	M+2H
wt19_peaks/ADHE_YPLISELK_2_481.7782_50.459	963.564	2	0.0136384	0.0218065	ADHE	YPLISELK		YPLISELK	2	481.7782;486.2695	481.782	486.269	50.459	50.27	1	8	M+2H
wt19_peaks/G3P1_VLDLIAHISK_2_554.8395_50.471	1109.68	2	0.143379	0.205039	G3P1	VLDLIAHISK		VLDLIAHISK	2	554.8395;561.3200	554.84	561.321	50.471	50.2	4	16	M+2H
wt19_peaks/DAPD_VGINELLR_2_463.2588_50.492	914.555	2	0.027509	0.0449415	DAPD	VGINELLR		VGINELLR	2	463.259	457.277	463.26	50.492	50.03	0	4	M+2H
wt19_peaks/PNP_GETQALVTATLGTAR_2_744.9045_50.589	1489.81	2	0.0683782	0.0289779	PNP	GETQALVTATLGTAR		GETQALVTATLGTAR	2	744.9045;754.3775	744.905	754.377	50.589	50.34	4	7	M+2H
wt19_peaks/PNP_GETQALVTATLGTAR_3_496.9378_50.613	1490.82	3	0.0295889	0.0196411	PNP	GETQALVTATLGTAR		GETQALVTATLGTAR	3	503.2562;496.9378	496.939	503.254	50.613	49.49	0	9	M+3H
wt19_peaks/RS8_EEGFIEDFK_2_557.2660_50.736	1114.52	2	0.0245384	0.0265127	RS8	EEGFIEDFK		EEGFIEDFK	2	557.266	557.259	562.244	50.736	50.2	3	5	M+2H
wt19_peaks/LEUC_VAPGVQALVVPGSGPVK_2_797.4406_50.770	1575.93	2	0.00345835	0.0180046	LEUC	VAPGVQALVVPGSGPVK		VAPGVQALVVPGSGPVK	2	797.441	787.967	797.439	50.77	50.82	0	4	M+2H
wt19_peaks/PFLB_LATAWEGFTK_2_562.2924_50.828	1124.59	2	0.0281188	0.0330579	PFLB	LATAWEGFTK		LATAWEGFTK	2	562.2924;568.2774	562.293	568.275	50.828	49.14	1	5	M+2H
wt19_peaks/ACON2_AGFLAAIAK_2_431.2612_50.932	862.528	2	0.00971523	0.0197795	ACON2	AGFLAAIAK		AGFLAAIAK	2	431.2612;436.2464	431.264	436.249	50.932	50.25	2	8	M+2H
wt19_peaks/DEAD_APQILVLAPTR_2_589.8662_51.055	1179.73	2	0.0744011	0.0159619	DEAD	APQILVLAPTR		APQILVLAPTR	2	589.8662;597.3285	589.867	597.345	51.055	50.91	5	8	M+2H
wt19_peaks/ATPA_YAIALNLER_2_531.8005_51.074	1063.6	2	0.173541	0.195556	ATPA	YAIALNLER		YAIALNLER	2	531.8005;538.2824	531.801	538.282	51.074	50.83	5	17	M+2H
wt19_peaks/6PGD_IVSYAQGFSQLR_2_684.8676_51.084	1369.73	2	0.0535071	0.0743979	6PGD	IVSYAQGFSQLR		IVSYAQGFSQLR	2	684.8676;693.3452	684.868	693.342	51.084	50.06	3	16	M+2H
wt19_peaks/ODO1_VLQLINAYR_2_545.3230_51.098	1090.65	2	0.0320589	0.0485295	ODO1	VLQLINAYR		VLQLINAYR	2	545.3230;552.3018	545.325	552.304	51.098	50.67	2	5	M+2H
wt19_peaks/IDH_HMoGWTEAADLIVK_3_501.9013_51.105	1488.75	3	0.0106107	0.0228673	IDH	HMGWTEAADLIVK	Mo@2	H[Mo]GWTEAADLIVK	3	501.901	496.251	501.901	51.105	52.02	0	5	M+3H
wt19_peaks/OMPF_YDANNIYLAANYGETR_3_616.6245_51.124	1849.87	3	0.0436005	0.142193	OMPF	YDANNIYLAANYGETR		YDANNIYLAANYGETR	3	616.6245;623.9389	616.624	623.936	51.124	50.27	2	14	M+3H
wt19_peaks/RPOA_AEAIHYIGDLVQR_2_742.8970_51.127	1485.79	2	0.0324374	0.030732	RPOA	AEAIHYIGDLVQR		AEAIHYIGDLVQR	2	742.8970;752.3729	742.897	752.369	51.127	51.07	2	6	M+2H
wt19_peaks/OMPF_YDANNIYLAANYGETR_2_924.4369_51.137	1848.86	2	0.0549215	0.131782	OMPF	YDANNIYLAANYGETR		YDANNIYLAANYGETR	2	924.4369;935.3975	924.432	935.399	51.137	50.64	1	8	M+2H
wt19_peaks/MDH_DIALGEEFVNK_2_617.8220_51.154	1235.64	2	0.0244927	0.139536	MDH	DIALGEEFVNK		DIALGEEFVNK	2	617.8220;624.3012	617.82	624.301	51.154	51.68	2	13	M+2H
wt19_peaks/ODP2_FGEIEEVELGR_2_639.3228_51.174	1278.64	2	0.134436	0.0781556	ODP2	FGEIEEVELGR		FGEIEEVELGR	2	639.3228;646.3075	639.323	646.302	51.174	50.71	7	21	M+2H
wt19_peaks/GPMI_IYLHAFLDGR_3_402.2205_51.201	1206.66	3	0.00566413	0.00140381	GPMI	IYLHAFLDGR		IYLHAFLDGR	3	407.2045;402.2205	402.221	407.206	51.201	51.55	0	7	M+3H
wt19_peaks/TKT1_FEAYGWHVIR_2_639.3221_51.22	1278.65	2	0.135379	0.024128	TKT1	FEAYGWHVIR		FEAYGWHVIR	2	639.322	639.326	647.302	51.22	52.97	2	2	M+2H
wt19_peaks/SYFB_ETVDFYDLK_2_565.2715_51.247	1130.55	2	0.0368437	0.0173066	SYFB	ETVDFYDLK		ETVDFYDLK	2	565.2715;570.2622	565.275	570.26	51.247	50.47	2	6	M+2H
wt19_peaks/SUCC_ELYLGAVVDR_2_567.8106_51.257	1135.62	2	0.119626	0.109006	SUCC	ELYLGAVVDR		ELYLGAVVDR	2	567.8106;574.2909	567.812	574.293	51.257	51.56	2	9	M+2H
wt19_peaks/RPOC_SVITVGPYLR_2_552.8233_51.284	1105.65	2	0.0607503	0.0407907	RPOC	SVITVGPYLR		SVITVGPYLR	2	552.8233;559.3025	552.825	559.306	51.284	51.71	1	6	M+2H
wt19_peaks/ILVB_RPVLYLGGGVINAPAR_3_559.3022_51.296	1654.97	3	0.00562612	0.0302316	ILVB	RPVLYLGGGVINAPAR		RPVLYLGGGVINAPAR	3	559.302	551.659	559.303	51.296	52.07	0	12	M+3H
wt19_peaks/CARB_NNEVYLIEVNPR_2_739.3579_51.331	1460.76	2	0.00699636	0.0423135	CARB	NNEVYLIEVNPR		NNEVYLIEVNPR	2	739.358	730.381	739.355	51.331	51.41	0	5	M+2H
wt19_peaks/DBHA_TQLIDVIAEK_2_565.3265_51.453	1130.65	2	0.18269	0.17803	DBHA	TQLIDVIAEK		TQLIDVIAEK	2	565.3265;571.3089	565.327	571.31	51.453	51.49	4	11	M+2H
wt19_peaks/EFG_ASYTMEFLK_2_545.2733_51.459	1090.54	2	0.0167726	0.0312028	EFG	ASYTMEFLK		ASYTMEFLK	2	545.2733;550.2550	545.268	550.254	51.459	51.76	0	6	M+2H
wt19_peaks/GATZ_TAYWELVR_2_519.2745_51.54	1038.55	2	0.0362726	0.00913272	GATZ	TAYWELVR		TAYWELVR	2	519.2745;525.2562	519.275	525.257	51.54	53.29	1	10	M+2H
wt19_peaks/EFG_GYEFINDIK_2_549.7771_51.545	1099.56	2	0.0761688	0.090026	EFG	GYEFINDIK		GYEFINDIK	2	549.7771;555.2619	549.778	555.261	51.545	50.36	3	23	M+2H
wt19_peaks/OMPC:NMPC_YVDVGATYYFNK_2_720.3483_51.550	1440.69	2	0.25998	0.306473	OMPC:NMPC	YVDVGATYYFNK		YVDVGATYYFNK	2	720.3483;727.3289	720.346	727.326	51.55	50.56	7	50	M+2H
wt19_peaks/USPA_HILIAVDLSPESK_2_711.3997_51.554	1422.81	2	0.0114694	0.0731047	USPA	HILIAVDLSPESK		HILIAVDLSPESK	2	711.3997;719.3772	711.404	719.38	51.554	51.4	3	6	M+2H
wt19_peaks/MIND_LVGVIPEDQSVLR_2_712.9078_51.577	1425.82	2	0.0247876	0.0819469	MIND	LVGVIPEDQSVLR		LVGVIPEDQSVLR	2	712.9078;721.3862	712.91	721.384	51.577	53.03	2	6	M+2H
wt19_peaks/RL9_NIEFFEAR_2_513.2565_51.600	1026.51	2	0.137326	0.0983145	RL9	NIEFFEAR		NIEFFEAR	2	513.256	513.257	519.239	51.6	51.14	4	5	M+2H
wt19_peaks/USPA_HILIAVDLSPESK_3_474.6041_51.610	1423.82	3	0.0139437	0.0668511	USPA	HILIAVDLSPESK		HILIAVDLSPESK	3	474.6041;479.9225	474.605	479.923	51.61	51.43	1	21	M+3H
wt19_peaks/METE_LGLDVLVHGEAER_3_475.9071_51.614	1409.78	3	0.00361459	0.167602	METE	LGLDVLVHGEAER		LGLDVLVHGEAER	3	475.907	469.925	475.907	51.614	51.7	0	27	M+3H
wt19_peaks/ASSY_AVTGTMLVAAMK_2_603.3051_51.616	1193.65	2	0.011491	0.0262801	ASSY	AVTGTMLVAAMK		AVTGTMLVAAMK	2	603.305	596.826	603.306	51.616	51.3	0	4	M+2H
wt19_peaks/ACRA_TEPLQITTELPGR_2_736.3728_51.717	1455.79	2	0.0295207	0.01789	ACRA	TEPLQITTELPGR		TEPLQITTELPGR	2	736.373	727.897	736.371	51.717	51.6	0	2	M+2H
wt19_peaks/RL24_VIVEGINLVK_2_542.3425_51.763	1084.68	2	0.514978	0.369782	RL24	VIVEGINLVK		VIVEGINLVK	2	542.3425;548.3244	542.343	548.325	51.763	52.02	5	17	M+2H
wt19_peaks/METQ_SLDELQDGSQVAVPNDPTNLGR_3_785.3581_51.763	2327.15	3	0.00647751	0.0422631	METQ	SLDELQDGSQVAVPNDPTNLGR		SLDELQDGSQVAVPNDPTNLGR	3	785.358	775.716	785.354	51.763	51.87	0	5	M+3H
wt19_peaks/PGK_LLTTCcNIPVPSDVR_2_792.9280_51.787	1585.85	2	0.0704889	0.103008	PGK	LLTTCNIPVPSDVR	Cc@5	LLTT[Cc]NIPVPSDVR	2	792.9280;801.9014	792.925	801.898	51.787	51.88	4	13	M+2H
wt19_peaks/RL22_VLESAIANAEHNDGADIDDLK_4_553.2723_51.803	2213.08	4	0.0154524	0.00831434	RL22	VLESAIANAEHNDGADIDDLK		VLESAIANAEHNDGADIDDLK	4	553.272	553.27	559.751	51.803	51.33	1	2	M+4H
wt19_peaks/DLDH_FNLMLETK_2_498.2624_51.805	996.531	2	0.0163144	0.0164624	DLDH	FNLMLETK		FNLMLETK	2	498.262	498.266	503.251	51.805	51.76	2	2	M+2H
wt19_peaks/CRP_IAQTLLNLAK_2_542.8417_51.836	1085.68	2	0.242961	0.0783695	CRP	IAQTLLNLAK		IAQTLLNLAK	2	549.3193;542.8417	542.84	549.321	51.836	51.83	0	7	M+2H
wt19_peaks/TRPGD_LEPANTLQPILEK_2_741.3876_51.928	1466.83	2	0.00270593	0.0194576	TRPGD	LEPANTLQPILEK		LEPANTLQPILEK	2	741.388	733.417	741.394	51.928	51.6	0	2	M+2H
wt19_peaks/FABI_IAHDISSYSFVAMAK_3_547.2619_51.938	1641.83	3	0.0266125	0.0167031	FABI	IAHDISSYSFVAMAK		IAHDISSYSFVAMAK	3	553.2634;547.2619	547.277	553.259	51.938	51.87	0	3	M+3H
wt19_peaks/TOLB_SALVIQTLANGAVR_2_716.3830_52.039	1413.83	2	0.0064635	0.0193516	TOLB	SALVIQTLANGAVR		SALVIQTLANGAVR	2	716.383	706.915	716.387	52.039	52.01	0	3	M+2H
wt19_peaks/RS11_KQVSDGVAHIHASFNNTIVTITDR_4_656.6001_52.061	2626.38	4	0.0108224	0.0493909	RS11	KQVSDGVAHIHASFNNTIVTITDR		KQVSDGVAHIHASFNNTIVTITDR	4	656.6001;665.3219	656.596	665.32	52.061	52.95	1	8	M+4H
wt19_peaks/RL7_TEFDVILK_2_482.7709_52.071	965.543	2	0.382847	0.242604	RL7	TEFDVILK		TEFDVILK	2	482.7709;487.2574	482.772	487.258	52.071	52.09	9	28	M+2H
wt19_peaks/PURA_LDVLDGLK_2_436.7575_52.105	873.517	2	0.022671	0.0236706	PURA	LDVLDGLK		LDVLDGLK	2	436.757	436.759	441.245	52.105	51.94	3	4	M+2H
wt19_peaks/RPOC_FATSDLNDLYR_2_657.8214_52.129	1315.64	2	0.0684454	0.0539785	RPOC	FATSDLNDLYR		FATSDLNDLYR	2	657.8214;665.3020	657.82	665.298	52.129	51.7	3	13	M+2H
wt19_peaks/EFPL_FKGDDIVDTVTLTR_3_527.2780_52.142	1581.85	3	0.0168422	0.0118642	EFPL	FKGDDIVDTVTLTR		FKGDDIVDTVTLTR	3	527.2780;533.2630	527.283	533.265	52.142	51.74	1	5	M+3H
wt19_peaks/SUCC_AFAENWLGK_2_518.2687_52.151	1036.53	2	0.03612	0.0365434	SUCC	AFAENWLGK		AFAENWLGK	2	518.2687;524.2481	518.267	524.249	52.151	50.85	2	6	M+2H
wt19_peaks/RL22_VLESAIANAEHNDGADIDDLK_3_737.3611_52.200	2212.07	3	0.201007	0.127511	RL22	VLESAIANAEHNDGADIDDLK		VLESAIANAEHNDGADIDDLK	3	737.3611;746.0027	737.358	745.999	52.2	51.15	5	19	M+3H
wt19_peaks/SELD_FVDPNLLVGNETR_2_737.3681_52.204	1474.78	2	0.0926791	0.0620558	SELD	FVDPNLLVGNETR		FVDPNLLVGNETR	2	737.3681;746.3660	737.389	746.362	52.204	53.55	2	4	M+2H
wt19_peaks/TNAA_NIFGYQYTIPTHQGR_3_598.9734_52.214	1796.91	3	0.0117676	0.00948478	TNAA	NIFGYQYTIPTHQGR		NIFGYQYTIPTHQGR	3	598.973	598.97	606.613	52.214	51.84	0	3	M+3H
wt19_peaks/WBBI_IFDYLVSSDVEHR_3_527.2655_52.255	1581.79	3	0.0170255	0.00960421	WBBI	IFDYLVSSDVEHR		IFDYLVSSDVEHR	3	527.265	527.264	533.246	52.255	52.27	1	2	M+3H
wt19_peaks/GLTD_GSDLVVTAIAEGR_2_644.3416_52.274	1288.7	2	0.0144785	0.0474443	GLTD	GSDLVVTAIAEGR		GSDLVVTAIAEGR	2	644.3416;652.3261	644.349	652.326	52.274	51.79	1	11	M+2H
wt19_peaks/YDGA_VAFSGGEFQLNADR_2_755.8414_52.300	1511.74	2	0.0237981	0.00805865	YDGA	VAFSGGEFQLNADR		VAFSGGEFQLNADR	2	765.3376;755.8414	755.868	765.34	52.3	52.18	0	2	M+2H
wt19_peaks/GLNA_CcDILEPGTLQGYDR_2_827.8619_52.316	1637.77	2	0.006962	0.022059	GLNA	CDILEPGTLQGYDR	Cc@1	[Cc]DILEPGTLQGYDR	2	827.862	818.886	827.859	52.316	52.34	0	2	M+2H
wt19_peaks/GLNA_MFDGSSIGGWK_2_599.2649_52.328	1185.55	2	0.00562882	0.0174923	GLNA	MFDGSSIGGWK		MFDGSSIGGWK	2	599.265	592.774	599.255	52.328	51.45	0	3	M+2H
wt19_peaks/RS11_KQVSDGVAHIHASFNNTIVTITDR_4_656.6001_52.369	2626.38	4	0.00833196	0.0281895	RS11	KQVSDGVAHIHASFNNTIVTITDR		KQVSDGVAHIHASFNNTIVTITDR	4	656.6001;665.3219	656.596	665.32	52.369	52.95	1	8	M+4H
wt19_peaks/MIPA_FSLGAGVGVVEHPYK_3_520.6131_52.372	1561.84	3	0.031014	0.0508922	MIPA	FSLGAGVGVVEHPYK		FSLGAGVGVVEHPYK	3	520.6131;526.5964	520.613	526.595	52.372	51.55	3	12	M+3H
wt19_peaks/TRPB_ENPDKEQLLVVNLSGR_3_611.9717_52.380	1812.98	3	0.0306174	0.110305	TRPB	ENPDKEQLLVVNLSGR		ENPDKEQLLVVNLSGR	3	611.972	604.327	611.971	52.38	51.59	0	2	M+3H
wt19_peaks/EFTU1:EFTU2_MoVVTLIHPIAMoDDGLR_3_604.9853_52.411	1814.95	3	0.0891404	0.122223	EFTU1:EFTU2	MVVTLIHPIAMDDGLR	Mo@1;Mo@11	[Mo]VVTLIHPIA[Mo]DDGLR	3	604.9853;611.9648	604.984	611.963	52.411	51.98	3	29	M+3H
wt19_peaks/RPOB_GMPIATPVFDGAK_2_652.3241_52.462	1304.68	2	0.0506092	0.0238867	RPOB	GMPIATPVFDGAK		GMPIATPVFDGAK	2	652.3241;659.3204	652.34	659.319	52.462	52.27	3	5	M+2H
wt19_peaks/ODO1_VYYDLLEQR_2_599.8131_52.494	1199.62	2	0.0218365	0.0314236	ODO1	VYYDLLEQR		VYYDLLEQR	2	599.8131;606.2907	599.809	606.29	52.494	52.16	2	4	M+2H
wt19_peaks/OMPT_GWLLNEPNYR_2_631.3240_52.5	1262.64	2	0.0290755	0.0129722	OMPT	GWLLNEPNYR		GWLLNEPNYR	2	639.2998;631.3240	631.32	639.297	52.5	54.25	0	9	M+2H
wt19_peaks/SSPA_IIMEYLDER_2_591.2963_52.582	1182.6	2	0.018774	0.0186774	SSPA	IIMEYLDER		IIMEYLDER	2	591.2963;597.2785	591.298	597.28	52.582	52.11	2	4	M+2H
wt19_peaks/SYM_SAYPDPQALIGR_2_644.3347_52.654	1288.68	2	0.0204578	0.0429441	SYM	SAYPDPQALIGR		SAYPDPQALIGR	2	644.335	644.339	652.315	52.654	52.41	2	2	M+2H
wt19_peaks/AK1H_LAIISVVGDGMoR_2_631.3206_52.802	1247.69	2	0.0117419	0.0550836	AK1H	LAIISVVGDGMR	Mo@11	LAIISVVGDG[Mo]R	2	631.321	623.845	631.323	52.802	53.41	0	3	M+2H
wt19_peaks/ODP1_WNMLHPLETPR_3_465.2409_52.81	1395.72	3	0.00836448	0.00208637	ODP1	WNMLHPLETPR		WNMLHPLETPR	3	465.241	465.24	471.222	52.81	54.56	1	3	M+3H
wt19_peaks/CYSK_IGANMIWDAEK_2_631.2944_52.813	1248.62	2	0.0141205	0.055093	CYSK	IGANMIWDAEK		IGANMIWDAEK	2	631.294	624.309	631.288	52.813	52.14	0	6	M+2H
wt19_peaks/LEUD_FTIDAFR_2_440.2128_52.813	870.46	2	0.00562777	0.0208239	LEUD	FTIDAFR		FTIDAFR	2	440.213	435.23	440.215	52.813	52.08	0	3	M+2H
wt19_peaks/CARA_SLFDGTLQGIHR_2_681.3336_52.837	1344.71	2	0.0108892	0.0304012	CARA	SLFDGTLQGIHR		SLFDGTLQGIHR	2	681.334	672.357	681.331	52.837	52.68	0	2	M+2H
wt19_peaks/RS8_VMAGLGIAVVSTSK_2_666.8824_52.897	1333.76	2	0.119404	0.0751069	RS8	VMAGLGIAVVSTSK		VMAGLGIAVVSTSK	2	666.8824;674.3592	666.882	674.36	52.897	53.55	14	52	M+2H
wt19_peaks/SYFB_IGFVGVVHPELER_3_484.6053_52.932	1453.82	3	0.0656051	0.0795278	SYFB	IGFVGVVHPELER		IGFVGVVHPELER	3	484.6053;490.5876	484.606	490.588	52.932	51.97	3	16	M+3H
wt19_peaks/PURA_GNNVVVLGTQWGDEGK_2_836.9161_52.964	1673.84	2	0.0166354	0.0155589	PURA	GNNVVVLGTQWGDEGK		GNNVVVLGTQWGDEGK	2	836.9161;847.3890	836.919	847.388	52.964	52.91	1	2	M+2H
wt19_peaks/METQ_IVELEAPQLPR_2_640.3428_52.982	1265.73	2	0.0115415	0.08549	METQ	IVELEAPQLPR		IVELEAPQLPR	2	640.343	632.867	640.345	52.982	53.41	0	12	M+2H
wt19_peaks/ACEA_DGYTFVSHQQEVGTGYFDK_3_734.6465_52.982	2179.99	3	0.0185632	0.0841276	ACEA	DGYTFVSHQQEVGTGYFDK		DGYTFVSHQQEVGTGYFDK	3	734.646	726.664	734.641	52.982	51.78	0	6	M+3H
wt19_peaks/MIND_LVGVIPEDQSVLR_2_712.9078_52.992	1425.82	2	0.0224471	0.0377422	MIND	LVGVIPEDQSVLR		LVGVIPEDQSVLR	2	712.9078;721.3862	712.91	721.384	52.992	53.03	2	6	M+2H
wt19_peaks/SYA_LLVSELSGVEPK_2_635.8657_52.994	1271.73	2	0.0608194	0.0714617	SYA	LLVSELSGVEPK		LLVSELSGVEPK	2	635.8657;642.3450	635.867	642.348	52.994	54.11	1	3	M+2H
wt19_peaks/RS13_ISELSEGQIDTLRDEVAK_3_668.3494_53.000	2005.05	3	0.00769252	0.00454772	RS13	ISELSEGQIDTLRDEVAK		ISELSEGQIDTLRDEVAK	3	668.3494;675.9955	668.348	675.992	53	54.22	5	18	M+3H
wt19_peaks/TOLB_SALVIQTLANGAVR_2_716.3830_53.007	1413.83	2	0.0268888	0.0469489	TOLB	SALVIQTLANGAVR		SALVIQTLANGAVR	2	716.383	706.915	716.387	53.007	52.01	0	3	M+2H
wt19_peaks/SYGB_LAMQVVVLR_2_514.8166_53.012	1029.64	2	0.0218109	0.024371	SYGB	LAMQVVVLR		LAMQVVVLR	2	514.8166;521.2964	514.818	521.299	53.012	53.05	2	5	M+2H
wt19_peaks/RL3_GLWEFR_2_404.2087_53.056	808.423	2	0.0223238	0.00148266	RL3	GLWEFR		GLWEFR	2	404.209	404.212	409.197	53.056	53.47	0	3	M+2H
wt19_peaks/EFG_GGVIPGEYIPAVDK_2_707.8852_53.062	1415.77	2	0.116194	0.157984	EFG	GGVIPGEYIPAVDK		GGVIPGEYIPAVDK	2	707.8852;715.3629	707.883	715.361	53.062	53.72	5	31	M+2H
wt19_peaks/CATE_VVAILLNDEVR_2_628.3410_53.08	1241.73	2	0.0300106	0.0675995	CATE	VVAILLNDEVR		VVAILLNDEVR	2	628.341	620.867	628.345	53.08	54.83	0	2	M+2H
wt19_peaks/PNTB_EITAEETAELLK_2_680.3388_53.095	1347.71	2	0.0415714	0.0744979	PNTB	EITAEETAELLK		EITAEETAELLK	2	680.339	673.857	680.337	53.095	52.49	0	9	M+2H
wt19_peaks/SECB_DISFEAPNAPHVFQK_3_567.2869_53.105	1701.86	3	0.0896168	0.0682147	SECB	DISFEAPNAPHVFQK		DISFEAPNAPHVFQK	3	567.2869;573.9344	567.287	573.934	53.105	53.3	4	16	M+3H
wt19_peaks/RS1_QEDANFSNNAMAEAFK_2_893.8949_53.105	1787.78	2	0.0168929	0.0100521	RS1	QEDANFSNNAMAEAFK		QEDANFSNNAMAEAFK	2	893.895	893.889	904.358	53.105	53	2	2	M+2H
wt19_peaks/SYN_VSTLDLENLPR_2_628.8448_53.108	1257.69	2	0.0310645	0.116276	SYN	VSTLDLENLPR		VSTLDLENLPR	2	628.8448;636.3288	628.846	636.324	53.108	53.81	1	4	M+2H
wt19_peaks/ARLY_DTVSELLTANR_2_617.2992_53.128	1219.64	2	0.00713875	0.0295648	ARLY	DTVSELLTANR		DTVSELLTANR	2	617.299	609.82	617.298	53.128	53.21	0	2	M+2H
wt19_peaks/CH60_AAVEEGVVAGGGVALIR_2_784.4448_53.138	1568.89	2	0.0489065	0.0628537	CH60	AAVEEGVVAGGGVALIR		AAVEEGVVAGGGVALIR	2	784.4448;794.4169	784.444	794.415	53.138	53.57	6	24	M+2H
wt19_peaks/SYN_SVVPVADVLQGR_2_620.3557_53.181	1240.71	2	0.0471787	0.069861	SYN	SVVPVADVLQGR		SVVPVADVLQGR	2	620.3557;628.3361	620.357	628.333	53.181	53.26	4	13	M+2H
wt19_peaks/SSB_VILVGNLGQDPEVR_2_754.9265_53.187	1509.85	2	0.0253234	0.027829	SSB	VILVGNLGQDPEVR		VILVGNLGQDPEVR	2	754.9265;764.3970	754.926	764.398	53.187	52.91	3	5	M+2H
wt19_peaks/IF1_VTVELTPYDLSK_2_682.8706_53.188	1365.74	2	0.169353	0.0808288	IF1	VTVELTPYDLSK		VTVELTPYDLSK	2	682.8706;689.3508	682.87	689.35	53.188	53.45	3	16	M+2H
wt19_peaks/CYSI_AYAEIWLDQEK_2_690.3204_53.189	1366.68	2	0.100391	0.0265787	CYSI	AYAEIWLDQEK		AYAEIWLDQEK	2	690.32	683.338	690.318	53.189	54.31	0	5	M+2H
wt19_peaks/SYM_VALIENAEFVEGSDK_2_819.3865_53.227	1621.82	2	0.0147027	0.0149509	SYM	VALIENAEFVEGSDK		VALIENAEFVEGSDK	2	819.386	810.91	819.385	53.227	53.16	0	2	M+2H
wt19_peaks/CH60_EMoLPVLEAVAK_2_608.3209_53.318	1216.67	2	0.0465183	0.0144976	CH60	EMLPVLEAVAK	Mo@2	E[Mo]LPVLEAVAK	2	608.3209;614.3148	608.337	614.319	53.318	54.46	2	4	M+2H
wt19_peaks/FABB_AMASGVSACcLATPFK_2_755.8752_53.328	1511.75	2	0.0152406	0.0241928	FABB	AMASGVSACLATPFK	Cc@9	AMASGVSA[Cc]LATPFK	2	755.8752;763.8530	755.874	763.85	53.328	53.53	1	6	M+2H
wt19_peaks/GLTD_IFEAAELSHQTNTLPEVCcGR_3_767.0158_53.333	2274.12	3	0.00900126	0.030675	GLTD	IFEAAELSHQTNTLPEVCGR	Cc@18	IFEAAELSHQTNTLPEV[Cc]GR	3	767.016	758.04	767.013	53.333	53.41	0	2	M+3H
wt19_peaks/RBSB_LAATIAQLPDQIGAK_2_755.4362_53.346	1510.87	2	0.0176647	0.0231042	RBSB	LAATIAQLPDQIGAK		LAATIAQLPDQIGAK	2	755.4362;764.4071	755.436	764.409	53.346	53.73	2	3	M+2H
wt19_peaks/SYFB_EGETLVLLDGTEAK_2_737.8846_53.358	1475.77	2	0.0292965	0.0257326	SYFB	EGETLVLLDGTEAK		EGETLVLLDGTEAK	2	737.8846;745.3646	737.886	745.364	53.358	53.11	2	4	M+2H
wt19_peaks/EFG_LHFGSYHDVDSSELAFK_3_651.3112_53.364	1953.93	3	0.0690798	0.0743862	EFG	LHFGSYHDVDSSELAFK		LHFGSYHDVDSSELAFK	3	651.3112;658.6264	651.312	658.623	53.364	52.65	2	4	M+3H
wt19_peaks/RNE_QDIGEILIDNPK_2_677.8600_53.467	1355.73	2	0.015636	0.0132967	RNE	QDIGEILIDNPK		QDIGEILIDNPK	2	677.8600;685.3470	677.865	685.343	53.467	53.58	1	2	M+2H
wt19_peaks/MREB_GMVLTGGGALLR_2_572.8287_53.496	1145.66	2	0.028048	0.0271465	MREB	GMVLTGGGALLR		GMVLTGGGALLR	2	572.8287;580.3054	572.83	580.307	53.496	53.28	3	10	M+2H
wt19_peaks/RPOB_LSALVEIYR_2_532.3099_53.525	1064.62	2	0.165116	0.139124	RPOB	LSALVEIYR		LSALVEIYR	2	532.3099;538.2910	532.312	538.294	53.525	53.07	6	18	M+2H
wt19_peaks/YAJC_DFVAAVLPK_2_480.2799_53.537	960.564	2	0.0163897	0.0382122	YAJC	DFVAAVLPK		DFVAAVLPK	2	480.2799;485.2677	480.282	485.267	53.537	54.32	3	16	M+2H
wt19_peaks/PEPQ_ADGIGSLLPAAR_2_578.3043_53.558	1141.64	2	0.0188945	0.018091	PEPQ	ADGIGSLLPAAR		ADGIGSLLPAAR	2	578.304	570.823	578.301	53.558	53.89	0	2	M+2H
wt19_peaks/G6PD_TPELNLFK_2_481.2721_53.563	962.544	2	0.0130189	0.016371	G6PD	TPELNLFK		TPELNLFK	2	481.272	481.272	486.257	53.563	52.28	1	2	M+2H
wt19_peaks/ILVC_VVIVGCcGAQGLNQGLNMR_3_637.6408_53.610	1887.99	3	0.0178598	0.0443926	ILVC	VVIVGCGAQGLNQGLNMR	Cc@6	VVIVG[Cc]GAQGLNQGLNMR	3	637.641	629.33	637.639	53.61	53.72	0	5	M+3H
wt19_peaks/ACEA_KGYINSLGALTGGQALQQAK_3_682.0173_53.639	2020.12	3	0.00613943	0.0200263	ACEA	KGYINSLGALTGGQALQQAK		KGYINSLGALTGGQALQQAK	3	682.017	673.373	682.014	53.639	52.14	0	7	M+3H
wt19_peaks/SYE_FANPQEGSVVFDDQIR_3_615.2885_53.646	1823.89	3	0.0266452	0.0160275	SYE	FANPQEGSVVFDDQIR		FANPQEGSVVFDDQIR	3	615.288	607.964	615.276	53.646	53.57	0	2	M+3H
wt19_peaks/YIDC_GGDVEQALLPAYPK_2_729.3855_53.649	1458.77	2	0.0119631	0.0255602	YIDC	GGDVEQALLPAYPK		GGDVEQALLPAYPK	2	729.385	729.386	737.362	53.649	53.55	2	2	M+2H
wt19_peaks/DHE4_FHPSVNLSILK_3_423.8956_53.682	1256.74	3	0.000785914	0.000799641	DHE4	FHPSVNLSILK		FHPSVNLSILK	3	423.896	418.912	423.897	53.682	53.91	0	6	M+3H
wt19_peaks/SYK1_EQGIAFPNDFR_2_655.2945_53.715	1294.63	2	0.0311134	0.024208	SYK1	EQGIAFPNDFR		EQGIAFPNDFR	2	655.294	647.315	655.292	53.715	53.63	0	3	M+2H
wt19_peaks/PHEA_TSENPLLALR_2_564.2986_53.720	1114.63	2	0.00785138	0.0150656	PHEA	TSENPLLALR		TSENPLLALR	2	564.299	557.317	564.297	53.72	52.99	0	5	M+2H
wt19_peaks/ACKA_LVLVLNCcGSSSLK_2_695.3939_53.744	1390.79	2	0.0588958	0.0210894	ACKA	LVLVLNCGSSSLK	Cc@7	LVLVLN[Cc]GSSSLK	2	695.394	695.393	702.87	53.744	54.1	4	10	M+2H
wt19_peaks/GLTB_IIYDYFR_2_500.2432_53.786	990.517	2	0.0153149	0.0732545	GLTB	IIYDYFR		IIYDYFR	2	500.243	495.259	500.244	53.786	53.44	0	5	M+2H
wt19_peaks/DKSA_AAQEEEFSLELR_2_711.3535_53.806	1422.7	2	0.0391572	0.0333542	DKSA	AAQEEEFSLELR		AAQEEEFSLELR	2	711.3535;719.3307	711.35	719.326	53.806	53.7	5	8	M+2H
wt19_peaks/SLYD_FNVEVVAIR_2_523.8037_53.876	1047.61	2	0.280219	0.178232	SLYD	FNVEVVAIR		FNVEVVAIR	2	523.8037;530.2858	523.804	530.285	53.876	54.03	3	19	M+2H
wt19_peaks/SYN_VSTLDLENLPR_2_628.8448_53.898	1257.69	2	0.04892	0.0742262	SYN	VSTLDLENLPR		VSTLDLENLPR	2	628.8448;636.3288	628.846	636.324	53.898	53.81	1	4	M+2H
wt19_peaks/NUSG_ATPVELDFSQVEK_2_731.8759_53.913	1463.75	2	0.109168	0.0392895	NUSG	ATPVELDFSQVEK		ATPVELDFSQVEK	2	731.8759;739.3538	731.875	739.353	53.913	53.72	1	7	M+2H
wt19_peaks/SYN_IYTFGPTFR_2_551.2889_53.917	1102.58	2	0.0239313	0.0083083	SYN	IYTFGPTFR		IYTFGPTFR	2	551.2889;557.2727	551.291	557.273	53.917	54.32	1	4	M+2H
wt19_peaks/UPP_ITVVPILR_2_455.8060_53.937	911.617	2	0.0102404	0.061839	UPP	ITVVPILR		ITVVPILR	2	455.8060;461.2909	455.808	461.292	53.937	54.21	1	5	M+2H
wt19_peaks/DLDH_YDAVLVAIGR_2_538.8078_53.958	1077.62	2	0.168794	0.182332	DLDH	YDAVLVAIGR		YDAVLVAIGR	2	538.8078;545.2856	538.809	545.29	53.958	53.89	5	26	M+2H
wt19_peaks/SYA_LLVSELSGVEPK_2_635.8657_53.961	1271.73	2	0.042328	0.0258965	SYA	LLVSELSGVEPK		LLVSELSGVEPK	2	635.8657;642.3450	635.867	642.348	53.961	54.11	1	3	M+2H
wt19_peaks/PDXJ_AATFAASLGLK_2_525.2967_54.01	1050.61	2	0.00870289	0.0290889	PDXJ	AATFAASLGLK		AATFAASLGLK	2	525.2967;531.2880	525.304	531.286	54.01	52.26	1	2	M+2H
wt19_peaks/SUHB_LPHFAVSIAVR_3_403.9054_54.040	1211.73	3	0.00202675	0.00221898	SUHB	LPHFAVSIAVR		LPHFAVSIAVR	3	403.9054;409.2261	403.909	409.226	54.04	54.23	0	3	M+3H
wt19_peaks/6PGD_QQIGVVGMAVMGR_2_673.3572_54.078	1346.72	2	0.00979523	0.0475762	6PGD	QQIGVVGMAVMGR		QQIGVVGMAVMGR	2	673.3572;682.3356	673.358	682.331	54.078	55.49	1	2	M+2H
wt19_peaks/RS11_QGNALGWATAGGSGFR_2_775.3822_54.082	1550.76	2	0.0332483	0.00289202	RS11	QGNALGWATAGGSGFR		QGNALGWATAGGSGFR	2	775.3822;786.3512	775.38	786.347	54.082	53.39	5	26	M+2H
wt19_peaks/EFG_AGPLAGYPVVDMoGIR_2_766.4040_54.084	1532.8	2	0.0228398	0.0341262	EFG	AGPLAGYPVVDMGIR	Mo@12	AGPLAGYPVVD[Mo]GIR	2	766.4040;775.3763	766.401	775.374	54.084	54.11	2	13	M+2H
wt19_peaks/AK1H_ANINIVAIAQGSSER_2_782.3868_54.116	1543.83	2	0.0089794	0.0545383	AK1H	ANINIVAIAQGSSER		ANINIVAIAQGSSER	2	782.387	771.916	782.385	54.116	54.33	0	8	M+2H
wt19_peaks/DNAK_QAVTNPQNTLFAIK_2_772.9303_54.147	1545.85	2	0.0340781	0.0525035	DNAK	QAVTNPQNTLFAIK		QAVTNPQNTLFAIK	2	772.9303;782.4015	772.926	782.398	54.147	54.11	2	11	M+2H
wt19_peaks/TSX_NDTYLEYEAFAK_2_732.3520_54.184	1464.68	2	0.214463	0.0241768	TSX	NDTYLEYEAFAK		NDTYLEYEAFAK	2	732.3520;739.3358	732.339	739.318	54.184	55.45	2	4	M+2H
wt19_peaks/RL10_LATLPTYEEAIAR_2_724.3949_54.240	1448.79	2	0.311124	0.216463	RL10	LATLPTYEEAIAR		LATLPTYEEAIAR	2	724.3949;732.3718	724.394	732.37	54.24	54.15	5	31	M+2H
wt19_peaks/IDH_HMoGWTEAADLIVK_2_752.3481_54.241	1487.74	2	0.0173505	0.0241803	IDH	HMGWTEAADLIVK	Mo@2	H[Mo]GWTEAADLIVK	2	752.348	743.872	752.347	54.241	54.21	0	2	M+2H
wt19_peaks/MSCS_QILTNIIQSEDR_2_715.3657_54.266	1430.77	2	0.0137761	0.131813	MSCS	QILTNIIQSEDR		QILTNIIQSEDR	2	715.3657;724.3779	715.386	724.36	54.266	53.72	2	3	M+2H
wt19_peaks/HSLO_LYHEEEVTVYDPQDVEFK_3_747.3730_54.267	2242.05	3	0.0231573	0.00595524	HSLO	LYHEEEVTVYDPQDVEFK		LYHEEEVTVYDPQDVEFK	3	747.373	747.352	754.663	54.267	54.45	2	3	M+3H
wt19_peaks/RL17_VVEPLITLAK_2_541.8453_54.291	1083.69	2	0.382043	0.256287	RL17	VVEPLITLAK		VVEPLITLAK	2	541.8453;547.3289	541.845	547.329	54.291	54.62	4	25	M+2H
wt19_peaks/LEUC_AGLVAPDETTFNYVK_2_821.3949_54.328	1625.83	2	0.00526799	0.0456332	LEUC	AGLVAPDETTFNYVK		AGLVAPDETTFNYVK	2	821.395	812.915	821.39	54.328	54.39	0	5	M+2H
wt19_peaks/ISCS_EGFEVTYLAPQR_2_705.3573_54.336	1410.71	2	0.0476403	0.0385583	ISCS	EGFEVTYLAPQR		EGFEVTYLAPQR	2	705.3573;713.3407	705.357	713.333	54.336	54.33	3	11	M+2H
wt19_peaks/SERC_ASIYNAMPLEGVK_2_704.3445_54.344	1393.73	2	0.0105328	0.0352701	SERC	ASIYNAMPLEGVK		ASIYNAMPLEGVK	2	704.345	696.864	704.341	54.344	54.32	0	3	M+2H
wt19_peaks/CAPP_AGIELTLFHGR_3_410.5448_54.359	1215.68	3	0.000743654	0.00082947	CAPP	AGIELTLFHGR		AGIELTLFHGR	3	410.545	405.228	410.546	54.359	54.28	0	4	M+3H
wt19_peaks/CAPP_LPVEFVPVR_2_528.3096_54.428	1056.63	2	0.0482133	0.0868075	CAPP	LPVEFVPVR		LPVEFVPVR	2	528.3096;534.2978	528.317	534.299	54.428	54.75	3	15	M+2H
wt19_peaks/OMPT_GWLLNEPNYR_2_631.3240_54.436	1262.64	2	0.0254444	0.0128404	OMPT	GWLLNEPNYR		GWLLNEPNYR	2	639.2998;631.3240	631.32	639.297	54.436	54.25	0	9	M+2H
wt19_peaks/TALB_LTIAPALLK_2_470.3144_54.440	940.632	2	0.0586287	0.0884988	TALB	LTIAPALLK		LTIAPALLK	2	470.3144;475.3000	470.316	475.301	54.44	55.14	1	12	M+2H
wt19_peaks/ACKA_LGVLGFEVDHER_3_457.5735_54.44	1372.72	3	0.0153626	0.00772827	ACKA	LGVLGFEVDHER		LGVLGFEVDHER	3	457.574	457.574	463.224	54.44	52.69	1	8	M+3H
wt19_peaks/NLPA_NSPYVNILVAR_2_631.3239_54.443	1246.7	2	0.0123647	0.0235752	NLPA	NSPYVNILVAR		NSPYVNILVAR	2	631.324	623.352	631.328	54.443	54.82	0	2	M+2H
wt19_peaks/SYM_VALIENAEFVEGSDK_2_819.3865_54.486	1621.82	2	0.00811125	0.0212859	SYM	VALIENAEFVEGSDK		VALIENAEFVEGSDK	2	819.386	810.91	819.385	54.486	53.16	0	2	M+2H
wt19_peaks/MASY_EQDAPITADQLLAPCcDGER_3_708.3127_54.509	2100.99	3	0.00910856	0.0211089	MASY	EQDAPITADQLLAPCDGER	Cc@15	EQDAPITADQLLAP[Cc]DGER	3	708.313	700.329	708.305	54.509	54.53	0	2	M+3H
wt19_peaks/KPRS_VFAYATHPIFSGNAANNLR_3_688.3539_54.517	2065.06	3	0.0043712	0.0121287	KPRS	VFAYATHPIFSGNAANNLR		VFAYATHPIFSGNAANNLR	3	688.3539;697.3318	688.354	697.327	54.517	54.17	1	7	M+3H
wt19_peaks/ACEA_GSVNPECcTLAQLGAAK_2_817.8874_54.530	1616.82	2	0.0148583	0.129024	ACEA	GSVNPECTLAQLGAAK	Cc@7	GSVNPE[Cc]TLAQLGAAK	2	817.887	808.41	817.881	54.53	54.04	0	9	M+2H
wt19_peaks/CH60_EMoLPVLEAVAK_2_608.3209_54.541	1216.67	2	0.0245165	0.0283735	CH60	EMLPVLEAVAK	Mo@2	E[Mo]LPVLEAVAK	2	608.3209;614.3148	608.337	614.319	54.541	54.46	2	4	M+2H
wt19_peaks/CH60_AAVEEGVVAGGGVALIR_3_523.3001_54.554	1569.9	3	0.0209897	0.0143061	CH60	AAVEEGVVAGGGVALIR		AAVEEGVVAGGGVALIR	3	523.3	523.299	529.946	54.554	53.8	1	3	M+3H
wt19_peaks/PNP_DGISALQMDIK_2_595.8095_54.556	1191.62	2	0.038935	0.0304901	PNP	DGISALQMDIK		DGISALQMDIK	2	595.8095;602.2925	595.808	602.289	54.556	54.48	1	4	M+2H
wt19_peaks/YDJA_APLIITVVAK_2_512.8428_54.577	1025.68	2	0.0320037	0.0263321	YDJA	APLIITVVAK		APLIITVVAK	2	512.8428;518.3261	512.842	518.326	54.577	54.34	2	6	M+2H
wt19_peaks/CATE_VVAILLNDEVR_2_628.3410_54.583	1241.73	2	0.0173019	0.0310082	CATE	VVAILLNDEVR		VVAILLNDEVR	2	628.341	620.867	628.345	54.583	54.83	0	2	M+2H
wt19_peaks/ILVC_ANYFNTLNLR_2_621.2976_54.593	1226.64	2	0.0374064	0.0191741	ILVC	ANYFNTLNLR		ANYFNTLNLR	2	621.298	613.32	621.297	54.593	55.07	0	13	M+2H
wt19_peaks/OPPA_LVKPWVGGYTGKDPLDNTYTR_4_595.8125_54.594	2383.25	4	0.0340455	0.0244358	OPPA	LVKPWVGGYTGKDPLDNTYTR		LVKPWVGGYTGKDPLDNTYTR	4	595.8125;602.8012	595.813	602.793	54.594	54.3	1	2	M+4H
wt19_peaks/GLTB_VGPGELMVIDTR_2_651.3223_54.597	1287.68	2	0.0168527	0.0448481	GLTB	VGPGELMVIDTR		VGPGELMVIDTR	2	651.322	643.843	651.321	54.597	54.84	0	6	M+2H
wt19_peaks/CARA_SALLVLEDGTQFHGR_3_555.2697_54.613	1644.87	3	0.0354132	0.0164852	CARA	SALLVLEDGTQFHGR		SALLVLEDGTQFHGR	3	555.27	548.29	555.27	54.613	54.31	0	12	M+3H
wt19_peaks/ALF1_LINAVQDVYLDSK_2_747.3727_54.628	1478.8	2	0.0106068	0.0223384	ALF1	LINAVQDVYLDSK		LINAVQDVYLDSK	2	747.373	739.399	747.375	54.628	54.06	0	3	M+2H
wt19_peaks/PEPQ_ADGIGSLLPAAR_2_578.3043_54.644	1141.64	2	0.031238	0.0185543	PEPQ	ADGIGSLLPAAR		ADGIGSLLPAAR	2	578.304	570.823	578.301	54.644	53.89	0	2	M+2H
wt19_peaks/SYE_FANPQEGSVVFDDQIR_3_615.2885_54.678	1823.89	3	0.0151656	0.0174392	SYE	FANPQEGSVVFDDQIR		FANPQEGSVVFDDQIR	3	615.288	607.964	615.276	54.678	53.57	0	2	M+3H
wt19_peaks/ADHE_IAELAGFSVPENTK_2_738.3827_54.715	1476.78	2	0.0221275	0.0368928	ADHE	IAELAGFSVPENTK		IAELAGFSVPENTK	2	738.3827;746.3689	738.391	746.367	54.715	54.13	3	11	M+2H
wt19_peaks/CAPP_AGIELTLFHGR_3_410.5448_54.735	1215.68	3	0.000865002	0.00155828	CAPP	AGIELTLFHGR		AGIELTLFHGR	3	410.545	405.228	410.546	54.735	54.28	0	4	M+3H
wt19_peaks/DHE4_FHPSVNLSILK_3_423.8956_54.753	1256.74	3	0.00130024	0.000795221	DHE4	FHPSVNLSILK		FHPSVNLSILK	3	423.896	418.912	423.897	54.753	53.91	0	6	M+3H
wt19_peaks/RS7_FVNILMoVDGK_2_576.3111_54.79	1152.62	2	0.0105879	0.204287	RS7	FVNILMVDGK	Mo@6	FVNIL[Mo]VDGK	2	576.3111;582.2962	576.311	582.293	54.79	56.54	5	23	M+2H
wt19_peaks/GPMI_IYLHAFLDGR_2_610.3092_54.834	1205.66	2	0.01169	0.0183006	GPMI	IYLHAFLDGR		IYLHAFLDGR	2	610.309	602.828	610.306	54.834	55.01	0	2	M+2H
wt19_peaks/PYRB_VIASCcFFEASTR_2_701.8183_54.857	1388.68	2	0.0103126	0.206086	PYRB	VIASCFFEASTR	Cc@5	VIAS[Cc]FFEASTR	2	701.818	694.338	701.816	54.857	54.3	0	20	M+2H
wt19_peaks/RL30_GMINAVSFMoVK_2_606.8119_54.865	1213.62	2	0.0219745	0.0354375	RL30	GMINAVSFMVK	Mo@9	GMINAVSF[Mo]VK	2	606.812	606.81	613.291	54.865	54.35	1	2	M+2H
wt19_peaks/RL30_GMoINAVSFMVK_2_606.8100_54.871	1213.62	2	0.0219211	0.0344504	RL30	GMINAVSFMVK	Mo@2	G[Mo]INAVSFMVK	2	606.81	606.81	613.291	54.871	54.31	1	3	M+2H
wt19_peaks/FABI_AIPNYNVMGLAK_2_645.8495_54.899	1291.69	2	0.0229728	0.0883027	FABI	AIPNYNVMGLAK		AIPNYNVMGLAK	2	645.85	645.848	653.326	54.899	54.09	1	3	M+2H
wt19_peaks/RS13_HAVIALTSIYGVGK_3_476.9447_54.960	1430.84	3	0.137021	0.108024	RS13	HAVIALTSIYGVGK		HAVIALTSIYGVGK	3	476.9447;482.5952	476.946	482.596	54.96	54.18	6	28	M+3H
wt19_peaks/SERA_EISLMoKPGSLLINASR_3_589.3055_54.968	1746.98	3	0.173044	0.128127	SERA	EISLMKPGSLLINASR	Mo@5	EISL[Mo]KPGSLLINASR	3	589.306	582.326	589.306	54.968	53.65	0	2	M+3H
wt19_peaks/METQ_ESPYVNLIVTR_2_645.8463_54.971	1291.71	2	0.0212908	0.0885972	METQ	ESPYVNLIVTR		ESPYVNLIVTR	2	645.8463;653.3301	645.857	653.335	54.971	54.36	1	10	M+2H
wt19_peaks/OMPT_YEDFELGGTFK_2_653.3210_54.972	1306.61	2	0.0875453	0.00855234	OMPT	YEDFELGGTFK		YEDFELGGTFK	2	659.2898;653.3210	653.304	659.286	54.972	54.45	0	15	M+2H
wt19_peaks/CAPP_LMATQAWLEAR_2_645.3297_54.977	1290.67	2	0.014938	0.0915214	CAPP	LMATQAWLEAR		LMATQAWLEAR	2	645.3297;653.3200	645.338	653.314	54.977	55.79	1	5	M+2H
wt19_peaks/SPEA_VIESLIHSGEPLGLEAGSK_3_653.3312_54.978	1938.05	3	0.0163416	0.0624551	SPEA	VIESLIHSGEPLGLEAGSK		VIESLIHSGEPLGLEAGSK	3	653.331	646.018	653.33	54.978	55.65	0	2	M+3H
wt19_peaks/RS13_HAVIALTSIYGVGK_2_723.3913_54.982	1429.83	2	0.0977627	0.0803342	RS13	HAVIALTSIYGVGK		HAVIALTSIYGVGK	2	723.391	714.915	723.389	54.982	55.04	0	4	M+2H
wt19_peaks/CSPB_GFGFISPVDGSK_2_605.8094_54.988	1211.62	2	0.0294601	0.0126768	CSPB	GFGFISPVDGSK		GFGFISPVDGSK	2	605.809	605.809	612.29	54.988	54.66	2	7	M+2H
wt19_peaks/OMPA_RAQSVVDYLISK_2_689.8881_55.034	1379.78	2	0.181523	0.152094	OMPA	RAQSVVDYLISK		RAQSVVDYLISK	2	689.8881;698.3643	689.889	698.363	55.034	54.83	6	7	M+2H
wt19_peaks/RS9_LDLYITVK_2_482.7886_55.039	965.58	2	0.423045	0.291395	RS9	LDLYITVK		LDLYITVK	2	482.7886;487.2758	482.79	487.276	55.039	55.62	8	32	M+2H
wt19_peaks/SEQA_VYFAADEQTLLK_2_699.3630_55.04	1398.74	2	0.030133	0.00847274	SEQA	VYFAADEQTLLK		VYFAADEQTLLK	2	699.3630;706.3502	699.37	706.349	55.04	56.79	1	2	M+2H
wt19_peaks/OMPA_SDVLFNFNK_2_542.2773_55.128	1084.56	2	0.944857	0.777955	OMPA	SDVLFNFNK		SDVLFNFNK	2	542.2773;548.2596	542.278	548.26	55.128	54.38	11	36	M+2H
wt19_peaks/RL2_SANIALVLYK_2_546.3263_55.154	1092.65	2	0.462023	0.32949	RL2	SANIALVLYK		SANIALVLYK	2	546.3263;552.3077	546.327	552.309	55.154	54.64	7	42	M+2H
wt19_peaks/CYSI_AYAEIWLDQEK_2_690.3204_55.185	1366.68	2	0.0153979	0.0163586	CYSI	AYAEIWLDQEK		AYAEIWLDQEK	2	690.32	683.338	690.318	55.185	54.31	0	5	M+2H
wt19_peaks/ADHE_IAELAGFSVPENTK_2_738.3827_55.198	1476.78	2	0.0310788	0.0771627	ADHE	IAELAGFSVPENTK		IAELAGFSVPENTK	2	738.3827;746.3689	738.391	746.367	55.198	54.13	3	11	M+2H
wt19_peaks/RBSB_FNVLASQPADFDR_2_740.3678_55.204	1480.73	2	0.0268355	0.0142194	RBSB	FNVLASQPADFDR		FNVLASQPADFDR	2	740.3678;749.3398	740.365	749.339	55.204	55.11	3	5	M+2H
wt19_peaks/PYRI_ITIGLNLPSGEMoGR_2_746.3661_55.205	1474.78	2	0.0139945	0.0796314	PYRI	ITIGLNLPSGEMGR	Mo@12	ITIGLNLPSGE[Mo]GR	2	746.366	737.391	746.364	55.205	55.61	0	10	M+2H
wt19_peaks/SYS_GEIIDEDDLPIK_2_678.8500_55.209	1357.7	2	0.0182644	0.0178071	SYS	GEIIDEDDLPIK		GEIIDEDDLPIK	2	678.8500;685.3322	678.849	685.33	55.209	55.06	2	4	M+2H
wt19_peaks/MASY_IYQLKPNPAVLICcR_3_568.9728_55.279	1686.97	3	0.0066042	0.023062	MASY	IYQLKPNPAVLICR	Cc@13	IYQLKPNPAVLI[Cc]R	3	568.973	562.324	568.971	55.279	54.12	0	6	M+3H
wt19_peaks/G6PI_NINPTQTAAWQALQK_2_842.4518_55.279	1684.89	2	0.00954925	0.0199287	G6PI	NINPTQTAAWQALQK		NINPTQTAAWQALQK	2	842.4518;853.4122	842.445	853.412	55.279	55.36	1	2	M+2H
wt19_peaks/MASY_GSGPYFYLPK_2_570.2735_55.287	1129.58	2	0.00855381	0.0499181	MASY	GSGPYFYLPK		GSGPYFYLPK	2	570.274	564.79	570.274	55.287	54.4	0	11	M+2H
wt19_peaks/RS1_GGFTVELNGIR_2_581.8149_55.320	1163.63	2	0.104296	0.117109	RS1	GGFTVELNGIR		GGFTVELNGIR	2	581.8149;589.2888	581.815	589.293	55.32	55.4	2	35	M+2H
wt19_peaks/SYN_IYTFGPTFR_2_551.2889_55.442	1102.58	2	0.0798623	0.0359709	SYN	IYTFGPTFR		IYTFGPTFR	2	551.2889;557.2727	551.291	557.273	55.442	54.32	1	4	M+2H
wt19_peaks/RS11_QGNALGWATAGGSGFR_3_517.2649_55.467	1551.77	3	0.0257528	0.0147169	RS11	QGNALGWATAGGSGFR		QGNALGWATAGGSGFR	3	517.265	517.256	524.567	55.467	55.53	4	4	M+3H
wt19_peaks/EFG_HASDDEPFSALAFK_3_512.2452_55.501	1536.73	3	0.00664922	0.00507873	EFG	HASDDEPFSALAFK		HASDDEPFSALAFK	3	512.2452;517.8954	512.245	517.894	55.501	55.84	5	26	M+3H
wt19_peaks/EFG_AGPLAGYPVVDMoGIR_2_766.4040_55.541	1532.8	2	0.00490581	0.108888	EFG	AGPLAGYPVVDMGIR	Mo@12	AGPLAGYPVVD[Mo]GIR	2	766.4040;775.3763	766.401	775.374	55.541	54.11	2	13	M+2H
wt19_peaks/DEOB_FGDVGADTLGHIAEACcAK_3_611.2919_55.550	1833.88	3	0.0119099	0.00997347	DEOB	FGDVGADTLGHIAEACAK	Cc@16	FGDVGADTLGHIAEA[Cc]AK	3	611.2919;618.2825	611.293	618.273	55.55	53.94	3	4	M+3H
wt19_peaks/LIVJ_KGNANVVFFDGITAGEK_2_894.4279_55.666	1767.91	2	0.00264244	0.0100941	LIVJ	KGNANVVFFDGITAGEK		KGNANVVFFDGITAGEK	2	894.428	883.958	894.427	55.666	55.54	0	2	M+2H
wt19_peaks/RPOB_FTTIHIQELACcVSR_3_558.9596_55.673	1676.88	3	0.0178696	0.00339279	RPOB	FTTIHIQELACVSR	Cc@11	FTTIHIQELA[Cc]VSR	3	558.9596;565.6068	558.96	565.607	55.673	55.98	3	12	M+3H
wt19_peaks/BAMB_ELGSVNDFIVDGNR_2_767.8852_55.693	1535.76	2	0.0127451	0.0138978	BAMB	ELGSVNDFIVDGNR		ELGSVNDFIVDGNR	2	767.8852;777.3580	767.879	777.351	55.693	55.66	1	2	M+2H
wt19_peaks/PYRI_GTVIDHIPAQIGFK_3_505.2649_55.717	1497.84	3	0.00696873	0.0599708	PYRI	GTVIDHIPAQIGFK		GTVIDHIPAQIGFK	3	505.265	499.281	505.263	55.717	56.14	0	14	M+3H
wt19_peaks/DAPD_IDGQWVTHQWLK_3_504.2681_55.727	1512.8	3	0.00934363	0.00365709	DAPD	IDGQWVTHQWLK		IDGQWVTHQWLK	3	510.5806;504.2681	504.265	510.58	55.727	57.07	0	6	M+3H
wt19_peaks/YGFZ_VLLGVAGFQAR_2_565.8362_55.752	1131.68	2	0.00933518	0.0233976	YGFZ	VLLGVAGFQAR		VLLGVAGFQAR	2	565.8362;573.3131	565.838	573.316	55.752	55.56	1	5	M+2H
wt19_peaks/KPRS_VFAYATHPIFSGNAANNLR_3_688.3539_55.775	2065.06	3	0.0232095	0.0381207	KPRS	VFAYATHPIFSGNAANNLR		VFAYATHPIFSGNAANNLR	3	688.3539;697.3318	688.354	697.327	55.775	54.17	1	7	M+3H
wt19_peaks/ACKA_YIGAYTALMDGR_2_665.8312_55.807	1331.65	2	0.0143019	0.0122805	ACKA	YIGAYTALMDGR		YIGAYTALMDGR	2	665.831	665.827	673.305	55.807	54.74	0	2	M+2H
wt19_peaks/NUOCD_TPSFAHLQQIPAAIR_3_550.6408_55.819	1651.93	3	0.0304511	0.0348029	NUOCD	TPSFAHLQQIPAAIR		TPSFAHLQQIPAAIR	3	550.6408;557.9542	550.643	557.954	55.819	55.7	2	5	M+3H
wt19_peaks/CARA_LTIVPAQTSAEDVLK_2_801.4232_55.829	1585.89	2	0.00253074	0.100749	CARA	LTIVPAQTSAEDVLK		LTIVPAQTSAEDVLK	2	801.423	792.946	801.421	55.829	56.18	0	9	M+2H
wt19_peaks/BCP_ISFLIDADGK_2_539.7938_55.850	1079.59	2	0.0124534	0.0460698	BCP	ISFLIDADGK		ISFLIDADGK	2	539.7938;545.2776	539.793	545.277	55.85	56.85	1	6	M+2H
wt19_peaks/CYSJ_SETLLPLVGDK_2_592.3138_55.874	1172.66	2	0.00795974	0.0276208	CYSJ	SETLLPLVGDK		SETLLPLVGDK	2	592.314	586.333	592.315	55.874	56.02	0	4	M+2H
wt19_peaks/FER_VTDEDLVVEIPR_2_692.8670_55.881	1385.74	2	0.0126122	0.0134782	FER	VTDEDLVVEIPR		VTDEDLVVEIPR	2	692.8670;700.3442	692.87	700.348	55.881	56.04	1	2	M+2H
wt19_peaks/FUMA_LSLNGTIIVGR_2_579.3239_55.882	1143.7	2	0.283004	0.146015	FUMA	LSLNGTIIVGR		LSLNGTIIVGR	2	579.324	571.849	579.327	55.882	56.35	0	3	M+2H
wt19_peaks/RS19_KGPFIDLHLLK_3_427.5951_55.898	1282.79	3	0.000331723	0.00068951	RS19	KGPFIDLHLLK		KGPFIDLHLLK	3	427.5951;432.5802	427.596	432.581	55.898	57.31	0	13	M+3H
wt19_peaks/ODP1_VQLLGSGSILR_2_571.8480_55.950	1143.7	2	0.293734	0.14337	ODP1	VQLLGSGSILR		VQLLGSGSILR	2	571.8480;579.3262	571.849	579.327	55.95	56.43	1	3	M+2H
wt19_peaks/AK1H_LDEGMSFSEATTLAR_2_823.3667_55.956	1628.77	2	0.00522545	0.015874	AK1H	LDEGMSFSEATTLAR		LDEGMSFSEATTLAR	2	823.367	814.386	823.359	55.956	56.11	0	2	M+2H
wt19_peaks/YBHC_FNAFGDGVAQLGR_2_685.3156_55.959	1352.68	2	0.0148434	0.0174281	YBHC	FNAFGDGVAQLGR		FNAFGDGVAQLGR	2	685.316	676.342	685.315	55.959	55.96	0	3	M+2H
wt19_peaks/ATPB_NIAIEHSGYSVFAGVGER_3_635.9878_56.040	1907.96	3	0.0784207	0.07982	ATPB	NIAIEHSGYSVFAGVGER		NIAIEHSGYSVFAGVGER	3	635.9878;643.9660	635.987	643.963	56.04	54.31	3	16	M+3H
wt19_peaks/BAMA_ALFATGNFEDVR_2_670.3333_56.056	1340.67	2	0.0750757	0.00604307	BAMA	ALFATGNFEDVR		ALFATGNFEDVR	2	670.3333;678.3157	670.336	678.312	56.056	56.83	3	13	M+2H
wt19_peaks/AK1H_TFVDQEFAQIK_2_670.3217_56.061	1326.68	2	0.0103768	0.0765587	AK1H	TFVDQEFAQIK		TFVDQEFAQIK	2	670.322	663.341	670.32	56.061	55.09	0	8	M+2H
wt19_peaks/YOAB_AWDAWVVAGHAPVR_3_512.2654_56.128	1536.81	3	0.00604992	0.0234518	YOAB	AWDAWVVAGHAPVR		AWDAWVVAGHAPVR	3	512.2654;519.2499	512.269	519.248	56.128	57.02	1	8	M+3H
wt19_peaks/ALDA_ASEISALIVEEGGK_2_709.3535_56.146	1403.75	2	0.0212331	0.0111237	ALDA	ASEISALIVEEGGK		ASEISALIVEEGGK	2	709.354	701.875	709.353	56.146	55.04	0	3	M+2H
wt19_peaks/BCP_VLVYFYPK_2_514.7916_56.150	1029.59	2	0.0224315	0.0709227	BCP	VLVYFYPK		VLVYFYPK	2	514.7916;519.2800	514.795	519.282	56.15	55.05	1	2	M+2H
wt19_peaks/OMPT_MPYIGLTGSYR_2_629.3207_56.154	1258.64	2	0.0499612	0.0396503	OMPT	MPYIGLTGSYR		MPYIGLTGSYR	2	636.2969;629.3207	629.319	636.298	56.154	54.74	0	5	M+2H
wt19_peaks/GLTB_IEQIFVNAPAGWRPR_3_593.2993_56.165	1755.96	3	0.00785353	0.0606434	GLTB	IEQIFVNAPAGWRPR		IEQIFVNAPAGWRPR	3	593.299	585.322	593.298	56.165	57.18	0	8	M+3H
wt19_peaks/TYPA_ASGTDEAVVLVPPIR_2_762.4268_56.175	1524.85	2	0.0539974	0.0391408	TYPA	ASGTDEAVVLVPPIR		ASGTDEAVVLVPPIR	2	762.4268;771.3982	762.426	771.399	56.175	56.29	3	7	M+2H
wt19_peaks/ILVC_DSGLDISYALR_2_612.2924_56.181	1210.62	2	0.0117113	0.203247	ILVC	DSGLDISYALR		DSGLDISYALR	2	612.292	605.31	612.289	56.181	56.29	0	9	M+2H
wt19_peaks/ACON2_GGVSLRPGDGVIHSWLNR_3_649.9871_56.244	1922.04	3	0.0034562	0.0123647	ACON2	GGVSLRPGDGVIHSWLNR		GGVSLRPGDGVIHSWLNR	3	649.987	640.679	649.984	56.244	56.82	0	5	M+3H
wt19_peaks/PFLB_VDDLAVDLVER_2_622.3277_56.268	1244.66	2	0.0596294	0.0703605	PFLB	VDDLAVDLVER		VDDLAVDLVER	2	622.3277;629.3096	622.331	629.31	56.268	56.22	3	15	M+2H
wt19_peaks/HLDD_YQAFTQADLTNLR_2_770.8936_56.304	1541.78	2	0.0321621	0.0121863	HLDD	YQAFTQADLTNLR		YQAFTQADLTNLR	2	770.8936;780.3672	770.892	780.364	56.304	55.84	1	3	M+2H
wt19_peaks/DPS_AVQLGGVALGTTQVINSK_3_586.0025_56.365	1758.01	3	0.0206378	0.0416781	DPS	AVQLGGVALGTTQVINSK		AVQLGGVALGTTQVINSK	3	586.0025;593.3166	586.004	593.316	56.365	56.34	1	8	M+3H
wt19_peaks/GLTB_QQFAQVTNPPIDPLR_2_873.4353_56.392	1724.92	2	0.0038809	0.0368797	GLTB	QQFAQVTNPPIDPLR		QQFAQVTNPPIDPLR	2	873.435	862.461	873.428	56.392	56.48	0	5	M+2H
wt19_peaks/ASSY_TGLLSSSAASGVPQVENLENK_3_709.3426_56.454	2103.09	3	0.00585241	0.0369931	ASSY	TGLLSSSAASGVPQVENLENK		TGLLSSSAASGVPQVENLENK	3	709.343	701.031	709.34	56.454	57.04	0	5	M+3H
wt19_peaks/G3P1_YAGQDIVSNASCcTTNCcLAPLAK_3_785.3775_56.482	2356.13	3	0.0605723	0.0764459	G3P1	YAGQDIVSNASCTTNCLAPLAK	Cc@12;Cc@16	YAGQDIVSNAS[Cc]TTN[Cc]LAPLAK	3	785.3775;794.0214	785.376	794.017	56.482	56.54	2	11	M+3H
wt19_peaks/PRC_QNVSSVIIDLR_2_622.3501_56.512	1244.71	2	0.0451934	0.0160599	PRC	QNVSSVIIDLR		QNVSSVIIDLR	2	622.35	622.354	630.331	56.512	57.95	2	2	M+2H
wt19_peaks/DAPD_YSLYCcAVIVK_2_608.3255_56.521	1216.65	2	0.036686	0.0887555	DAPD	YSLYCAVIVK	Cc@5	YSLY[Cc]AVIVK	2	608.3255;613.8098	608.326	613.81	56.521	55.9	1	13	M+2H
wt19_peaks/DEAD_NATLEVAEALER_2_658.3438_56.524	1316.69	2	0.068074	0.0220472	DEAD	NATLEVAEALER		NATLEVAEALER	2	658.344	658.347	666.323	56.524	56.37	3	3	M+2H
wt19_peaks/FKBA_TSSTGLVYQVVEAGK_2_769.9047_56.54	1539.81	2	0.0643391	0.0315987	FKBA	TSSTGLVYQVVEAGK		TSSTGLVYQVVEAGK	2	769.9047;778.3776	769.907	778.382	56.54	54.79	3	6	M+2H
wt19_peaks/IF2_FGAIAGCcMVTEGVVK_2_769.8973_56.577	1539.78	2	0.0682825	0.0283378	IF2	FGAIAGCMVTEGVVK	Cc@7	FGAIAG[Cc]MVTEGVVK	2	777.8687;769.8973	769.889	777.866	56.577	56.64	0	3	M+2H
wt19_peaks/CAN_VTIHGWAYGIHDGLLR_4_458.7287_56.619	1810.98	4	0.00193718	0.00196977	CAN	VTIHGWAYGIHDGLLR		VTIHGWAYGIHDGLLR	4	458.729	452.746	458.728	56.619	57.6	0	2	M+4H
wt19_peaks/BCP_ISFLIDADGK_2_539.7938_56.636	1079.59	2	0.0034941	0.0337357	BCP	ISFLIDADGK		ISFLIDADGK	2	539.7938;545.2776	539.793	545.277	56.636	56.85	1	6	M+2H
wt19_peaks/ATPB_IMNVLGEPVDMK_2_673.3405_56.653	1346.69	2	0.074464	0.0305664	ATPB	IMNVLGEPVDMK		IMNVLGEPVDMK	2	673.3405;680.3314	673.347	680.326	56.653	56.65	2	6	M+2H
wt19_peaks/CARB_GLMNVQFAVK_2_560.2912_56.658	1107.61	2	0.00485268	0.0443855	CARB	GLMNVQFAVK		GLMNVQFAVK	2	560.291	553.806	560.286	56.658	56.63	0	3	M+2H
wt19_peaks/DLDH_IWDSTDALELK_2_645.8348_56.675	1291.67	2	0.12037	0.10425	DLDH	IWDSTDALELK		IWDSTDALELK	2	645.8348;652.3155	645.833	652.314	56.675	56.6	2	20	M+2H
wt19_peaks/ARLY_LAEQDIVGSVAWSK_2_760.3726_56.699	1503.79	2	0.00920836	0.0239417	ARLY	LAEQDIVGSVAWSK		LAEQDIVGSVAWSK	2	760.373	751.897	760.371	56.699	56.61	0	2	M+2H
wt19_peaks/DCEA:DCEB_NWIDKEEYPQSAAIDLR_3_683.3254_56.719	2050.02	3	0.3019	0.00765715	DCEA:DCEB	NWIDKEEYPQSAAIDLR		NWIDKEEYPQSAAIDLR	3	683.3254;691.3210	683.341	691.318	56.719	57.27	1	2	M+3H
wt19_peaks/ACON2_GGVSLRPGDGVIHSWLNR_3_649.9871_56.731	1922.04	3	0.00247695	0.00897044	ACON2	GGVSLRPGDGVIHSWLNR		GGVSLRPGDGVIHSWLNR	3	649.987	640.679	649.984	56.731	56.82	0	5	M+3H
wt19_peaks/NDK_NVIGNIFAR_2_509.2655_56.740	1004.58	2	0.00394926	0.0116388	NDK	NVIGNIFAR		NVIGNIFAR	2	509.265	502.288	509.268	56.74	57.04	0	4	M+2H
wt19_peaks/OMPC_INLLDDNQFTR_2_674.8503_56.741	1349.69	2	0.519212	0.502375	OMPC	INLLDDNQFTR		INLLDDNQFTR	2	674.8503;683.3252	674.847	683.322	56.741	56.69	3	37	M+2H
wt19_peaks/SYV_FTLAALASTGR_2_554.3120_56.745	1108.62	2	0.00665232	0.0230052	SYV	FTLAALASTGR		FTLAALASTGR	2	554.3120;561.2883	554.312	561.291	56.745	57.03	3	13	M+2H
wt19_peaks/ODP1_WNAIMoTVLR_2_560.2979_56.758	1120.61	2	0.0349095	0.00956122	ODP1	WNAIMTVLR	Mo@5	WNAI[Mo]TVLR	2	560.2979;567.2876	560.303	567.282	56.758	56.78	1	4	M+2H
wt19_peaks/ALKH_ALQAIAGPFSQVR_2_679.3839_56.781	1358.77	2	0.0139512	0.0161561	ALKH	ALQAIAGPFSQVR		ALQAIAGPFSQVR	2	679.3839;688.3634	679.384	688.357	56.781	56.56	1	2	M+2H
wt19_peaks/PPID_SSVGFLIVR_2_489.2902_56.787	978.586	2	0.0121457	0.0155186	PPID	SSVGFLIVR		SSVGFLIVR	2	489.2902;495.2779	489.293	495.275	56.787	56.72	1	5	M+2H
wt19_peaks/SYH_ATPAVGFAMGLER_2_660.3420_56.795	1320.69	2	0.00957073	0.100222	SYH	ATPAVGFAMGLER		ATPAVGFAMGLER	2	660.3420;668.3353	660.343	668.319	56.795	58.37	1	3	M+2H
wt19_peaks/RPOB_LGEPVFDVQECcQIR_2_845.4218_56.804	1690.84	2	0.0335737	0.0231372	RPOB	LGEPVFDVQECQIR	Cc@11	LGEPVFDVQE[Cc]QIR	2	845.4218;854.8958	845.417	854.889	56.804	56.62	5	7	M+2H
wt19_peaks/ILVC_ANYFNTLNLR_2_621.2976_56.82	1226.64	2	0.0363484	0.164731	ILVC	ANYFNTLNLR		ANYFNTLNLR	2	621.298	613.32	621.297	56.82	55.07	0	13	M+2H
wt19_peaks/LEPA_LPAVNNIYELR_2_651.3610_56.828	1302.73	2	0.0207481	0.0420139	LEPA	LPAVNNIYELR		LPAVNNIYELR	2	651.361	651.365	659.341	56.828	56.76	2	2	M+2H
wt19_peaks/SECD_YVVALNLAPATPR_2_692.9015_56.859	1385.8	2	0.0088223	0.0149167	SECD	YVVALNLAPATPR		YVVALNLAPATPR	2	692.9015;701.3722	692.902	701.376	56.859	56.97	1	2	M+2H
wt19_peaks/CARB_ALEAAGVPVIGTSPDAIDR_3_625.3137_56.884	1854	3	0.0069975	0.0273855	CARB	ALEAAGVPVIGTSPDAIDR		ALEAAGVPVIGTSPDAIDR	3	625.314	617.999	625.311	56.884	56.99	0	6	M+3H
wt19_peaks/MREB_GQGIVLNEPSVVAIR_2_776.4501_56.895	1552.89	2	0.030443	0.0322201	MREB	GQGIVLNEPSVVAIR		GQGIVLNEPSVVAIR	2	776.4501;786.4161	776.447	786.417	56.895	56.95	3	7	M+2H
wt19_peaks/RPOC_VIDIWAAANDR_2_622.3261_56.899	1244.65	2	0.0331294	0.0113509	RPOC	VIDIWAAANDR		VIDIWAAANDR	2	622.3261;630.3017	622.326	630.302	56.899	58.34	4	22	M+2H
wt19_peaks/BAMA_LSGVEVSGNLAGHSAEIEQLTK_3_747.0583_56.905	2241.17	3	0.0308634	0.0258213	BAMA	LSGVEVSGNLAGHSAEIEQLTK		LSGVEVSGNLAGHSAEIEQLTK	3	747.0583;756.0339	747.058	756.031	56.905	56.95	1	2	M+3H
wt19_peaks/KPYK2_GVTAIITMTESGR_2_668.3430_56.922	1336.7	2	0.100338	0.144604	KPYK2	GVTAIITMTESGR		GVTAIITMTESGR	2	668.343	668.351	676.327	56.922	55.4	2	2	M+2H
wt19_peaks/ILVC_AGVLESSFVAEVK_2_675.3434_56.928	1336.72	2	0.0864364	0.467902	ILVC	AGVLESSFVAEVK		AGVLESSFVAEVK	2	675.343	668.362	675.341	56.928	57.07	0	8	M+2H
wt19_peaks/SYW_AVYEAIGFVAKP_2_632.8533_56.965	1265.7	2	0.0186649	0.0671835	SYW	AVYEAIGFVAKP		AVYEAIGFVAKP	2	632.853	632.851	639.332	56.965	56.97	2	3	M+2H
wt19_peaks/CYSM_AYGAELILVTK_2_595.3259_56.978	1178.69	2	0.0131043	0.00990486	CYSM	AYGAELILVTK		AYGAELILVTK	2	595.326	589.346	595.328	56.978	57.05	0	2	M+2H
wt19_peaks/DHAS_ELTPAAVTGTLTTPVGR_2_842.4706_56.999	1684.94	2	0.0179459	0.0766101	DHAS	ELTPAAVTGTLTTPVGR		ELTPAAVTGTLTTPVGR	2	842.4706;852.4393	842.468	852.438	56.999	57.04	2	11	M+2H
wt19_peaks/PURA_TGWLDTVAVR_2_566.2810_57.035	1118.61	2	0.0483049	0.0468091	PURA	TGWLDTVAVR		TGWLDTVAVR	2	566.281	559.304	566.283	57.035	56.91	0	3	M+2H
wt19_peaks/RS19_KGPFIDLHLLK_3_427.5951_57.062	1282.79	3	0.000192534	0.000285322	RS19	KGPFIDLHLLK		KGPFIDLHLLK	3	427.5951;432.5802	427.596	432.581	57.062	57.31	0	13	M+3H
wt19_peaks/HSLU_ILDVLIPPAK_2_539.8487_57.076	1079.69	2	0.00223756	0.0264239	HSLU	ILDVLIPPAK		ILDVLIPPAK	2	539.8487;545.3166	539.848	545.331	57.076	57.8	1	5	M+2H
wt19_peaks/FIMA1_GEVVNAACcAVDAGSVDQTVQLGQVR_3_859.0622_57.082	2545.27	3	0.00736692	0.034403	FIMA1	GEVVNAACAVDAGSVDQTVQLGQVR	Cc@8	GEVVNAA[Cc]AVDAGSVDQTVQLGQVR	3	859.062	848.423	859.058	57.082	57.07	0	2	M+3H
wt19_peaks/G6PI_NINPTQTAAWQALQK_2_842.4518_57.11	1684.89	2	0.0158191	0.0252477	G6PI	NINPTQTAAWQALQK		NINPTQTAAWQALQK	2	842.4518;853.4122	842.445	853.412	57.11	55.36	1	2	M+2H
wt19_peaks/YIDC_TDVLDLTINTR_2_630.8451_57.137	1261.69	2	0.0312088	0.0447316	YIDC	TDVLDLTINTR		TDVLDLTINTR	2	630.8451;638.3202	630.844	638.322	57.137	57.07	2	8	M+2H
wt19_peaks/TRXB_FETEIIFDHINK_3_507.9100_57.137	1507.78	3	0.000797793	0.00326201	TRXB	FETEIIFDHINK		FETEIIFDHINK	3	507.91	502.593	507.911	57.137	57.96	0	3	M+3H
wt19_peaks/RPOB_FTTIHIQELACcVSR_3_558.9596_57.162	1676.88	3	0.0488823	0.0349141	RPOB	FTTIHIQELACVSR	Cc@11	FTTIHIQELA[Cc]VSR	3	558.9596;565.6068	558.96	565.607	57.162	55.98	3	12	M+3H
wt19_peaks/FABH_YALVVGSDVLAR_2_631.8590_57.165	1263.72	2	0.0187923	0.0723932	FABH	YALVVGSDVLAR		YALVVGSDVLAR	2	631.8590;639.3359	631.859	639.337	57.165	57.39	1	8	M+2H
wt19_peaks/HLDD_AESFQAVADATLAYHK_3_574.6221_57.171	1723.87	3	0.00268336	0.0130555	HLDD	AESFQAVADATLAYHK		AESFQAVADATLAYHK	3	574.6221;581.2811	574.622	581.269	57.171	57	1	2	M+3H
wt19_peaks/PNP_AAVAGIAMGLVK_2_550.8295_57.176	1101.66	2	0.0855415	0.0418813	PNP	AAVAGIAMGLVK		AAVAGIAMGLVK	2	550.8295;557.3080	550.829	557.31	57.176	57.31	3	12	M+2H
wt19_peaks/ADHE_EAGVQEADFLANVDK_2_803.3955_57.176	1606.78	2	0.0270017	0.0420375	ADHE	EAGVQEADFLANVDK		EAGVQEADFLANVDK	2	803.3955;812.3704	803.392	812.365	57.176	56.83	2	6	M+2H
wt19_peaks/FUMA:FUMB_EILAQLSQYPVSTR_2_812.3909_57.200	1605.87	2	0.00802896	0.0207962	FUMA:FUMB	EILAQLSQYPVSTR		EILAQLSQYPVSTR	2	812.391	802.936	812.408	57.2	57.74	0	2	M+2H
wt19_peaks/DAPD_IDGQWVTHQWLK_3_504.2681_57.208	1512.8	3	0.00386414	0.00303238	DAPD	IDGQWVTHQWLK		IDGQWVTHQWLK	3	510.5806;504.2681	504.265	510.58	57.208	57.07	0	6	M+3H
wt19_peaks/MDH_SDLFNVNAGIVK_2_638.8486_57.211	1277.7	2	0.0620272	0.234227	MDH	SDLFNVNAGIVK		SDLFNVNAGIVK	2	646.3278;638.8486	638.849	646.327	57.211	57.92	0	19	M+2H
wt19_peaks/AHPC_EGEATLAPSLDLVGK_2_750.4042_57.220	1500.8	2	0.13317	0.203964	AHPC	EGEATLAPSLDLVGK		EGEATLAPSLDLVGK	2	750.4042;758.3806	750.402	758.378	57.22	57.69	4	21	M+2H
wt19_peaks/RL9_DIADAVTAAGVEVAK_2_715.3803_57.227	1430.76	2	0.306349	0.199262	RL9	DIADAVTAAGVEVAK		DIADAVTAAGVEVAK	2	715.3803;723.3596	715.381	723.357	57.227	57.86	7	38	M+2H
wt19_peaks/RS5_VFMQPASEGTGIIAGGAMR_3_631.6518_57.246	1894.95	3	0.010397	0.0512717	RS5	VFMQPASEGTGIIAGGAMR		VFMQPASEGTGIIAGGAMR	3	631.6518;639.3053	631.651	639.295	57.246	58.24	1	5	M+3H
wt19_peaks/RL5_ITLNMGVGEAIADK_2_716.3796_57.256	1432.76	2	0.124228	0.0962386	RL5	ITLNMGVGEAIADK		ITLNMGVGEAIADK	2	716.3796;724.3604	716.38	724.356	57.256	57.96	4	15	M+2H
wt19_peaks/GLMS_GDQYPIALEGALK_2_695.3469_57.264	1375.73	2	0.0152076	0.0304804	GLMS	GDQYPIALEGALK		GDQYPIALEGALK	2	695.347	687.867	695.345	57.264	58.18	0	2	M+2H
wt19_peaks/EFG_VEVETPEENTGDVIGDLSR_3_687.0034_57.270	2061	3	0.0586187	0.0732692	EFG	VEVETPEENTGDVIGDLSR		VEVETPEENTGDVIGDLSR	3	687.0034;694.6487	687	694.644	57.27	57.79	2	8	M+3H
wt19_peaks/EFG_VEVETPEENTGDVIGDLSR_2_1029.9980_57.281	2059.99	2	0.0511835	0.0639694	EFG	VEVETPEENTGDVIGDLSR		VEVETPEENTGDVIGDLSR	2	1029.9980;1041.4697	1030	1041.46	57.281	57	1	5	M+2H
wt19_peaks/AMPN_EVALELYVDR_2_603.8223_57.288	1207.64	2	0.025953	0.0268795	AMPN	EVALELYVDR		EVALELYVDR	2	603.822	603.822	610.303	57.288	57.05	3	3	M+2H
wt19_peaks/ENO_GMPLYEHIAELNGTPGK_3_616.6216_57.299	1828.93	3	0.0126435	0.0257464	ENO	GMPLYEHIAELNGTPGK		GMPLYEHIAELNGTPGK	3	616.622	609.642	616.621	57.299	56.93	0	2	M+3H
wt19_peaks/ARTJ_VTDPQYFGTGLGIAVRPDNK_3_725.3544_57.350	2150.12	3	0.0125212	0.0677409	ARTJ	VTDPQYFGTGLGIAVRPDNK		VTDPQYFGTGLGIAVRPDNK	3	725.354	716.708	725.349	57.35	57.41	0	8	M+3H
wt19_peaks/NUSA_WLVVDEVTQPTK_2_707.8860_57.357	1415.77	2	0.017647	0.290842	NUSA	WLVVDEVTQPTK		WLVVDEVTQPTK	2	707.886	707.883	715.361	57.357	57.56	2	5	M+2H
wt19_peaks/DSBA_VTVPLFEGVQK_2_608.8469_57.363	1217.7	2	0.0233073	0.03854	DSBA	VTVPLFEGVQK		VTVPLFEGVQK	2	608.8469;615.3329	608.851	615.332	57.363	57.56	1	2	M+2H
wt19_peaks/GATZ_AAVLCcFAAESVATDCcQR_3_623.6316_57.395	1870.88	3	0.0375679	0.0140258	GATZ	AAVLCFAAESVATDCQR	Cc@5;Cc@15	AAVL[Cc]FAAESVATD[Cc]QR	3	623.632	623.626	630.606	57.395	58.38	1	2	M+3H
wt19_peaks/CYSI_GDNFLLIR_2_480.2508_57.403	948.539	2	0.00597348	0.0117625	CYSI	GDNFLLIR		GDNFLLIR	2	480.251	474.27	480.252	57.403	57.04	0	3	M+2H
wt19_peaks/CH60_DTTTIIDGVGEEAAIQGR_3_615.9787_57.471	1847.93	3	0.0525243	0.0603385	CH60	DTTTIIDGVGEEAAIQGR		DTTTIIDGVGEEAAIQGR	3	615.9787;623.3003	615.978	623.29	57.471	57.81	2	16	M+3H
wt19_peaks/SYW_NNVIGLLEDPK_2_606.3356_57.491	1212.67	2	0.0158865	0.0330536	SYW	NNVIGLLEDPK		NNVIGLLEDPK	2	606.3356;613.3102	606.336	613.315	57.491	57.61	1	2	M+2H
wt19_peaks/FMT_IIFAGTPDFAAR_2_639.8452_57.5	1279.69	2	0.0374803	0.0256684	FMT	IIFAGTPDFAAR		IIFAGTPDFAAR	2	639.8452;647.3191	639.846	647.324	57.5	59.25	1	3	M+2H
wt19_peaks/EFG_HASDDEPFSALAFK_3_512.2452_57.527	1536.73	3	0.0557085	0.0793582	EFG	HASDDEPFSALAFK		HASDDEPFSALAFK	3	512.2452;517.8954	512.245	517.894	57.527	55.84	5	26	M+3H
wt19_peaks/CYSK_IFEDNSLTIGHTPLVR_3_604.6582_57.533	1813.98	3	0.0267188	0.229199	CYSK	IFEDNSLTIGHTPLVR		IFEDNSLTIGHTPLVR	3	604.6582;611.9741	604.66	611.972	57.533	57.54	1	11	M+3H
wt19_peaks/FABI_LSIAYGIAQAMHR_3_483.9061_57.548	1432.77	3	0.0389682	0.0052691	FABI	LSIAYGIAQAMHR		LSIAYGIAQAMHR	3	483.906	477.591	483.906	57.548	58.22	0	2	M+3H
wt19_peaks/YOAB_AWDAWVVAGHAPVR_3_512.2654_57.618	1536.81	3	0.0605545	0.00631485	YOAB	AWDAWVVAGHAPVR		AWDAWVVAGHAPVR	3	512.2654;519.2499	512.269	519.248	57.618	57.02	1	8	M+3H
wt19_peaks/TRXB_FETEIIFDHINK_3_507.9100_57.633	1507.78	3	0.00173268	0.00260614	TRXB	FETEIIFDHINK		FETEIIFDHINK	3	507.91	502.593	507.911	57.633	57.96	0	3	M+3H
wt19_peaks/TIG_QDVLGDLMSR_2_567.2873_57.639	1134.57	2	0.0127372	0.00816772	TIG	QDVLGDLMSR		QDVLGDLMSR	2	567.2873;574.2692	567.285	574.264	57.639	58.69	3	13	M+2H
wt19_peaks/METK_VPSEQLTLLVR_2_627.8758_57.686	1255.75	2	0.0280484	0.10578	METK	VPSEQLTLLVR		VPSEQLTLLVR	2	627.8758;635.3532	627.875	635.353	57.686	57.6	4	20	M+2H
wt19_peaks/ACON2_GGVSLRPGDGVIHSWLNR_4_480.7639_57.715	1923.04	4	0.00785312	0.00244606	ACON2	GGVSLRPGDGVIHSWLNR		GGVSLRPGDGVIHSWLNR	4	480.764	480.761	487.74	57.715	58.62	2	3	M+4H
wt19_peaks/CAN_VTIHGWAYGIHDGLLR_4_458.7287_57.744	1810.98	4	0.00738739	0.00122537	CAN	VTIHGWAYGIHDGLLR		VTIHGWAYGIHDGLLR	4	458.729	452.746	458.728	57.744	57.6	0	2	M+4H
wt19_peaks/NUOI_ELLVGFGTQVR_2_617.3212_57.752	1219.69	2	0.0167362	0.0238137	NUOI	ELLVGFGTQVR		ELLVGFGTQVR	2	617.321	609.846	617.324	57.752	57.32	0	4	M+2H
wt19_peaks/IDH:Q1PI72_ISWMoEIYTGEK_2_693.3120_57.756	1373.65	2	0.0147989	0.00857666	IDH:Q1PI72	ISWMEIYTGEK	Mo@4	ISW[Mo]EIYTGEK	2	693.312	686.827	693.308	57.756	57.41	0	5	M+2H
wt19_peaks/EFG_YDEAPSNVAQAVIEAR_2_866.9332_57.855	1733.86	2	0.0690064	0.100926	EFG	YDEAPSNVAQAVIEAR		YDEAPSNVAQAVIEAR	2	866.9332;877.3992	866.929	877.398	57.855	57.64	3	8	M+2H
wt19_peaks/YHBY_TLIVEAIVR_2_507.3206_57.877	1014.64	2	0.0431383	0.039318	YHBY	TLIVEAIVR		TLIVEAIVR	2	507.3206;513.3024	507.322	513.304	57.877	58.13	2	10	M+2H
wt19_peaks/GLTB_SGTVLLVLSDR_2_587.3170_57.881	1160.68	2	0.0119037	0.111381	GLTB	SGTVLLVLSDR		SGTVLLVLSDR	2	587.317	580.338	587.317	57.881	57.67	0	14	M+2H
wt19_peaks/CYDA_AYSLLEQLR_2_546.8061_57.889	1093.61	2	0.00937542	0.00794766	CYDA	AYSLLEQLR		AYSLLEQLR	2	546.806	546.807	553.287	57.889	58.46	0	2	M+2H
wt19_peaks/EFG_YDEAPSNVAQAVIEAR_3_578.2898_57.895	1734.87	3	0.0624964	0.0747416	EFG	YDEAPSNVAQAVIEAR		YDEAPSNVAQAVIEAR	3	578.2898;585.2706	578.289	585.268	57.895	57.05	1	14	M+3H
wt19_peaks/RPOB_LGEPVFDVQECcQIR_2_845.4218_58.029	1690.84	2	0.0476316	0.0835495	RPOB	LGEPVFDVQECQIR	Cc@11	LGEPVFDVQE[Cc]QIR	2	845.4218;854.8958	845.417	854.889	58.029	56.62	5	7	M+2H
wt19_peaks/HLDD_AESFQAVADATLAYHK_3_574.6221_58.029	1723.87	3	0.0029523	0.0212014	HLDD	AESFQAVADATLAYHK		AESFQAVADATLAYHK	3	574.6221;581.2811	574.622	581.269	58.029	57	1	2	M+3H
wt19_peaks/DHAS_NVGFIGWR_2_474.7591_58.038	949.513	2	0.00853508	0.0322245	DHAS	NVGFIGWR		NVGFIGWR	2	474.7591;481.2369	474.757	481.237	58.038	57.3	1	4	M+2H
wt19_peaks/SYV_FTLAALASTGR_2_554.3120_58.065	1108.62	2	0.0298247	0.0503367	SYV	FTLAALASTGR		FTLAALASTGR	2	554.3120;561.2883	554.312	561.291	58.065	57.03	3	13	M+2H
wt19_peaks/RL10_AAAFEGELIPASQIDR_2_844.4418_58.074	1688.87	2	0.152735	0.109337	RL10	AAAFEGELIPASQIDR		AAAFEGELIPASQIDR	2	844.4418;854.4118	844.437	854.407	58.074	57.98	5	18	M+2H
wt19_peaks/SUCD_GGTTHLGLPVFNTVR_3_523.6248_58.091	1570.87	3	0.0399	0.0399618	SUCD	GGTTHLGLPVFNTVR		GGTTHLGLPVFNTVR	3	523.6248;530.6032	523.624	530.603	58.091	56.59	0	6	M+3H
wt19_peaks/TIG_RVTITIAADSIETAVK_3_563.3191_58.116	1689.97	3	0.0929267	0.0796274	TIG	RVTITIAADSIETAVK		RVTITIAADSIETAVK	3	563.3191;569.9655	563.325	569.972	58.116	57.01	6	16	M+3H
wt19_peaks/RS5_VFMQPASEGTGIIAGGAMR_2_946.9799_58.136	1893.94	2	0.0214165	0.0134716	RS5	VFMQPASEGTGIIAGGAMR		VFMQPASEGTGIIAGGAMR	2	946.98	946.972	958.438	58.136	58.52	1	2	M+2H
wt19_peaks/PCKA_LTADQTQYHFLSGFTAK_3_643.3270_58.303	1929.97	3	0.00753569	0.00485977	PCKA	LTADQTQYHFLSGFTAK		LTADQTQYHFLSGFTAK	3	643.327	643.324	650.635	58.303	59.08	2	5	M+3H
wt19_peaks/DNAK_TFEVLATNGDTHLGGEDFDSR_3_769.9935_58.305	2283.05	3	0.0295324	0.0383739	DNAK	TFEVLATNGDTHLGGEDFDSR		TFEVLATNGDTHLGGEDFDSR	3	769.994	761.018	769.991	58.305	58.34	0	5	M+3H
wt19_peaks/NUOG_LDDIAAWTYR_2_619.2882_58.361	1224.61	2	0.0706024	0.0178377	NUOG	LDDIAAWTYR		LDDIAAWTYR	2	619.288	612.307	619.286	58.361	58.34	0	2	M+2H
wt19_peaks/TRPA_YESLFAQLK_2_555.2793_58.363	1099.59	2	0.0076638	0.0121162	TRPA	YESLFAQLK		YESLFAQLK	2	555.279	549.796	555.279	58.363	59.12	0	2	M+2H
wt19_peaks/HTPG_GTLEDPNLFIR_2_637.8417_58.365	1275.68	2	0.011268	0.0289939	HTPG	GTLEDPNLFIR		GTLEDPNLFIR	2	645.3251;637.8417	637.841	645.319	58.365	58.36	0	3	M+2H
wt19_peaks/CISY_YSIGQPFVYPR_2_663.8502_58.416	1327.69	2	0.0415527	0.149819	CISY	YSIGQPFVYPR		YSIGQPFVYPR	2	663.8502;671.3270	663.846	671.324	58.416	57.35	3	13	M+2H
wt19_peaks/RPOB_VDLSTFSDEEVMR_2_764.3702_58.478	1528.71	2	0.0252751	0.0168764	RPOB	VDLSTFSDEEVMR		VDLSTFSDEEVMR	2	764.3702;772.3558	764.354	772.33	58.478	58.33	1	3	M+2H
wt19_peaks/RL17_AGDNAPMoAYIELVDR_2_825.8943_58.507	1651.79	2	0.00436268	0.0290325	RL17	AGDNAPMAYIELVDR	Mo@7	AGDNAP[Mo]AYIELVDR	2	835.3748;825.8943	825.894	835.366	58.507	60.1	0	3	M+2H
wt19_peaks/RS16_VGFFNPIASEK_2_604.8203_58.519	1209.64	2	0.389258	0.238234	RS16	VGFFNPIASEK		VGFFNPIASEK	2	604.8203;611.3014	604.82	611.3	58.519	58.11	4	30	M+2H
wt19_peaks/PUR4_FVITANGQTVFSESR_2_838.3937_58.520	1656.85	2	0.00411447	0.014244	PUR4	FVITANGQTVFSESR		FVITANGQTVFSESR	2	838.394	828.424	838.394	58.52	58.57	0	3	M+2H
wt19_peaks/SYW_NNVIGLLEDPK_2_606.3356_58.534	1212.67	2	0.0348816	0.0193951	SYW	NNVIGLLEDPK		NNVIGLLEDPK	2	606.3356;613.3102	606.336	613.315	58.534	57.61	1	2	M+2H
wt19_peaks/CARB_TPASFEPSIDYVVTK_2_835.4034_58.560	1654.85	2	0.00662451	0.0667289	CARB	TPASFEPSIDYVVTK		TPASFEPSIDYVVTK	2	835.403	827.423	835.399	58.56	58.74	0	6	M+2H
wt19_peaks/GYRB_VSGGLHGVGVSVVNALSQK_3_603.3380_58.63	1810.02	3	0.00469366	0.146249	GYRB	VSGGLHGVGVSVVNALSQK		VSGGLHGVGVSVVNALSQK	3	603.3380;611.3172	603.34	611.316	58.63	60.38	1	4	M+3H
wt19_peaks/TRXB_YLGLPSEEAFK_2_627.3276_58.658	1254.65	2	0.0170411	0.0451739	TRXB	YLGLPSEEAFK		YLGLPSEEAFK	2	633.3128;627.3276	627.325	633.307	58.658	58.13	0	4	M+2H
wt19_peaks/GATZ_EFVFTIADK_2_535.2821_58.675	1070.57	2	0.108104	0.0885001	GATZ	EFVFTIADK		EFVFTIADK	2	535.2821;540.2678	535.282	540.268	58.675	58.2	3	15	M+2H
wt19_peaks/ISCS_LPIDLSQLK_2_513.8124_58.687	1027.63	2	0.0749989	0.0553875	ISCS	LPIDLSQLK		LPIDLSQLK	2	513.8124;519.2972	513.814	519.298	58.687	59.01	2	11	M+2H
wt19_peaks/ODP1_LPYITFPEGSEEHTYLHAQR_4_597.8007_58.688	2391.19	4	0.0406605	0.0404704	ODP1	LPYITFPEGSEEHTYLHAQR		LPYITFPEGSEEHTYLHAQR	4	597.8007;604.7824	597.797	604.776	58.688	57.67	4	12	M+4H
wt19_peaks/LEUD_TGFGAHLFNDWR_3_480.5453_58.696	1422.69	3	0.00283326	0.00423379	LEUD	TGFGAHLFNDWR		TGFGAHLFNDWR	3	480.545	474.231	480.545	58.696	59.24	0	3	M+3H
wt19_peaks/GCSP_FFVASDVHPQTLDVVR_3_617.9683_58.767	1831.97	3	0.0503675	0.0165667	GCSP	FFVASDVHPQTLDVVR		FFVASDVHPQTLDVVR	3	617.968	610.657	617.968	58.767	58.54	0	2	M+3H
wt19_peaks/HSLU_VELQALTTSDFER_2_754.8882_58.78	1509.77	2	0.0041535	0.0421386	HSLU	VELQALTTSDFER		VELQALTTSDFER	2	754.8882;763.3577	754.884	763.359	58.78	57.03	1	4	M+2H
wt19_peaks/GATZ_AAVLCcFAAESVATDCcQR_3_623.6316_58.810	1870.88	3	0.0299495	0.0223909	GATZ	AAVLCFAAESVATDCQR	Cc@5;Cc@15	AAVL[Cc]FAAESVATD[Cc]QR	3	623.632	623.626	630.606	58.81	58.38	1	2	M+3H
wt19_peaks/GLYA_AMVEVFLER_2_547.2913_58.847	1094.58	2	0.0194167	0.00709589	GLYA	AMVEVFLER		AMVEVFLER	2	547.2913;553.2733	547.29	553.272	58.847	58.4	2	16	M+2H
wt19_peaks/SYGB_VIPATILGIQSDR_2_691.9080_58.861	1383.81	2	0.0308801	0.0286574	SYGB	VIPATILGIQSDR		VIPATILGIQSDR	2	691.9080;700.3791	691.904	700.379	58.861	58.85	3	8	M+2H
wt19_peaks/CYSJ_LLIVVTSTQGEGEPPEEAVALHK_3_815.4098_58.897	2419.31	3	0.00100411	0.0342787	CYSJ	LLIVVTSTQGEGEPPEEAVALHK		LLIVVTSTQGEGEPPEEAVALHK	3	815.41	806.436	815.409	58.897	58.9	0	3	M+3H
wt19_peaks/RBSB_LGYNLVVLDSQNNPAK_2_872.9605_58.897	1745.93	2	0.0248698	0.0101531	RBSB	LGYNLVVLDSQNNPAK		LGYNLVVLDSQNNPAK	2	872.9605;883.4289	872.966	883.434	58.897	58.99	1	2	M+2H
wt19_peaks/FKBA_LVIPPELAYGK_2_600.3558_58.930	1200.71	2	0.0456412	0.034139	FKBA	LVIPPELAYGK		LVIPPELAYGK	2	600.356	600.356	606.338	58.93	58.99	2	2	M+2H
wt19_peaks/ARCA:A5PFJ8_HFESTPDTPEIIATIHGEGYR_4_593.3008_58.964	2373.16	4	0.0199527	0.0159011	ARCA:A5PFJ8	HFESTPDTPEIIATIHGEGYR		HFESTPDTPEIIATIHGEGYR	4	593.3008;600.2839	593.29	600.269	58.964	58.47	2	3	M+4H
wt19_peaks/MLAC_YAGALVLGQYYK_2_673.3496_58.997	1346.72	2	0.0505307	0.00580684	MLAC	YAGALVLGQYYK		YAGALVLGQYYK	2	673.3496;680.3440	673.362	680.341	58.997	58.09	2	4	M+2H
wt19_peaks/TABA_DIAFLPEGVDEK_2_666.8441_58.998	1333.68	2	0.0232923	0.0507392	TABA	DIAFLPEGVDEK		DIAFLPEGVDEK	2	666.8441;673.3169	666.838	673.319	58.998	59.16	1	8	M+2H
wt19_peaks/RPOC_VIDIWAAANDR_2_622.3261_59.057	1244.65	2	0.0463761	0.00638138	RPOC	VIDIWAAANDR		VIDIWAAANDR	2	622.3261;630.3017	622.326	630.302	59.057	58.34	4	22	M+2H
wt19_peaks/SYP_AQGIEVLLDDR_2_614.8278_59.065	1229.66	2	0.0124828	0.0486152	SYP	AQGIEVLLDDR		AQGIEVLLDDR	2	614.8278;622.3041	614.831	622.308	59.065	59.36	2	3	M+2H
wt19_peaks/NANA_EQVLEIVAEEAK_2_679.3648_59.081	1358.73	2	0.0162677	0.0109333	NANA	EQVLEIVAEEAK		EQVLEIVAEEAK	2	679.365	679.365	686.344	59.081	59.85	0	2	M+2H
wt19_peaks/ODP2_TDITELEAFR_2_597.8036_59.083	1195.61	2	0.10563	0.0686377	ODP2	TDITELEAFR		TDITELEAFR	2	597.8036;604.2868	597.804	604.285	59.083	58.07	3	10	M+2H
wt19_peaks/CDD_TPLSNFNVGAIAR_2_680.3756_59.085	1360.75	2	0.0201435	0.0103802	CDD	TPLSNFNVGAIAR		TPLSNFNVGAIAR	2	680.3756;689.3410	680.373	689.346	59.085	59.24	1	4	M+2H
wt19_peaks/IDH:Q1PI72_ENSEDIYAGIEWK_2_777.3575_59.133	1554.72	2	0.0282111	0.070164	IDH:Q1PI72	ENSEDIYAGIEWK		ENSEDIYAGIEWK	2	777.3575;785.3416	777.36	785.336	59.133	57.86	4	19	M+2H
wt19_peaks/CSPA_DVFVHFSAIQNDGYK_3_580.6193_59.136	1741.86	3	0.594426	0.0440486	CSPA	DVFVHFSAIQNDGYK		DVFVHFSAIQNDGYK	3	580.619	580.618	587.265	59.136	58.32	4	31	M+3H
wt19_peaks/YDFG_VTDIEPGLVGGTEFSNVR_3_637.9738_59.208	1891.98	3	0.0128856	0.021802	YDFG	VTDIEPGLVGGTEFSNVR		VTDIEPGLVGGTEFSNVR	3	637.974	630.659	637.97	59.208	59.18	0	2	M+3H
wt19_peaks/RS8_SMoQDPIADMLTR_2_697.3307_59.248	1394.65	2	0.0254556	0.0172946	RS8	SMQDPIADMLTR	Mo@2	S[Mo]QDPIADMLTR	2	697.3307;705.3095	697.327	705.303	59.248	58.3	3	9	M+2H
wt19_peaks/HSLU_ILDVLIPPAK_2_539.8487_59.309	1079.69	2	0.00180578	0.0505483	HSLU	ILDVLIPPAK		ILDVLIPPAK	2	539.8487;545.3166	539.848	545.331	59.309	57.8	1	5	M+2H
wt19_peaks/CSPB_DVFVHFSAIQNDNYR_3_608.9628_59.322	1826.88	3	0.0686511	0.00620466	CSPB	DVFVHFSAIQNDNYR		DVFVHFSAIQNDNYR	3	608.963	608.961	616.605	59.322	57.99	1	7	M+3H
wt19_peaks/TPX_DLSDVTLGQFAGK_2_675.8475_59.350	1351.7	2	0.0912498	0.14172	TPX	DLSDVTLGQFAGK		DLSDVTLGQFAGK	2	675.8475;683.3287	675.849	683.327	59.35	59.64	2	19	M+2H
wt19_peaks/METQ_VGVIVGAEQQVAEVAQK_2_873.4525_59.463	1725.96	2	0.00525249	0.0548904	METQ	VGVIVGAEQQVAEVAQK		VGVIVGAEQQVAEVAQK	2	873.452	862.981	873.45	59.463	59.17	0	5	M+2H
wt19_peaks/6PGD_AGAGTDAAIDSLKPYLDK_3_609.2962_59.492	1807.94	3	0.0497949	0.0972323	6PGD	AGAGTDAAIDSLKPYLDK		AGAGTDAAIDSLKPYLDK	3	609.296	602.648	609.295	59.492	58.03	0	6	M+3H
wt19_peaks/AMPA_SACcIVVGVFEPR_2_667.3495_59.497	1334.7	2	0.0223057	0.0443348	AMPA	SACIVVGVFEPR	Cc@3	SA[Cc]IVVGVFEPR	2	667.3495;674.8321	667.351	674.829	59.497	59.57	2	8	M+2H
wt19_peaks/ACCC_SGFIFIGPK_2_483.2758_59.541	966.554	2	0.0197683	0.0159223	ACCC	SGFIFIGPK		SGFIFIGPK	2	483.2758;488.2627	483.277	488.262	59.541	59.25	3	6	M+2H
wt19_peaks/FABI_LSIAYGIAQAMHR_3_483.9061_59.583	1432.77	3	0.00040723	0.00558457	FABI	LSIAYGIAQAMHR		LSIAYGIAQAMHR	3	483.906	477.591	483.906	59.583	58.22	0	2	M+3H
wt19_peaks/TRPA_YESLFAQLK_2_555.2793_59.623	1099.59	2	0.00487032	0.00801483	TRPA	YESLFAQLK		YESLFAQLK	2	555.279	549.796	555.279	59.623	59.12	0	2	M+2H
wt19_peaks/RL17_AGDNAPMoAYIELVDR_2_825.8943_59.646	1651.79	2	0.0231221	0.0169387	RL17	AGDNAPMAYIELVDR	Mo@7	AGDNAP[Mo]AYIELVDR	2	835.3748;825.8943	825.894	835.366	59.646	60.1	0	3	M+2H
wt19_peaks/NANA_EQVLEIVAEEAK_2_679.3648_59.701	1358.73	2	0.00876574	0.0107128	NANA	EQVLEIVAEEAK		EQVLEIVAEEAK	2	679.365	679.365	686.344	59.701	59.85	0	2	M+2H
wt19_peaks/NADE_LETGNESLQFIAVR_2_788.9104_59.706	1577.84	2	0.0161397	0.0168567	NADE	LETGNESLQFIAVR		LETGNESLQFIAVR	2	788.9104;798.3984	788.921	798.393	59.706	59.62	1	3	M+2H
wt19_peaks/NUOG_LDDIAAWTYR_2_619.2882_59.720	1224.61	2	0.0232406	0.0156316	NUOG	LDDIAAWTYR		LDDIAAWTYR	2	619.288	612.307	619.286	59.72	58.34	0	2	M+2H
wt19_peaks/YCEF_LILASTSPWRR_2_650.3795_59.757	1300.76	2	0.0576645	0.010834	YCEF	LILASTSPWRR		LILASTSPWRR	2	650.38	650.381	659.354	59.757	60.52	1	4	M+2H
wt19_peaks/LEUD_TGFGAHLFNDWR_3_480.5453_59.780	1422.69	3	0.00140326	0.00132735	LEUD	TGFGAHLFNDWR		TGFGAHLFNDWR	3	480.545	474.231	480.545	59.78	59.24	0	3	M+3H
wt19_peaks/F16PA_ILDIIPETLHQR_3_483.2804_59.781	1449.84	3	0.0161089	0.0384869	F16PA	ILDIIPETLHQR		ILDIIPETLHQR	3	489.2558;483.2804	483.281	489.263	59.781	59.42	0	3	M+3H
wt19_peaks/SUHB_TGSAALDLAYVAAGR_2_718.3810_59.794	1436.76	2	0.00915915	0.0132102	SUHB	TGSAALDLAYVAAGR		TGSAALDLAYVAAGR	2	718.3810;727.3543	718.381	727.355	59.794	59.43	3	8	M+2H
wt19_peaks/AK1H_EGLLEPLAVTER_2_671.3411_59.830	1327.73	2	0.0117438	0.0742904	AK1H	EGLLEPLAVTER		EGLLEPLAVTER	2	671.341	663.867	671.345	59.83	60.12	0	6	M+2H
wt19_peaks/GLTB_ETLSIVGWR_2_537.2751_59.830	1061.59	2	0.0161577	0.0661652	GLTB	ETLSIVGWR		ETLSIVGWR	2	537.275	530.793	537.274	59.83	58.28	0	2	M+2H
wt19_peaks/RL10_AAAFEGELIPASQIDR_3_563.2949_59.838	1689.88	3	0.0073338	0.00772401	RL10	AAAFEGELIPASQIDR		AAAFEGELIPASQIDR	3	563.295	563.294	569.941	59.838	60.19	0	2	M+3H
wt19_peaks/KPYK2_TLNLTALYR_2_532.8089_59.854	1065.62	2	0.0386095	0.0351924	KPYK2	TLNLTALYR		TLNLTALYR	2	532.8089;539.2880	532.809	539.29	59.854	59.45	2	4	M+2H
wt19_peaks/DNAK_LINYLVEEFKK_3_465.9349_59.859	1397.8	3	0.00384198	0.00256366	DNAK	LINYLVEEFKK		LINYLVEEFKK	3	470.5875;465.9349	465.935	470.588	59.859	60.44	0	13	M+3H
wt19_peaks/MSCS_IIAGNIINFSR_2_617.3300_59.885	1218.71	2	0.024357	0.0220488	MSCS	IIAGNIINFSR		IIAGNIINFSR	2	617.33	609.354	617.331	59.885	59.99	0	4	M+2H
wt19_peaks/PCKA_LTADQTQYHFLSGFTAK_3_643.3270_59.956	1929.97	3	0.0084718	0.00689034	PCKA	LTADQTQYHFLSGFTAK		LTADQTQYHFLSGFTAK	3	643.327	643.324	650.635	59.956	59.08	2	5	M+3H
wt19_peaks/GLNA_GGYFPVPPVDSAQDIR_2_869.4078_59.979	1718.86	2	0.0108807	0.0630854	GLNA	GGYFPVPPVDSAQDIR		GGYFPVPPVDSAQDIR	2	869.408	859.431	869.402	59.979	60.52	0	13	M+2H
wt19_peaks/ARGD_IDQQYDVFSDIR_2_758.3421_60.013	1499.72	2	0.00810669	0.0258513	ARGD	IDQQYDVFSDIR		IDQQYDVFSDIR	2	758.342	749.863	758.338	60.013	61.2	0	2	M+2H
wt19_peaks/FHUA_VGSYTVVDALVR_2_647.3301_60.015	1279.71	2	0.0108191	0.0154196	FHUA	VGSYTVVDALVR		VGSYTVVDALVR	2	647.33	639.857	647.335	60.015	59.67	0	2	M+2H
wt19_peaks/RPOC_AIVQLEDGVQISSGDTLAR_3_658.0199_60.079	1974.05	3	0.0306431	0.0266799	RPOC	AIVQLEDGVQISSGDTLAR		AIVQLEDGVQISSGDTLAR	3	658.0199;665.9950	658.017	665.993	60.079	60.28	1	4	M+3H
wt19_peaks/YCHF_GEGLGNQFLTNIR_2_709.8754_60.083	1419.75	2	0.0153829	0.0200108	YCHF	GEGLGNQFLTNIR		GEGLGNQFLTNIR	2	709.8754;719.3460	709.874	719.345	60.083	60.06	1	4	M+2H
wt19_peaks/RL22_VSQALDILTYTNK_2_733.4011_60.085	1466.8	2	0.311751	0.202951	RL22	VSQALDILTYTNK		VSQALDILTYTNK	2	733.4011;741.3785	733.399	741.375	60.085	59.86	7	27	M+2H
wt19_peaks/ISCS_DLAVSSGSACcTSASLEPSYVLR_3_757.3704_60.095	2272.11	3	0.0729666	0.0070904	ISCS	DLAVSSGSACTSASLEPSYVLR	Cc@10	DLAVSSGSA[Cc]TSASLEPSYVLR	3	757.3704;765.6737	757.371	765.68	60.095	59.23	1	3	M+3H
wt19_peaks/SYD_SVEFAVFAGPANDPK_2_774.8872_60.104	1549.78	2	0.0284158	0.0210153	SYD	SVEFAVFAGPANDPK		SVEFAVFAGPANDPK	2	774.8872;783.3729	774.889	783.364	60.104	60.1	1	3	M+2H
wt19_peaks/G3P1_VPTPNVSVVDLTVR_2_748.4314_60.126	1496.86	2	0.375518	0.555901	G3P1	VPTPNVSVVDLTVR		VPTPNVSVVDLTVR	2	748.4314;757.4027	748.428	757.401	60.126	60.82	4	30	M+2H
wt19_peaks/OPPA_LAIAASSLWK_2_530.3127_60.175	1060.63	2	0.0603187	0.0716201	OPPA	LAIAASSLWK		LAIAASSLWK	2	530.3127;536.2933	530.314	536.296	60.175	59.65	2	4	M+2H
wt19_peaks/GLK_VLSGPGLVNLYR_2_644.3741_60.186	1288.75	2	0.00966875	0.010199	GLK	VLSGPGLVNLYR		VLSGPGLVNLYR	2	644.3741;652.3511	644.375	652.351	60.186	60.39	1	2	M+2H
wt19_peaks/GCH1_DATSATTTTSLGGLFK_2_794.3821_60.191	1571.8	2	0.0400515	0.0319221	GCH1	DATSATTTTSLGGLFK		DATSATTTTSLGGLFK	2	794.382	785.902	794.377	60.191	60.21	0	2	M+2H
wt19_peaks/SLYB_SLATAAGAVAGGVAGQGVQSAMNK_3_706.0370_60.200	2118.1	3	0.0314514	0.0368366	SLYB	SLATAAGAVAGGVAGQGVQSAMNK		SLATAAGAVAGGVAGQGVQSAMNK	3	706.0370;715.3518	706.033	715.338	60.2	60.11	2	8	M+3H
wt19_peaks/CYDA_AYSLLEQLR_2_546.8061_60.21	1093.61	2	0.00939124	0.0435529	CYDA	AYSLLEQLR		AYSLLEQLR	2	546.806	546.807	553.287	60.21	58.46	0	2	M+2H
wt19_peaks/G3P1_VPTPNVSVVDLTVR_3_499.2976_60.255	1497.86	3	0.0592969	0.101178	G3P1	VPTPNVSVVDLTVR		VPTPNVSVVDLTVR	3	499.2976;505.2805	499.288	505.27	60.255	60.14	4	8	M+3H
wt19_peaks/DHSA_LPGILELSR_2_499.3045_60.256	998.612	2	0.0549784	0.0972765	DHSA	LPGILELSR		LPGILELSR	2	505.2868;499.3045	499.306	505.288	60.256	60.85	0	5	M+2H
wt19_peaks/SUCC_VALDPLTGPMPYQGR_2_807.9230_60.279	1615.84	2	0.0155186	0.0200297	SUCC	VALDPLTGPMPYQGR		VALDPLTGPMPYQGR	2	807.9230;817.3952	807.92	817.391	60.279	60.46	1	2	M+2H
wt19_peaks/ODO1_IVINNQVGFTTSNPLDAR_3_661.9921_60.281	1961.05	3	0.0226383	0.0292005	ODO1	IVINNQVGFTTSNPLDAR		IVINNQVGFTTSNPLDAR	3	661.992	653.682	661.99	60.281	60.44	0	3	M+3H
wt19_peaks/RS19_KGPFIDLHLLK_2_640.8931_60.302	1281.78	2	0.0291902	0.0224458	RS19	KGPFIDLHLLK		KGPFIDLHLLK	2	640.8931;648.3644	640.89	648.368	60.302	59.98	3	4	M+2H
wt19_peaks/BAMA_GLEDFYYSVGK_2_639.3096_60.404	1278.61	2	0.0205623	0.0262371	BAMA	GLEDFYYSVGK		GLEDFYYSVGK	2	639.3096;645.3002	639.307	645.289	60.404	59.23	3	6	M+2H
wt19_peaks/TIG_QDVLGDLMSR_2_567.2873_60.44	1134.57	2	0.0462036	0.0337298	TIG	QDVLGDLMSR		QDVLGDLMSR	2	567.2873;574.2692	567.285	574.264	60.44	58.69	3	13	M+2H
wt19_peaks/FABA_LIMoGLADGEVLVDGR_2_787.4188_60.514	1574.83	2	0.0176978	0.0158009	FABA	LIMGLADGEVLVDGR	Mo@3	LI[Mo]GLADGEVLVDGR	2	787.4188;796.3900	787.417	796.39	60.514	60.41	3	7	M+2H
wt19_peaks/WBBI_AALADFIVDNR_2_602.8192_60.527	1205.64	2	0.0199331	0.0219124	WBBI	AALADFIVDNR		AALADFIVDNR	2	602.8192;610.3010	602.82	610.298	60.527	60.53	1	4	M+2H
wt19_peaks/OTC2:OTC1_AFNEMTLVYAGDAR_2_788.3557_60.586	1558.74	2	0.00707129	0.0135652	OTC2:OTC1	AFNEMTLVYAGDAR		AFNEMTLVYAGDAR	2	788.356	779.372	788.346	60.586	60.6	0	2	M+2H
wt19_peaks/METK_IVGIDAVVLSTQHSEEIDQK_3_736.0317_60.592	2183.16	3	0.0199871	0.0644327	METK	IVGIDAVVLSTQHSEEIDQK		IVGIDAVVLSTQHSEEIDQK	3	736.032	727.719	736.027	60.592	60.64	0	5	M+3H
wt19_peaks/EFTU1:EFTU2_MVVTLIHPIAMoDDGLR_3_599.6533_60.604	1798.96	3	0.147077	0.175343	EFTU1:EFTU2	MVVTLIHPIAMDDGLR	Mo@11	MVVTLIHPIA[Mo]DDGLR	3	599.6533;606.6330	599.652	606.631	60.604	60.76	1	20	M+3H
wt19_peaks/PYRB_DDLNLVLATAAK_2_629.3291_60.605	1244.7	2	0.0365097	0.229951	PYRB	DDLNLVLATAAK		DDLNLVLATAAK	2	629.329	622.349	629.328	60.605	60.81	0	19	M+2H
wt19_peaks/ILVC_GFGVPTLIAVHPENDPK_3_604.6347_60.606	1792.96	3	0.00645517	0.259331	ILVC	GFGVPTLIAVHPENDPK		GFGVPTLIAVHPENDPK	3	604.635	597.653	604.633	60.606	60.91	0	12	M+3H
wt19_peaks/CARA_AFPGLNGMDLAK_2_624.3170_60.634	1234.64	2	0.011498	0.0224906	CARA	AFPGLNGMDLAK		AFPGLNGMDLAK	2	624.317	617.319	624.298	60.634	62.27	0	3	M+2H
wt19_peaks/PURA_SGLPQAALNYIK_2_637.8624_60.640	1275.72	2	0.0238067	0.0292909	PURA	SGLPQAALNYIK		SGLPQAALNYIK	2	637.8624;645.3361	637.859	645.337	60.64	60.49	1	5	M+2H
wt19_peaks/RL16_VLYEMDGVPEELAR_2_810.9054_60.722	1621.8	2	0.0892828	0.0607819	RL16	VLYEMDGVPEELAR		VLYEMDGVPEELAR	2	810.9054;819.3814	810.901	819.376	60.722	60.88	3	15	M+2H
wt19_peaks/SERC_MoNVPFQLADSALDK_2_791.3713_60.727	1565.78	2	0.00923917	0.0163566	SERC	MNVPFQLADSALDK	Mo@1	[Mo]NVPFQLADSALDK	2	791.371	782.888	791.363	60.727	60.85	0	2	M+2H
wt19_peaks/FKBA_LVIPPELAYGK_2_600.3558_60.74	1200.71	2	0.0348619	0.0199954	FKBA	LVIPPELAYGK		LVIPPELAYGK	2	600.356	600.356	606.338	60.74	58.99	2	2	M+2H
wt19_peaks/RL30_ATLLGLGLR_2_457.2944_60.743	914.591	2	0.413831	0.257007	RL30	ATLLGLGLR		ATLLGLGLR	2	457.2944;463.2764	457.296	463.278	60.743	60.82	5	27	M+2H
wt19_peaks/ACEA_LLAYNCcSPSFNWQK_2_873.8920_60.792	1728.83	2	0.00845927	0.0674882	ACEA	LLAYNCSPSFNWQK	Cc@6	LLAYN[Cc]SPSFNWQK	2	873.892	864.415	873.886	60.792	60.66	0	4	M+2H
wt19_peaks/EFG_GQYGHVVIDMYPLEPGSNPK_3_734.3708_60.799	2203.09	3	0.0343369	0.0953514	EFG	GQYGHVVIDMYPLEPGSNPK		GQYGHVVIDMYPLEPGSNPK	3	734.3708;742.6865	734.362	742.67	60.799	60.5	2	5	M+3H
wt19_peaks/ACCA_LIDSIIPEPLGGAHR_3_529.9690_60.799	1589.9	3	0.0348344	0.0200189	ACCA	LIDSIIPEPLGGAHR		LIDSIIPEPLGGAHR	3	529.969	529.967	536.614	60.799	61.22	1	2	M+3H
wt19_peaks/DHE4_FCcQALMTELYR_2_723.8283_60.813	1432.68	2	0.00999289	0.0138241	DHE4	FCQALMTELYR	Cc@2	F[Cc]QALMTELYR	2	723.828	716.342	723.82	60.813	62.23	0	2	M+2H
wt19_peaks/SLYB_SLATAAGAVAGGVAGQGVQSAMNK_3_706.0370_60.825	2118.1	3	0.107515	0.0365375	SLYB	SLATAAGAVAGGVAGQGVQSAMNK		SLATAAGAVAGGVAGQGVQSAMNK	3	706.0370;715.3518	706.033	715.338	60.825	60.11	2	8	M+3H
wt19_peaks/RS14_AIISDVNASDEDRWNAVLK_3_706.0314_60.835	2118.08	3	0.105726	0.071042	RS14	AIISDVNASDEDRWNAVLK		AIISDVNASDEDRWNAVLK	3	706.0314;714.6732	706.028	714.669	60.835	60.32	3	11	M+3H
wt19_peaks/KATG_AASAAGLSIHVPFAPGR_3_541.2959_60.835	1623.9	3	0.0149891	0.00623136	KATG	AASAAGLSIHVPFAPGR		AASAAGLSIHVPFAPGR	3	541.296	541.299	548.611	60.835	59.64	1	3	M+3H
wt19_peaks/SUHB_TGSAALDLAYVAAGR_2_718.3810_60.839	1436.76	2	0.0133573	0.0142888	SUHB	TGSAALDLAYVAAGR		TGSAALDLAYVAAGR	2	718.3810;727.3543	718.381	727.355	60.839	59.43	3	8	M+2H
wt19_peaks/KPYK1_LDAPLIVVATQGGK_2_691.4080_60.852	1382.81	2	0.0468722	0.0703435	KPYK1	LDAPLIVVATQGGK		LDAPLIVVATQGGK	2	691.4080;699.3844	691.407	699.383	60.852	60.97	4	19	M+2H
wt19_peaks/BAMA_LGFFETVDTDTQR_2_773.3500_60.883	1529.74	2	0.0242984	0.0192387	BAMA	LGFFETVDTDTQR		LGFFETVDTDTQR	2	773.35	764.868	773.343	60.883	60.89	0	2	M+2H
wt19_peaks/TYPA_AFAYGLKPIVVINK_3_511.6454_60.947	1534.94	3	0.0365662	0.0166062	TYPA	AFAYGLKPIVVINK		AFAYGLKPIVVINK	3	511.6454;517.2938	511.645	517.295	60.947	60.9	3	14	M+3H
wt19_peaks/SLYD_FDVAVGANDAYGQYDENLVQR_3_782.0382_60.953	2346.1	3	0.0193339	0.0134726	SLYD	FDVAVGANDAYGQYDENLVQR		FDVAVGANDAYGQYDENLVQR	3	782.0382;791.3522	782.033	791.339	60.953	61.07	1	2	M+3H
wt19_peaks/HNS_SLDDFLIKQ_2_539.7932_60.971	1079.59	2	0.016419	0.0258042	HNS	SLDDFLIKQ		SLDDFLIKQ	2	539.793	539.793	545.277	60.971	61.1	1	2	M+2H
wt19_peaks/DLDH_YNTLGGVCcLNVGCcIPSK_3_617.9768_60.973	1853.92	3	0.0506864	0.0446143	DLDH	YNTLGGVCLNVGCIPSK	Cc@8;Cc@13	YNTLGGV[Cc]LNVG[Cc]IPSK	3	617.977	617.975	624.622	60.973	61.59	1	2	M+3H
wt19_peaks/DLDH_YNTLGGVCcLNVGCcIPSK_2_926.4585_60.989	1852.92	2	0.0495	0.0392506	DLDH	YNTLGGVCLNVGCIPSK	Cc@8;Cc@13	YNTLGGV[Cc]LNVG[Cc]IPSK	2	926.4585;936.4346	926.459	936.429	60.989	60.92	2	7	M+2H
wt19_peaks/ARGD_IDQQYDVFSDIR_2_758.3421_61.041	1499.72	2	0.005095	0.0216721	ARGD	IDQQYDVFSDIR		IDQQYDVFSDIR	2	758.342	749.863	758.338	61.041	61.2	0	2	M+2H
wt19_peaks/GYRA_GRPIVNLLPLEQDER_3_591.2984_61.088	1750.98	3	0.0139498	0.0201341	GYRA	GRPIVNLLPLEQDER		GRPIVNLLPLEQDER	3	591.298	583.66	591.304	61.088	61.32	0	2	M+3H
wt19_peaks/ILVC_GVLMIAMVK_2_486.2680_61.094	962.566	2	0.00409829	0.0337753	ILVC	GVLMIAMVK		GVLMIAMVK	2	486.268	481.283	486.268	61.094	60.92	0	8	M+2H
wt19_peaks/ACKA_ESGLLGLTEVTSDCcR_2_818.9015_61.123	1637.79	2	0.0314366	0.0102237	ACKA	ESGLLGLTEVTSDCR	Cc@14	ESGLLGLTEVTSD[Cc]R	2	818.902	818.896	827.87	61.123	61.2	2	3	M+2H
wt19_peaks/ACON2_LPTPEEYQTYVAQVDK_2_950.4392_61.175	1881.94	2	0.0136991	0.0264213	ACON2	LPTPEEYQTYVAQVDK		LPTPEEYQTYVAQVDK	2	950.439	940.968	950.44	61.175	60.77	0	2	M+2H
wt19_peaks/ATPA_IHGLADCcMQGEMISLPGNR_3_700.3433_61.176	2101	3	0.01482	0.00745272	ATPA	IHGLADCMQGEMISLPGNR	Cc@7	IHGLAD[Cc]MQGEMISLPGNR	3	700.343	700.333	708.974	61.176	60.1	2	2	M+3H
wt19_peaks/FHUA_VGSYTVVDALVR_2_647.3301_61.192	1279.71	2	0.0167071	0.0228948	FHUA	VGSYTVVDALVR		VGSYTVVDALVR	2	647.33	639.857	647.335	61.192	59.67	0	2	M+2H
wt19_peaks/GATZ:KBAZ_VGPALTFALR_2_522.8152_61.197	1045.63	2	0.0512707	0.0467752	GATZ:KBAZ	VGPALTFALR		VGPALTFALR	2	522.8152;529.2951	522.814	529.295	61.197	61.03	3	14	M+2H
wt19_peaks/KATG_LDVSTTESLLIDK_2_724.3676_61.236	1434.78	2	0.0181451	0.016215	KATG	LDVSTTESLLIDK		LDVSTTESLLIDK	2	724.368	717.391	724.37	61.236	61.45	0	2	M+2H
wt19_peaks/THRC_DHNEQVSFAQAVTQGLGK_3_651.9666_61.25	1930.96	3	0.00773998	0.0290869	THRC	DHNEQVSFAQAVTQGLGK		DHNEQVSFAQAVTQGLGK	3	651.967	643.654	651.963	61.25	59.5	0	2	M+3H
wt19_peaks/LPXA_AFTDFFAR_2_487.7434_61.255	975.481	2	0.0171157	0.00232825	LPXA	AFTDFFAR		AFTDFFAR	2	493.2253;487.7434	487.741	493.224	61.255	62.69	0	2	M+2H
wt19_peaks/RHO_SADSSYLAGPDDIYVSPSQIR_3_747.7021_61.257	2243.08	3	0.0423909	0.00791269	RHO	SADSSYLAGPDDIYVSPSQIR		SADSSYLAGPDDIYVSPSQIR	3	747.702	747.694	756.003	61.257	62.47	1	2	M+3H
wt19_peaks/MREB_FDEAIINYVR_2_620.3222_61.270	1240.64	2	0.0207776	0.022927	MREB	FDEAIINYVR		FDEAIINYVR	2	620.3222;627.3048	620.323	627.302	61.27	60.85	2	9	M+2H
wt19_peaks/ODO1_FLSELTAAEGLER_3_479.2749_61.299	1437.76	3	0.0038704	0.00202566	ODO1	FLSELTAAEGLER		FLSELTAAEGLER	3	479.275	479.253	484.57	61.299	62.4	0	2	M+3H
wt19_peaks/OMPT_HPDTQLNYANEFDLNIK_3_685.9787_61.302	2033.99	3	0.00883184	0.0772545	OMPT	HPDTQLNYANEFDLNIK		HPDTQLNYANEFDLNIK	3	685.979	677.998	685.974	61.302	60.72	0	8	M+3H
wt19_peaks/RL1_KGEMNFDVVIASPDAMR_3_627.3137_61.340	1881.92	3	0.0324936	0.0285077	RL1	KGEMNFDVVIASPDAMR		KGEMNFDVVIASPDAMR	3	627.314	627.307	634.618	61.34	62	2	5	M+3H
wt19_peaks/HISJ_LFGVGTGMGLR_2_561.2846_61.360	1108.61	2	0.0173978	0.0230169	HISJ	LFGVGTGMGLR		LFGVGTGMGLR	2	561.285	554.303	561.282	61.36	61.07	0	2	M+2H
wt19_peaks/GYRB_GLLEEDAFIER_2_646.3327_61.381	1292.66	2	0.0463609	0.0228809	GYRB	GLLEEDAFIER		GLLEEDAFIER	2	646.3327;653.3128	646.331	653.31	61.381	60.87	2	4	M+2H
wt19_peaks/MQO_FVFIGAGGAALK_2_575.8345_61.385	1151.67	2	0.0122219	0.0104461	MQO	FVFIGAGGAALK		FVFIGAGGAALK	2	575.835	575.835	582.316	61.385	61.02	3	3	M+2H
wt19_peaks/AK1H_EGLLEPLAVTER_2_671.3411_61.404	1327.73	2	0.215072	0.163728	AK1H	EGLLEPLAVTER		EGLLEPLAVTER	2	671.341	663.867	671.345	61.404	60.12	0	6	M+2H
wt19_peaks/TYPA_LFLGHGAEVYEGQIIGIHSR_4_549.7960_61.425	2199.18	4	0.00853208	0.00470675	TYPA	LFLGHGAEVYEGQIIGIHSR		LFLGHGAEVYEGQIIGIHSR	4	549.7960;556.7791	549.795	556.774	61.425	61.06	4	12	M+4H
wt19_peaks/SYN_KFENPVYWGVDLSSEHER_4_555.2592_61.427	2195.06	4	0.00586287	0.0323135	SYN	KFENPVYWGVDLSSEHER		KFENPVYWGVDLSSEHER	4	555.259	548.766	555.247	61.427	60.57	0	3	M+4H
wt19_peaks/DEOD_YIAETFLEDAR_2_664.3357_61.432	1328.66	2	0.142571	0.163134	DEOD	YIAETFLEDAR		YIAETFLEDAR	2	664.3357;671.3167	664.331	671.31	61.432	60.05	2	7	M+2H
wt19_peaks/FTSH_RVPLAPDIDAAIIAR_3_530.9837_61.456	1592.95	3	0.0115054	0.0179158	FTSH	RVPLAPDIDAAIIAR		RVPLAPDIDAAIIAR	3	530.9837;537.9640	530.983	537.962	61.456	61.7	1	5	M+3H
wt19_peaks/GLPK_SNTGLVIDPYFSGTK_2_799.9074_61.456	1599.81	2	0.0240187	0.0451582	GLPK	SNTGLVIDPYFSGTK		SNTGLVIDPYFSGTK	2	799.907	799.907	808.382	61.456	61.38	2	2	M+2H
wt19_peaks/RS1_QLGEDPWVAIAK_2_663.8585_61.479	1327.71	2	0.230609	0.162394	RS1	QLGEDPWVAIAK		QLGEDPWVAIAK	2	663.8585;671.3364	663.857	671.335	61.479	61.17	4	20	M+2H
wt19_peaks/LEU1_AIISVHTHDDLGLAVGNSLAAVHAGAR_4_676.3302_61.501	2668.44	4	0.0279798	0.0414995	LEU1	AIISVHTHDDLGLAVGNSLAAVHAGAR		AIISVHTHDDLGLAVGNSLAAVHAGAR	4	676.33	667.11	676.333	61.501	62.79	0	2	M+4H
wt19_peaks/GLTB_ADTLDITFDVTK_2_676.3282_61.502	1339.69	2	0.0163856	0.0556917	GLTB	ADTLDITFDVTK		ADTLDITFDVTK	2	676.328	669.844	676.324	61.502	61.75	0	13	M+2H
wt19_peaks/GLTD_FNVQPLGIEVNGNGK_2_803.3803_61.529	1586.84	2	0.00598003	0.0143568	GLTD	FNVQPLGIEVNGNGK		FNVQPLGIEVNGNGK	2	803.38	793.421	803.391	61.529	61.48	0	2	M+2H
wt19_peaks/DLDH_CcADLGLETVIVER_2_737.8859_61.533	1475.77	2	0.0714659	0.0516344	DLDH	CADLGLETVIVER	Cc@1	[Cc]ADLGLETVIVER	2	737.8859;745.8617	737.883	745.859	61.533	61.53	2	11	M+2H
wt19_peaks/STPA_ADGINPEELLGNSSAAAPR_3_635.9543_61.541	1883.95	3	0.0224348	0.0333486	STPA	ADGINPEELLGNSSAAAPR		ADGINPEELLGNSSAAAPR	3	635.954	627.982	635.958	61.541	62.38	0	2	M+3H
wt19_peaks/GLPD_APLLSVFGGK_2_494.7938_61.551	989.591	2	0.00789574	0.00372232	GLPD	APLLSVFGGK		APLLSVFGGK	2	494.794	494.796	500.279	61.551	61.74	1	2	M+2H
wt19_peaks/PFLB_THAPVDFDTAVASTITSHDAGYINK_4_658.5786_61.560	2634.29	4	0.106063	0.147793	PFLB	THAPVDFDTAVASTITSHDAGYINK		THAPVDFDTAVASTITSHDAGYINK	4	658.5786;666.3173	658.573	666.3	61.56	62.62	1	6	M+4H
wt19_peaks/BAMC_GPFNVVWQR_2_559.2737_61.567	1103.59	2	0.0117279	0.0101877	BAMC	GPFNVVWQR		GPFNVVWQR	2	559.274	551.794	559.272	61.567	59.92	0	2	M+2H
wt19_peaks/AROG_LLVVIGPCcSIHDPVAAK_3_597.0092_61.585	1791.02	3	0.0279458	0.0808455	AROG	LLVVIGPCSIHDPVAAK	Cc@8	LLVVIGP[Cc]SIHDPVAAK	3	597.0092;603.6636	597.007	603.654	61.585	61.29	2	3	M+3H
wt19_peaks/ODP1_NEQDGGDLVYFQGHISPGVYAR_3_808.0585_61.593	2424.16	3	0.0990112	0.0468455	ODP1	NEQDGGDLVYFQGHISPGVYAR		NEQDGGDLVYFQGHISPGVYAR	3	808.0585;818.0288	808.053	818.023	61.593	60.97	3	11	M+3H
wt19_peaks/RL10_AAAFEGELIPASQIDR_3_563.2949_61.639	1689.88	3	0.0195171	0.0268809	RL10	AAAFEGELIPASQIDR		AAAFEGELIPASQIDR	3	563.295	563.294	569.941	61.639	60.19	0	2	M+3H
wt19_peaks/PTNAB_TLLTQVAPPGVTAHVVDVAK_3_672.7245_61.654	2018.16	3	0.0283727	0.0459728	PTNAB	TLLTQVAPPGVTAHVVDVAK		TLLTQVAPPGVTAHVVDVAK	3	672.725	672.722	680.698	61.654	62.41	1	2	M+3H
wt19_peaks/GLNH_AVGDSLEAQQYGIAFPK_2_907.4323_61.658	1794.91	2	0.0126231	0.022708	GLNH	AVGDSLEAQQYGIAFPK		AVGDSLEAQQYGIAFPK	2	907.432	897.458	907.428	61.658	61.73	0	2	M+2H
wt19_peaks/IDH_HMGWTEAADLIVK_3_490.9186_61.662	1472.76	3	0.00203473	0.00516903	IDH	HMGWTEAADLIVK		HMGWTEAADLIVK	3	490.9186;496.5693	490.919	496.569	61.662	62.57	1	9	M+3H
wt19_peaks/CAN_LTGLEPGELFVHR_3_495.9207_61.673	1469.81	3	0.00743114	0.0173975	CAN	LTGLEPGELFVHR		LTGLEPGELFVHR	3	495.921	489.937	495.919	61.673	60.8	0	4	M+3H
wt19_peaks/ALDA_AQPEWEALPAIER_2_755.3828_61.677	1510.78	2	0.0182992	0.0106327	ALDA	AQPEWEALPAIER		AQPEWEALPAIER	2	755.3828;764.3626	755.389	764.362	61.677	61.11	1	3	M+2H
wt19_peaks/ACKA_EGTRPAVVIPTNEELVIAQDASR_3_822.4433_61.724	2467.32	3	0.0309691	0.0130276	ACKA	EGTRPAVVIPTNEELVIAQDASR		EGTRPAVVIPTNEELVIAQDASR	3	822.443	822.438	832.741	61.724	61.64	2	3	M+3H
wt19_peaks/RECA_TTLTLQVIAAAQR_2_702.3811_61.752	1386.82	2	0.065594	0.0129891	RECA	TTLTLQVIAAAQR		TTLTLQVIAAAQR	2	702.381	693.41	702.383	61.752	61.66	0	2	M+2H
wt19_peaks/GLYA_KLNSAVFPGGQGGPLMHVIAGK_4_552.2898_61.76	2181.21	4	0.00876883	0.0140539	GLYA	KLNSAVFPGGQGGPLMHVIAGK		KLNSAVFPGGQGGPLMHVIAGK	4	552.29	545.302	552.282	61.76	63.51	0	2	M+4H
wt19_peaks/TIG_VTIDFTGSVDGEEFEGGK_2_943.9401_61.778	1887.87	2	0.0223686	0.0287383	TIG	VTIDFTGSVDGEEFEGGK		VTIDFTGSVDGEEFEGGK	2	943.9401;953.4270	943.937	953.409	61.778	61.89	5	9	M+2H
wt19_peaks/IDH:Q1PI72_HPELTDMVIFR_3_453.2355_61.784	1359.71	3	0.00504192	0.00220345	IDH:Q1PI72	HPELTDMVIFR		HPELTDMVIFR	3	458.5528;453.2355	453.236	458.554	61.784	62.68	0	8	M+3H
wt19_peaks/PAL_SDFAQMoLDAHANFLR_3_584.6133_61.849	1753.83	3	0.0103261	0.00462965	PAL	SDFAQMLDAHANFLR	Mo@6	SDFAQ[Mo]LDAHANFLR	3	591.9254;584.6133	584.611	591.923	61.849	61.5	0	8	M+3H
wt19_peaks/IF2_GDIVLCcGFEYGR_2_693.3342_61.878	1386.66	2	0.0752	0.035036	IF2	GDIVLCGFEYGR	Cc@6	GDIVL[Cc]GFEYGR	2	693.3342;700.8116	693.33	700.808	61.878	61.06	2	12	M+2H
wt19_peaks/IHFA_LSGFGNFDLR_2_563.2896_61.885	1126.58	2	0.0427452	0.0653114	IHFA	LSGFGNFDLR		LSGFGNFDLR	2	563.2896;570.2702	563.289	570.268	61.885	61.03	3	15	M+2H
wt19_peaks/EFG_IHAEVPLSEMoFGYATQLR_3_693.3497_61.914	2080.05	3	0.0899827	0.0435924	EFG	IHAEVPLSEMFGYATQLR	Mo@10	IHAEVPLSE[Mo]FGYATQLR	3	693.3497;701.3353	693.351	701.327	61.914	62.11	2	19	M+3H
wt19_peaks/IHFA_RALENGEQVKLSGFGNFDLR_4_563.2879_61.918	2253.19	4	0.0366041	0.0333918	IHFA	RALENGEQVKLSGFGNFDLR		RALENGEQVKLSGFGNFDLR	4	563.288	563.297	570.774	61.918	61.21	0	4	M+4H
wt19_peaks/GPMI_AFVNADFDGFAR_2_665.3216_61.925	1330.63	2	0.0347792	0.0331857	GPMI	AFVNADFDGFAR		AFVNADFDGFAR	2	673.3024;665.3216	665.315	673.292	61.925	61.85	0	8	M+2H
wt19_peaks/ISCS_FGWQAEEAVDIAR_2_746.3674_61.985	1492.73	2	0.0391438	0.0311712	ISCS	FGWQAEEAVDIAR		FGWQAEEAVDIAR	2	746.3674;755.3445	746.365	755.339	61.985	61.58	3	13	M+2H
wt19_peaks/IPYR_DVNDLPELLK_2_578.3164_62.051	1156.63	2	0.0636611	0.0643196	IPYR	DVNDLPELLK		DVNDLPELLK	2	578.3164;584.2987	578.317	584.299	62.051	61.98	2	8	M+2H
wt19_peaks/DHE4_FCcQALMTELYR_2_723.8283_62.063	1432.68	2	0.0165215	0.0106657	DHE4	FCQALMTELYR	Cc@2	F[Cc]QALMTELYR	2	723.828	716.342	723.82	62.063	62.23	0	2	M+2H
wt19_peaks/SYP_TGDIVEYLVK_2_568.8177_62.091	1137.63	2	0.0210759	0.0258853	SYP	TGDIVEYLVK		TGDIVEYLVK	2	568.8177;574.2921	568.814	574.298	62.091	62.23	1	5	M+2H
wt19_peaks/RS1_KGDEIAAVVLQVDAER_3_571.6453_62.099	1714.93	3	0.0058649	0.011984	RS1	KGDEIAAVVLQVDAER		KGDEIAAVVLQVDAER	3	571.6453;578.6251	571.645	578.624	62.099	60.7	5	21	M+3H
wt19_peaks/TNAA_QLPCcPAELLR_2_598.8283_62.127	1197.65	2	0.00853098	0.0124082	TNAA	QLPCPAELLR	Cc@4	QLP[Cc]PAELLR	2	598.828	598.827	605.806	62.127	61.95	0	2	M+2H
wt19_peaks/MAP1_ITQESLYLALR_2_653.8729_62.148	1307.74	2	0.0644636	0.0511034	MAP1	ITQESLYLALR		ITQESLYLALR	2	653.8729;661.3501	653.872	661.35	62.148	60.88	2	9	M+2H
wt19_peaks/ARGB_LGGVLLDSEEALER_2_759.3789_62.158	1501.8	2	0.0115715	0.0775231	ARGB	LGGVLLDSEEALER		LGGVLLDSEEALER	2	759.379	750.899	759.374	62.158	63.09	0	3	M+2H
wt19_peaks/METE_AALANMVQAAQNLR_2_746.3698_62.170	1471.79	2	0.00680657	0.0474737	METE	AALANMVQAAQNLR		AALANMVQAAQNLR	2	746.37	735.896	746.365	62.17	63.53	0	7	M+2H
wt19_peaks/GLTB_SVGASLSGYIAQTHGDQGLAADPIK_3_829.3985_62.175	2458.26	3	0.00759752	0.0576978	GLTB	SVGASLSGYIAQTHGDQGLAADPIK		SVGASLSGYIAQTHGDQGLAADPIK	3	829.399	819.419	829.39	62.175	61.78	0	4	M+3H
wt19_peaks/PEPD_SLVNTYQEILK_2_654.3676_62.175	1308.73	2	0.0735643	0.0512133	PEPD	SLVNTYQEILK		SLVNTYQEILK	2	654.368	654.365	661.344	62.175	61.28	1	2	M+2H
wt19_peaks/ADHE_AVTNVAELNALVER_2_749.9187_62.191	1499.83	2	0.0362251	0.0813352	ADHE	AVTNVAELNALVER		AVTNVAELNALVER	2	749.9187;759.3871	749.915	759.387	62.191	62.25	3	15	M+2H
wt19_peaks/ODO2_ESVGFLVTIK_2_546.8195_62.239	1093.64	2	0.0799012	0.0913972	ODO2	ESVGFLVTIK		ESVGFLVTIK	2	546.8195;552.3030	546.819	552.303	62.239	62.17	6	29	M+2H
wt19_peaks/G6PD_LLPSLYQLEK_2_602.3546_62.297	1204.71	2	0.00362725	0.014606	G6PD	LLPSLYQLEK		LLPSLYQLEK	2	602.3546;608.3364	602.353	608.336	62.297	62.37	1	2	M+2H
wt19_peaks/PUR8_QFIDGLALPEEEK_2_752.3636_62.314	1489.77	2	0.0114892	0.0337913	PUR8	QFIDGLALPEEEK		QFIDGLALPEEEK	2	752.364	744.883	752.361	62.314	63.07	0	2	M+2H
wt19_peaks/LON_TAISQFEGYIK_2_628.8311_62.375	1257.66	2	0.0332253	0.0326253	LON	TAISQFEGYIK		TAISQFEGYIK	2	628.8311;635.3125	628.83	635.311	62.375	62.28	2	5	M+2H
wt19_peaks/SYN_KFENPVYWGVDLSSEHER_3_731.3519_62.375	2194.06	3	0.0174158	0.0183567	SYN	KFENPVYWGVDLSSEHER		KFENPVYWGVDLSSEHER	3	731.352	731.352	739.993	62.375	62.09	2	2	M+3H
wt19_peaks/MAP1_SVCcISINEVVCcHGIPDDAK_3_705.0086_62.397	2115.02	3	0.0308677	0.0238715	MAP1	SVCISINEVVCHGIPDDAK	Cc@3;Cc@11	SV[Cc]ISINEVV[Cc]HGIPDDAK	3	705.0086;712.6630	705.007	712.651	62.397	62.41	2	3	M+3H
wt19_peaks/GYRA_EITPVNIEEELK_2_707.3794_62.399	1414.76	2	0.0404012	0.0194569	GYRA	EITPVNIEEELK		EITPVNIEEELK	2	707.379	707.378	714.357	62.399	61.96	2	2	M+2H
wt19_peaks/ODO1_FLSELTAAEGLER_2_718.3772_62.423	1436.75	2	0.04986	0.0527374	ODO1	FLSELTAAEGLER		FLSELTAAEGLER	2	718.3772;726.3558	718.376	726.352	62.423	62.14	3	12	M+2H
wt19_peaks/SSPA_LPQLGIEFSGPGAK_2_707.3926_62.447	1414.78	2	0.0407719	0.0306838	SSPA	LPQLGIEFSGPGAK		LPQLGIEFSGPGAK	2	707.3926;715.3709	707.391	715.367	62.447	62.74	2	11	M+2H
wt19_peaks/G6PD_LDLSYSETFNQTHLADAYER_3_791.7074_62.474	2375.11	3	0.0175904	0.0183869	G6PD	LDLSYSETFNQTHLADAYER		LDLSYSETFNQTHLADAYER	3	791.7074;800.6813	791.705	800.678	62.474	62.6	1	2	M+3H
wt19_peaks/SYC_TFVAFDVVAR_2_569.2929_62.475	1125.62	2	0.00967478	0.016765	SYC	TFVAFDVVAR		TFVAFDVVAR	2	569.293	562.809	569.29	62.475	62.6	0	5	M+2H
wt19_peaks/CARA_AFPGLNGMDLAK_2_624.3170_62.520	1234.64	2	0.242083	0.032077	CARA	AFPGLNGMDLAK		AFPGLNGMDLAK	2	624.317	617.319	624.298	62.52	62.27	0	3	M+2H
wt19_peaks/RNE_DNESLSLSILR_2_623.8332_62.526	1247.67	2	0.0331314	0.0275825	RNE	DNESLSLSILR		DNESLSLSILR	2	631.3105;623.8332	623.836	631.314	62.526	62.6	0	2	M+2H
wt19_peaks/RS3_KVVADIAGVPAQINIAEVR_3_655.0522_62.529	1965.15	3	0.147883	0.100885	RS3	KVVADIAGVPAQINIAEVR		KVVADIAGVPAQINIAEVR	3	655.0522;663.3606	655.05	663.359	62.529	62.88	4	18	M+3H
wt19_peaks/RS2_WLGGMoLTNWK_2_611.3111_62.529	1222.62	2	0.655908	0.978796	RS2	WLGGMLTNWK	Mo@5	WLGG[Mo]LTNWK	2	611.3111;618.2896	611.308	618.288	62.529	63.87	2	5	M+2H
wt19_peaks/PNP_AKPGQDFFPLTVNYQER_3_670.6766_62.531	2012.02	3	0.0783028	0.0380339	PNP	AKPGQDFFPLTVNYQER		AKPGQDFFPLTVNYQER	3	670.677	670.675	678.651	62.531	61.31	2	6	M+3H
wt19_peaks/PTNAB_TLLTQVAPPGVTAHVVDVAK_3_672.7245_62.541	2018.16	3	0.00736501	0.00730251	PTNAB	TLLTQVAPPGVTAHVVDVAK		TLLTQVAPPGVTAHVVDVAK	3	672.725	672.722	680.698	62.541	62.41	1	2	M+3H
wt19_peaks/EFTU1:EFTU2_TTDVTGTIELPEGVEMoVMoPGDNIK_3_860.0880_62.546	2580.24	3	0.047712	0.0599728	EFTU1:EFTU2	TTDVTGTIELPEGVEMVMPGDNIK	Mo@16;Mo@18	TTDVTGTIELPEGVE[Mo]V[Mo]PGDNIK	3	860.0880;868.7271	860.081	868.722	62.546	63.54	1	7	M+3H
wt19_peaks/OBG_YYLISAASGLGVK_2_671.3684_62.588	1342.75	2	0.0157082	0.00545614	OBG	YYLISAASGLGVK		YYLISAASGLGVK	2	671.368	671.375	678.354	62.588	64.02	3	9	M+2H
wt19_peaks/OMPA_AQSVVDYLISK_2_611.8387_62.602	1223.68	2	1.15672	0.964045	OMPA	AQSVVDYLISK		AQSVVDYLISK	2	611.8387;618.3216	611.838	618.319	62.602	61.4	6	29	M+2H
wt19_peaks/PNP_VGYINDQYVLNPTQDELK_3_703.6924_62.604	2111.07	3	0.0567083	0.0286702	PNP	VGYINDQYVLNPTQDELK		VGYINDQYVLNPTQDELK	3	703.6924;711.3432	703.689	711.333	62.604	62.75	1	4	M+3H
wt19_peaks/PAL_SDFAQMoLDAHANFLR_3_584.6133_62.630	1753.83	3	0.0216037	0.00610468	PAL	SDFAQMLDAHANFLR	Mo@6	SDFAQ[Mo]LDAHANFLR	3	591.9254;584.6133	584.611	591.923	62.63	61.5	0	8	M+3H
wt19_peaks/RS11_QVSDGVAHIHASFNNTIVTITDR_3_832.4283_62.631	2497.28	3	0.0661924	0.0424231	RS11	QVSDGVAHIHASFNNTIVTITDR		QVSDGVAHIHASFNNTIVTITDR	3	832.4283;843.4040	832.427	843.394	62.631	62.31	4	6	M+3H
wt19_peaks/THIO_IIHLTDDSFDTDVLK_3_577.9669_62.652	1733.9	3	0.0868051	0.0642979	THIO	IIHLTDDSFDTDVLK		IIHLTDDSFDTDVLK	3	577.9669;583.9494	577.965	583.948	62.652	62.6	3	14	M+3H
wt19_peaks/ODO1_LGELLEALK_2_493.2990_62.702	986.601	2	0.00175835	0.00363262	ODO1	LGELLEALK		LGELLEALK	2	493.2990;498.2856	493.301	498.286	62.702	62.78	2	5	M+2H
wt19_peaks/BAMB_EPALLSGGVTVSGGHVYIGSEK_3_719.7213_62.721	2159.14	3	0.0242088	0.0199558	BAMB	EPALLSGGVTVSGGHVYIGSEK		EPALLSGGVTVSGGHVYIGSEK	3	719.721	719.712	728.02	62.721	62.2	1	2	M+3H
wt19_peaks/HTPG_GLIDSSDLPLNVSR_2_743.4045_62.776	1486.8	2	0.0108524	0.032464	HTPG	GLIDSSDLPLNVSR		GLIDSSDLPLNVSR	2	752.3749;743.4045	743.4	752.373	62.776	64.41	0	6	M+2H
wt19_peaks/TNAA_QLPCcPAELLR_2_598.8283_62.796	1197.65	2	0.00676593	0.0113601	TNAA	QLPCPAELLR	Cc@4	QLP[Cc]PAELLR	2	598.828	598.827	605.806	62.796	61.95	0	2	M+2H
wt19_peaks/RS1_KGDEIAAVVLQVDAER_2_867.4364_62.812	1713.93	2	0.0471604	0.0424318	RS1	KGDEIAAVVLQVDAER		KGDEIAAVVLQVDAER	2	867.436	856.963	867.432	62.812	62.76	0	2	M+2H
wt19_peaks/ARGD_GMGLLIGAELKPQYK_3_545.9588_62.836	1619.92	3	0.00336589	0.0156908	ARGD	GMGLLIGAELKPQYK		GMGLLIGAELKPQYK	3	545.959	539.973	545.955	62.836	61.51	0	2	M+3H
wt19_peaks/GLPK_SNTGLVIDPYFSGTK_2_799.9074_62.864	1599.81	2	0.0459414	0.00712842	GLPK	SNTGLVIDPYFSGTK		SNTGLVIDPYFSGTK	2	799.907	799.907	808.382	62.864	61.38	2	2	M+2H
wt19_peaks/PTHP_LQTLGLTQGTVVTISAEGEDEQK_3_806.4226_62.883	2419.26	3	0.0166995	0.0215829	PTHP	LQTLGLTQGTVVTISAEGEDEQK		LQTLGLTQGTVVTISAEGEDEQK	3	806.4226;815.3964	806.419	815.392	62.883	62.05	5	15	M+3H
wt19_peaks/IDH_HMGWTEAADLIVK_3_490.9186_62.932	1472.76	3	0.00216966	0.00190781	IDH	HMGWTEAADLIVK		HMGWTEAADLIVK	3	490.9186;496.5693	490.919	496.569	62.932	62.57	1	9	M+3H
wt19_peaks/NUOF_ALTGLSPDEIVNQVK_2_801.4170_62.942	1584.87	2	0.00853642	0.0268413	NUOF	ALTGLSPDEIVNQVK		ALTGLSPDEIVNQVK	2	801.417	792.436	801.409	62.942	62.93	0	2	M+2H
wt19_peaks/RPOC_VTAEDVLKPGTADILVPR_3_632.0295_62.976	1896.08	3	0.106171	0.0700774	RPOC	VTAEDVLKPGTADILVPR		VTAEDVLKPGTADILVPR	3	632.0295;639.3390	632.027	639.338	62.976	63.31	3	18	M+3H
wt19_peaks/ACON2_NHETGELLATFELK_3_534.6125_63.014	1603.83	3	0.00874595	0.0251073	ACON2	NHETGELLATFELK		NHETGELLATFELK	3	540.5928;534.6125	534.611	540.593	63.014	64.07	0	11	M+3H
wt19_peaks/DNAK_SLGQFNLDGINPAPR_2_799.9222_63.022	1599.84	2	0.0562813	0.086159	DNAK	SLGQFNLDGINPAPR		SLGQFNLDGINPAPR	2	799.9222;810.3898	799.918	810.387	63.022	63.18	3	13	M+2H
wt19_peaks/GLTB_LVPFEDLPDEEVGSR_2_860.4001_63.090	1702.84	2	0.0157443	0.0496004	GLTB	LVPFEDLPDEEVGSR		LVPFEDLPDEEVGSR	2	860.4	851.421	860.394	63.09	63.59	0	5	M+2H
wt19_peaks/RHLB_ELAVQIHADAEPLAEATGLK_3_692.7075_63.096	2078.11	3	0.0299062	0.0377835	RHLB	ELAVQIHADAEPLAEATGLK		ELAVQIHADAEPLAEATGLK	3	692.707	692.705	700.681	63.096	63.42	1	2	M+3H
wt19_peaks/IBPB_ITLALAGFR_2_481.2953_63.118	962.591	2	0.00385846	0.00238713	IBPB	ITLALAGFR		ITLALAGFR	2	481.295	481.296	487.278	63.118	64.23	0	2	M+2H
wt19_peaks/ATPB_LVLEVQQQLGGGIVR_2_804.9794_63.127	1609.95	2	0.0908412	0.0966469	ATPB	LVLEVQQQLGGGIVR		LVLEVQQQLGGGIVR	2	804.9794;815.4458	804.976	815.445	63.127	63.51	6	24	M+2H
wt19_peaks/RS1_AFLPGSLVDVRPVR_3_509.3005_63.136	1527.9	3	0.283179	0.187665	RS1	AFLPGSLVDVRPVR		AFLPGSLVDVRPVR	3	509.3005;515.9480	509.3	515.947	63.136	62.96	5	33	M+3H
wt19_peaks/YNCE_ESVIWVVDGGNIK_2_708.3700_63.15	1416.76	2	0.0591137	0.0220136	YNCE	ESVIWVVDGGNIK		ESVIWVVDGGNIK	2	708.3700;716.3635	708.381	716.357	63.15	64.9	1	3	M+2H
wt19_peaks/ATPB_LVLEVQQQLGGGIVR_3_536.9861_63.153	1610.96	3	0.0419577	0.0456018	ATPB	LVLEVQQQLGGGIVR		LVLEVQQQLGGGIVR	3	536.986	536.986	543.966	63.153	64.28	1	6	M+3H
wt19_peaks/PFLB_VALYGIDYLMoK_2_651.3434_63.178	1302.69	2	0.0323717	0.0286047	PFLB	VALYGIDYLMK	Mo@10	VALYGIDYL[Mo]K	2	651.3434;657.3264	651.345	657.327	63.178	63.31	1	4	M+2H
wt19_peaks/HNS_SLDDFLIK_2_475.7634_63.204	951.528	2	0.158752	0.113104	HNS	SLDDFLIK		SLDDFLIK	2	480.2509;475.7634	475.764	480.25	63.204	62.6	0	5	M+2H
wt19_peaks/G6PD_LLPSLYQLEK_2_602.3546_63.291	1204.71	2	0.0287813	0.0371982	G6PD	LLPSLYQLEK		LLPSLYQLEK	2	602.3546;608.3364	602.353	608.336	63.291	62.37	1	2	M+2H
wt19_peaks/EFG_DVTTGDTLCcDPDAPIILER_2_1051.0117_63.344	2102.02	2	0.0339564	0.0432514	EFG	DVTTGDTLCDPDAPIILER	Cc@9	DVTTGDTL[Cc]DPDAPIILER	2	1051.0117;1061.9800	1051.01	1061.98	63.344	63.23	2	5	M+2H
wt19_peaks/PGM_EAVEIVSEVLK_2_608.3428_63.371	1216.69	2	0.0314244	0.0102234	PGM	EAVEIVSEVLK		EAVEIVSEVLK	2	608.343	608.346	614.328	63.371	62.16	2	2	M+2H
wt19_peaks/LRP_GAPDVFEQFNTAVQK_2_835.3902_63.380	1651.82	2	0.0140352	0.0351719	LRP	GAPDVFEQFNTAVQK		GAPDVFEQFNTAVQK	2	835.39	825.91	835.382	63.38	63.31	0	2	M+2H
wt19_peaks/DAPA_AIAEHTDLPQILYNVPSR_3_688.0059_63.400	2039.09	3	0.0145737	0.0224003	DAPA	AIAEHTDLPQILYNVPSR		AIAEHTDLPQILYNVPSR	3	688.006	679.697	688.006	63.4	63.36	0	2	M+3H
wt19_peaks/CLPB_VTDAEIAEVLAR_2_643.8553_63.44	1287.7	2	0.00277327	0.0239103	CLPB	VTDAEIAEVLAR		VTDAEIAEVLAR	2	651.3314;643.8553	643.852	651.33	63.44	61.69	0	3	M+2H
wt19_peaks/PTGA_STLTPVVISNMDEIK_2_832.4169_63.501	1647.88	2	0.0329681	0.0611387	PTGA	STLTPVVISNMDEIK		STLTPVVISNMDEIK	2	832.417	823.938	832.413	63.501	63.53	0	7	M+2H
wt19_peaks/LEU1_AIISVHTHDDLGLAVGNSLAAVHAGAR_4_676.3302_63.531	2668.44	4	0.00519764	0.0211365	LEU1	AIISVHTHDDLGLAVGNSLAAVHAGAR		AIISVHTHDDLGLAVGNSLAAVHAGAR	4	676.33	667.11	676.333	63.531	62.79	0	2	M+4H
wt19_peaks/IBPB_ITLALAGFR_2_481.2953_63.568	962.591	2	0.00827633	0.00399609	IBPB	ITLALAGFR		ITLALAGFR	2	481.295	481.296	487.278	63.568	64.23	0	2	M+2H
wt19_peaks/OMPC:Q1PI90_YDANNIYLAAQYTQTYNATR_3_785.3810_63.572	2356.12	3	0.0710988	0.0805083	OMPC:Q1PI90	YDANNIYLAAQYTQTYNATR		YDANNIYLAAQYTQTYNATR	3	785.3810;794.6844	785.374	794.679	63.572	62.6	5	18	M+3H
wt19_peaks/MALE_VNYGVTVLPTFK_2_669.3745_63.590	1338.75	2	0.0304342	0.0251908	MALE	VNYGVTVLPTFK		VNYGVTVLPTFK	2	669.3745;676.3412	669.377	676.357	63.59	63.49	3	5	M+2H
wt19_peaks/ATPA_EAFPGDVFYLHSR_3_513.2568_63.6	1539.76	3	0.0254594	0.0227582	ATPA	EAFPGDVFYLHSR		EAFPGDVFYLHSR	3	513.2568;519.2375	513.253	519.235	63.6	61.85	9	44	M+3H
wt19_peaks/6PGD_AASEEYNWDLNYGEIAK_2_986.9614_63.635	1973.9	2	0.01715	0.0190954	6PGD	AASEEYNWDLNYGEIAK		AASEEYNWDLNYGEIAK	2	986.9614;997.4176	986.95	997.419	63.635	63.44	1	2	M+2H
wt19_peaks/SERA_GIPVFNAPFSNTR_2_719.3499_63.679	1420.75	2	0.0153238	0.131858	SERA	GIPVFNAPFSNTR		GIPVFNAPFSNTR	2	719.35	710.373	719.346	63.679	64.21	0	10	M+2H
wt19_peaks/LEU1_SQQVIIFDTTLR_2_719.3668_63.679	1421.79	2	0.0125935	0.132405	LEU1	SQQVIIFDTTLR		SQQVIIFDTTLR	2	719.367	710.894	719.369	63.679	63.89	0	4	M+2H
wt19_peaks/TOLC_YNYLINQLNIK_2_698.3783_63.705	1396.77	2	0.0172912	0.0219102	TOLC	YNYLINQLNIK		YNYLINQLNIK	2	698.3783;706.3613	698.386	706.362	63.705	64.66	1	4	M+2H
wt19_peaks/ACEA_GYINSLGALTGGQALQQAK_2_957.4745_63.781	1891.02	2	0.00290695	0.0253827	ACEA	GYINSLGALTGGQALQQAK		GYINSLGALTGGQALQQAK	2	957.475	945.508	957.473	63.781	63.61	0	2	M+2H
wt19_peaks/DLDH_TQVVVLGAGPAGYSAAFR_3_588.6559_63.790	1765.96	3	0.0781691	0.0606466	DLDH	TQVVVLGAGPAGYSAAFR		TQVVVLGAGPAGYSAAFR	3	595.9680;588.6559	588.653	595.965	63.79	64.37	0	5	M+3H
wt19_peaks/METE_AALANMVQAAQNLR_2_746.3698_63.799	1471.79	2	0.00284721	0.0150744	METE	AALANMVQAAQNLR		AALANMVQAAQNLR	2	746.37	735.896	746.365	63.799	63.53	0	7	M+2H
wt19_peaks/DLDH_TQVVVLGAGPAGYSAAFR_2_882.4805_63.836	1764.95	2	0.0772637	0.0681953	DLDH	TQVVVLGAGPAGYSAAFR		TQVVVLGAGPAGYSAAFR	2	882.4805;893.4482	882.476	893.443	63.836	63.9	4	14	M+2H
wt19_peaks/ACEA_AMoIEAGAAAVHFEDQLASVK_3_699.9940_63.872	2076.04	3	0.0343403	0.0138157	ACEA	AMIEAGAAAVHFEDQLASVK	Mo@2	A[Mo]IEAGAAAVHFEDQLASVK	3	699.994	692.014	699.991	63.872	64.17	0	7	M+3H
wt19_peaks/ACON2_NHETGELLATFELK_3_534.6125_63.901	1603.83	3	0.00605989	0.00240091	ACON2	NHETGELLATFELK		NHETGELLATFELK	3	540.5928;534.6125	534.611	540.593	63.901	64.07	0	11	M+3H
wt19_peaks/GLTB_SPILLYSDFK_2_597.3087_63.905	1183.65	2	0.0240882	0.107982	GLTB	SPILLYSDFK		SPILLYSDFK	2	597.309	591.824	597.308	63.905	62.91	0	12	M+2H
wt19_peaks/EFTS_VETDFAAEVAAMSK_2_734.8563_63.913	1469.71	2	0.0095341	0.0105437	EFTS	VETDFAAEVAAMSK		VETDFAAEVAAMSK	2	734.8563;742.3359	734.854	742.331	63.913	64.38	4	13	M+2H
wt19_peaks/PANB_FATITAYDYSFAK_2_749.3713_63.914	1498.73	2	0.0255401	0.185439	PANB	FATITAYDYSFAK		FATITAYDYSFAK	2	749.3713;756.3502	749.367	756.346	63.914	62.62	2	7	M+2H
wt19_peaks/CH10_VGDIVIFNDGYGVK_2_748.3955_63.950	1496.79	2	0.0945596	0.189602	CH10	VGDIVIFNDGYGVK		VGDIVIFNDGYGVK	2	748.3955;756.3730	748.394	756.37	63.95	64.14	4	22	M+2H
wt19_peaks/FUMA:FUMB_YVALQFLR_2_511.2772_63.962	1010.59	2	0.00434827	0.00948548	FUMA:FUMB	YVALQFLR		YVALQFLR	2	511.277	505.296	511.278	63.962	65.5	0	2	M+2H
wt19_peaks/ALF_IFDFVKPGVITGDDVQK_3_626.6735_63.990	1880.02	3	0.144054	0.146149	ALF	IFDFVKPGVITGDDVQK		IFDFVKPGVITGDDVQK	3	626.6735;633.3174	626.672	633.319	63.99	64.03	2	16	M+3H
wt19_peaks/IDH:Q1PI72_HPELTDMVIFR_3_453.2355_64.031	1359.71	3	0.00404056	0.00843557	IDH:Q1PI72	HPELTDMVIFR		HPELTDMVIFR	3	458.5528;453.2355	453.236	458.554	64.031	62.68	0	8	M+3H
wt19_peaks/ENO_AVAAVNGPIAQALIGK_2_746.9490_64.035	1493.89	2	0.0293309	0.161892	ENO	AVAAVNGPIAQALIGK		AVAAVNGPIAQALIGK	2	746.9490;756.4080	746.947	756.418	64.035	64.35	2	18	M+2H
wt19_peaks/KAD:Q1PI83_YGIPQISTGDMLR_2_725.8771_64.076	1451.74	2	0.0261268	0.017199	KAD:Q1PI83	YGIPQISTGDMLR		YGIPQISTGDMLR	2	725.8771;734.3492	725.872	734.347	64.076	63.88	1	4	M+2H
wt19_peaks/RPOB_WLELGLTDEEK_2_666.8414_64.112	1333.68	2	0.054164	0.0408497	RPOB	WLELGLTDEEK		WLELGLTDEEK	2	666.8414;673.3216	666.838	673.319	64.112	64.01	2	11	M+2H
wt19_peaks/RL20_ILADIAVFDK_2_552.8188_64.115	1105.64	2	0.489907	0.331268	RL20	ILADIAVFDK		ILADIAVFDK	2	552.8188;558.3026	552.819	558.303	64.115	64.18	2	22	M+2H
wt19_peaks/PT1_EENPFLGWR_2_574.2866_64.126	1148.56	2	0.112967	0.0166281	PT1	EENPFLGWR		EENPFLGWR	2	581.2792;574.2866	574.281	581.26	64.126	62.65	0	3	M+2H
wt19_peaks/SERC_ALTDFMoVEFER_2_694.3080_64.133	1374.65	2	0.0434273	0.0307379	SERC	ALTDFMVEFER	Mo@6	ALTDF[Mo]VEFER	2	694.308	687.324	694.304	64.133	64.11	0	7	M+2H
wt19_peaks/PYRI_ITIGLNLPSGEMGR_2_738.3673_64.150	1458.79	2	0.00841111	0.123536	PYRI	ITIGLNLPSGEMGR		ITIGLNLPSGEMGR	2	738.367	729.393	738.366	64.15	64.06	0	12	M+2H
wt19_peaks/PFLB_VALYGIDYLMoK_2_651.3434_64.178	1302.69	2	0.0839328	0.0969064	PFLB	VALYGIDYLMK	Mo@10	VALYGIDYL[Mo]K	2	651.3434;657.3264	651.345	657.327	64.178	63.31	1	4	M+2H
wt19_peaks/RS1_DRVEDATLVLSVGDEVEAK_3_682.3540_64.179	2047.06	3	0.0795793	0.0559499	RS1	DRVEDATLVLSVGDEVEAK		DRVEDATLVLSVGDEVEAK	3	682.3540;689.9991	682.352	689.996	64.179	64.13	16	35	M+3H
wt19_peaks/GATZ_TGFNDSLLDIR_2_625.8237_64.204	1251.65	2	0.0696155	0.0911959	GATZ	TGFNDSLLDIR		TGFNDSLLDIR	2	625.8237;633.3019	625.823	633.301	64.204	64.22	3	16	M+2H
wt19_peaks/ODO1_LGELLEALK_2_493.2990_64.212	986.601	2	0.00624732	0.0017069	ODO1	LGELLEALK		LGELLEALK	2	493.2990;498.2856	493.301	498.286	64.212	62.78	2	5	M+2H
wt19_peaks/RS9_QPLELVDMVEK_2_650.8466_64.233	1301.69	2	0.138373	0.0966659	RS9	QPLELVDMVEK		QPLELVDMVEK	2	650.8466;657.3273	650.845	657.326	64.233	64.07	3	14	M+2H
wt19_peaks/DNAK_IINEPTAAALAYGLDK_2_830.4557_64.288	1660.9	2	0.0590381	0.0915522	DNAK	IINEPTAAALAYGLDK		IINEPTAAALAYGLDK	2	830.4557;839.4275	830.452	839.425	64.288	64.03	3	17	M+2H
wt19_peaks/NFUA_QLLNEFPELK_2_615.8411_64.299	1231.68	2	0.0364887	0.0497003	NFUA	QLLNEFPELK		QLLNEFPELK	2	615.841	615.841	622.321	64.299	63.53	1	3	M+2H
wt19_peaks/IDH:Q1PI72_HPELTDMVIFR_2_679.3547_64.309	1358.7	2	0.0331314	0.0432001	IDH:Q1PI72	HPELTDMVIFR		HPELTDMVIFR	2	679.3547;687.3322	679.351	687.327	64.309	63.59	1	9	M+2H
wt19_peaks/RS7_FVNILMVDGK_2_568.3126_64.329	1136.63	2	0.198048	0.139774	RS7	FVNILMVDGK		FVNILMVDGK	2	568.3126;574.2946	568.313	574.295	64.329	64.06	5	28	M+2H
wt19_peaks/TIG_VTITIAADSIETAVK_2_766.4338_64.338	1532.87	2	0.15421	0.117747	TIG	VTITIAADSIETAVK		VTITIAADSIETAVK	2	766.4338;774.4079	766.433	774.409	64.338	64.85	6	29	M+2H
wt19_peaks/EFTU1:EFTU2_MoVVTLIHPIAMDDGLR_3_599.6525_64.343	1798.96	3	0.118764	0.137706	EFTU1:EFTU2	MVVTLIHPIAMDDGLR	Mo@1	[Mo]VVTLIHPIAMDDGLR	3	599.6525;606.6319	599.652	606.631	64.343	64.13	1	16	M+3H
wt19_peaks/SYC_TFVAFDVVAR_2_569.2929_64.35	1125.62	2	0.00166105	0.0519208	SYC	TFVAFDVVAR		TFVAFDVVAR	2	569.293	562.809	569.29	64.35	62.6	0	5	M+2H
wt19_peaks/SYH_LPIVEQTPLFK_2_642.8844_64.350	1285.76	2	0.017545	0.0551864	SYH	LPIVEQTPLFK		LPIVEQTPLFK	2	642.8844;649.3495	642.882	649.363	64.35	64.22	1	3	M+2H
wt19_peaks/TIG_VTITIAADSIETAVK_3_511.2853_64.379	1533.87	3	0.0311133	0.0216398	TIG	VTITIAADSIETAVK		VTITIAADSIETAVK	3	511.285	511.291	516.609	64.379	64.36	2	2	M+3H
wt19_peaks/MIPA_GLGGGYYLWNDATDK_2_824.3606_64.415	1630.76	2	0.0165437	0.0143696	MIPA	GLGGGYYLWNDATDK		GLGGGYYLWNDATDK	2	824.361	815.381	824.355	64.415	64.48	0	2	M+2H
wt19_peaks/HTPG_GLIDSSDLPLNVSR_2_743.4045_64.424	1486.8	2	0.0139253	0.0115746	HTPG	GLIDSSDLPLNVSR		GLIDSSDLPLNVSR	2	752.3749;743.4045	743.4	752.373	64.424	64.41	0	6	M+2H
wt19_peaks/RL5_EQIIFPEIDYDKVDR_3_627.3176_64.453	1881.96	3	0.305759	0.137076	RL5	EQIIFPEIDYDKVDR		EQIIFPEIDYDKVDR	3	627.3176;633.9735	627.32	633.967	64.453	64.48	4	15	M+3H
wt19_peaks/RS18_YLSLLPYTDR_2_620.8337_64.479	1241.66	2	0.375678	0.334943	RS18	YLSLLPYTDR		YLSLLPYTDR	2	620.8337;627.3138	620.833	627.313	64.479	64.29	4	21	M+2H
wt19_peaks/PNTA_EVDIIVTTALIPGKPAPK_3_621.3690_64.489	1864.12	3	0.0402106	0.0526269	PNTA	EVDIIVTTALIPGKPAPK		EVDIIVTTALIPGKPAPK	3	621.3690;628.0199	621.372	628.019	64.489	63.53	1	10	M+3H
wt19_peaks/SYI_IGVTDYTILGTVK_2_690.3932_64.489	1380.79	2	0.0454758	0.0455831	SYI	IGVTDYTILGTVK		IGVTDYTILGTVK	2	690.3932;697.3716	690.393	697.372	64.489	64.58	2	10	M+2H
wt19_peaks/AAT_AIWEQELTDMR_2_696.3342_64.549	1392.67	2	0.0214241	0.0119961	AAT	AIWEQELTDMR		AIWEQELTDMR	2	696.3342;704.3174	696.335	704.312	64.549	66.08	1	4	M+2H
wt19_peaks/RL4_SILSELVR_2_458.7763_64.634	917.555	2	0.00162646	0.00104952	RL4	SILSELVR		SILSELVR	2	458.7763;464.2591	458.777	464.261	64.634	64.58	1	7	M+2H
wt19_peaks/IDH_HMGWTEAADLIVK_2_744.3580_64.639	1471.75	2	0.0198554	0.0305198	IDH	HMGWTEAADLIVK		HMGWTEAADLIVK	2	744.358	735.875	744.35	64.639	64.4	0	2	M+2H
wt19_peaks/DNAK_TTPSIIAYTQDGETLVGQPAK_3_730.7195_64.665	2192.14	3	0.0360898	0.0438315	DNAK	TTPSIIAYTQDGETLVGQPAK		TTPSIIAYTQDGETLVGQPAK	3	738.6892;730.7195	730.715	738.691	64.665	65.48	0	4	M+3H
wt19_peaks/TSX_LTNTDLSFGPFK_2_670.3470_64.695	1340.7	2	0.028911	0.0372713	TSX	LTNTDLSFGPFK		LTNTDLSFGPFK	2	670.3470;677.3306	670.349	677.328	64.695	64.38	4	20	M+2H
wt19_peaks/ATPA_TALAIDAIINQR_2_649.8766_64.698	1299.75	2	0.160961	0.174056	ATPA	TALAIDAIINQR		TALAIDAIINQR	2	649.8766;658.3488	649.875	658.35	64.698	64.55	5	30	M+2H
wt19_peaks/ENO_AVAAVNGPIAQALIGK_3_498.2842_64.717	1494.9	3	0.0167551	0.0103532	ENO	AVAAVNGPIAQALIGK		AVAAVNGPIAQALIGK	3	498.2842;504.6074	498.3	504.615	64.717	64.04	1	2	M+3H
wt19_peaks/G6PI_TFSEAIISGEWK_2_684.3377_64.76	1368.69	2	0.00447197	0.0117872	G6PI	TFSEAIISGEWK		TFSEAIISGEWK	2	684.3377;691.3303	684.346	691.326	64.76	63.01	2	8	M+2H
wt19_peaks/GPMA_FTGWYDVDLSEK_2_730.3459_64.769	1460.68	2	0.0557038	0.0572178	GPMA	FTGWYDVDLSEK		FTGWYDVDLSEK	2	730.3459;737.3261	730.341	737.32	64.769	63.72	3	18	M+2H
wt19_peaks/ASSY_WFDSQALMoLR_2_649.3013_64.804	1283.63	2	0.00281728	0.0789781	ASSY	WFDSQALMLR	Mo@8	WFDSQAL[Mo]LR	2	649.301	641.817	649.294	64.804	64.73	0	3	M+2H
wt19_peaks/GLTD_SQNVYQFIDLQR_2_755.8901_64.819	1511.77	2	0.0416071	0.0389874	GLTD	SQNVYQFIDLQR		SQNVYQFIDLQR	2	755.8901;765.3649	755.887	765.359	64.819	64.58	1	8	M+2H
wt19_peaks/GUAA_VVYDISGKPPATIEWE_2_911.4356_64.850	1804.92	2	0.0145885	0.0206028	GUAA	VVYDISGKPPATIEWE		VVYDISGKPPATIEWE	2	911.436	902.462	911.436	64.85	64.87	0	2	M+2H
wt19_peaks/MSCS_LNELGASSINFVVR_2_759.9236_64.855	1519.84	2	0.0147931	0.0562837	MSCS	LNELGASSINFVVR		LNELGASSINFVVR	2	769.3886;759.9236	759.918	769.39	64.855	65	0	8	M+2H
wt19_peaks/6PGD_EAYELVAPILTK_2_673.8830_64.971	1347.77	2	0.0771379	0.0965415	6PGD	EAYELVAPILTK		EAYELVAPILTK	2	673.8830;680.3616	673.883	680.363	64.971	64.99	4	18	M+2H
wt19_peaks/IF2_DVVIGETITVGELANK_2_829.4546_64.976	1658.91	2	0.0577636	0.00374374	IF2	DVVIGETITVGELANK		DVVIGETITVGELANK	2	838.4269;829.4546	829.455	838.428	64.976	64.89	0	3	M+2H
wt19_peaks/HFQ_VPVSIYLVNGIK_2_658.3630_65.025	1302.79	2	0.0205989	0.109825	HFQ	VPVSIYLVNGIK		VPVSIYLVNGIK	2	658.363	651.396	658.375	65.025	66.61	0	4	M+2H
wt19_peaks/SKP_IAIVNMoGSLFQQVAQK_3_588.3244_65.050	1764.97	3	0.027947	0.0282448	SKP	IAIVNMGSLFQQVAQK	Mo@6	IAIVN[Mo]GSLFQQVAQK	3	595.3018;588.3244	588.323	595.302	65.05	63.45	0	2	M+3H
wt19_peaks/LIVJ_GNANVVFFDGITAGEK_2_829.3863_65.062	1639.82	2	0.0036128	0.06844	LIVJ	GNANVVFFDGITAGEK		GNANVVFFDGITAGEK	2	829.386	819.91	829.382	65.062	64.62	0	9	M+2H
wt19_peaks/PURA_AVQLNSLSGFCcLTK_2_769.3966_65.079	1538.81	2	0.0401095	0.0113093	PURA	AVQLNSLSGFCLTK	Cc@11	AVQLNSLSGF[Cc]LTK	2	769.3966;777.8823	769.406	777.881	65.079	65.56	2	7	M+2H
wt19_peaks/BAMA_VAVGAALLSMPVR_2_642.3762_65.083	1284.76	2	0.00152638	0.0577623	BAMA	VAVGAALLSMPVR		VAVGAALLSMPVR	2	642.3762;650.3527	642.379	650.356	65.083	66.76	1	2	M+2H
wt19_peaks/RS4_VVNIASYQVSPNDVVSIR_3_654.0235_65.101	1962.07	3	0.219729	0.159119	RS4	VVNIASYQVSPNDVVSIR		VVNIASYQVSPNDVVSIR	3	654.0235;662.0017	654.022	661.998	65.101	65.62	3	23	M+3H
wt19_peaks/EFG_DVTTGDTLCcDPDAPIILER_3_701.0193_65.101	2103.03	3	0.0108628	0.0140784	EFG	DVTTGDTLCDPDAPIILER	Cc@9	DVTTGDTL[Cc]DPDAPIILER	3	701.0193;708.3421	701.009	708.321	65.101	65.86	1	10	M+3H
wt19_peaks/RS4_VVNIASYQVSPNDVVSIR_2_980.5353_65.108	1961.06	2	0.16336	0.120001	RS4	VVNIASYQVSPNDVVSIR		VVNIASYQVSPNDVVSIR	2	980.5353;992.4951	980.529	992.494	65.108	64.68	2	5	M+2H
wt19_peaks/PPID_LIDEALLDQYAR_2_710.3789_65.111	1420.76	2	0.0370315	0.0275238	PPID	LIDEALLDQYAR		LIDEALLDQYAR	2	710.3789;718.3604	710.378	718.354	65.111	65.07	1	4	M+2H
wt19_peaks/DEAD_LDILIATDVAAR_2_635.8657_65.136	1271.74	2	0.034216	0.0137158	DEAD	LDILIATDVAAR		LDILIATDVAAR	2	635.8657;643.3333	635.872	643.35	65.136	65.53	11	12	M+2H
wt19_peaks/RPOB_LIEVPVEYIAGK_2_665.8860_65.152	1331.77	2	0.119957	0.104039	RPOB	LIEVPVEYIAGK		LIEVPVEYIAGK	2	665.8860;672.3632	665.885	672.366	65.152	65.13	4	18	M+2H
wt19_peaks/RL4_SILSELVR_2_458.7763_65.202	917.555	2	0.00522638	0.0021344	RL4	SILSELVR		SILSELVR	2	458.7763;464.2591	458.777	464.261	65.202	64.58	1	7	M+2H
wt19_peaks/SYFA_NFFEEDLQIR_2_655.8247_65.236	1311.65	2	0.0116721	0.00798728	SYFA	NFFEEDLQIR		NFFEEDLQIR	2	655.8247;663.3057	655.823	663.301	65.236	64.72	2	7	M+2H
wt19_peaks/GSA_AFTGVGGTPLFIEK_2_718.8893_65.276	1437.79	2	0.0248268	0.0291446	GSA	AFTGVGGTPLFIEK		AFTGVGGTPLFIEK	2	718.8893;726.3714	718.893	726.371	65.276	65.47	1	3	M+2H
wt19_peaks/DHE4_FLGFEQTFK_2_564.2746_65.344	1117.58	2	0.0173712	0.109362	DHE4	FLGFEQTFK		FLGFEQTFK	2	564.275	558.79	564.274	65.344	64.15	0	9	M+2H
wt19_peaks/RPOZ_FDLVLVAAR_2_502.2992_65.378	1004.6	2	0.0691675	0.0561875	RPOZ	FDLVLVAAR		FDLVLVAAR	2	502.2992;508.2824	502.301	508.283	65.378	65.28	4	22	M+2H
wt19_peaks/GYRB_ELSFLNSGVSIR_2_661.3561_65.395	1322.72	2	0.0343386	0.0252109	GYRB	ELSFLNSGVSIR		ELSFLNSGVSIR	2	661.3561;669.3339	661.36	669.336	65.395	65.33	2	5	M+2H
wt19_peaks/RL13_AEYTPHVDTGDYIIVLNADK_3_745.3734_65.410	2236.11	3	0.281988	0.190477	RL13	AEYTPHVDTGDYIIVLNADK		AEYTPHVDTGDYIIVLNADK	3	745.3734;753.3512	745.371	753.347	65.41	65.21	6	26	M+3H
wt19_peaks/CSPC_DVFVHFSAIQGNGFK_2_833.3983_65.418	1666.85	2	0.0516427	0.0068891	CSPC	DVFVHFSAIQGNGFK		DVFVHFSAIQGNGFK	2	833.3983;843.3885	833.423	843.394	65.418	65.69	1	4	M+2H
wt19_peaks/ASSY_WFDSQALMoLR_2_649.3013_65.418	1283.63	2	0.00410861	0.0272586	ASSY	WFDSQALMLR	Mo@8	WFDSQAL[Mo]LR	2	649.301	641.817	649.294	65.418	64.73	0	3	M+2H
wt19_peaks/ACON2_YLNFNQLSQYTEK_2_824.4110_65.423	1648.81	2	0.0333507	0.0527624	ACON2	YLNFNQLSQYTEK		YLNFNQLSQYTEK	2	824.4110;833.3860	824.405	833.378	65.423	64.93	2	9	M+2H
wt19_peaks/MIPA_GLGGGYYLWNDATDK_2_824.3606_65.458	1630.76	2	0.0112382	0.0123831	MIPA	GLGGGYYLWNDATDK		GLGGGYYLWNDATDK	2	824.361	815.381	824.355	65.458	64.48	0	2	M+2H
wt19_peaks/ISCS_DLSPLWEMoYK_2_649.3045_65.470	1298.62	2	0.0272763	0.0113236	ISCS	DLSPLWEMYK	Mo@8	DLSPLWE[Mo]YK	2	655.2920;649.3045	649.311	655.293	65.47	63.89	0	4	M+2H
wt19_peaks/FNR_LAAFIYNLSR_2_584.3012_65.499	1168.66	2	0.0790153	0.0205913	FNR	LAAFIYNLSR		LAAFIYNLSR	2	591.3049;584.3012	584.33	591.309	65.499	64.76	0	3	M+2H
wt19_peaks/MDH_FFSQPLLLGK_2_575.3373_65.503	1150.67	2	0.0470537	0.237234	MDH	FFSQPLLLGK		FFSQPLLLGK	2	575.3373;581.3194	575.337	581.32	65.503	65.17	3	23	M+2H
wt19_peaks/ATPA_DRGEDALIIYDDLSK_3_574.9570_65.507	1724.87	3	0.0108554	0.0306091	ATPA	DRGEDALIIYDDLSK		DRGEDALIIYDDLSK	3	574.9570;581.2759	574.957	581.271	65.507	64.66	3	9	M+3H
wt19_peaks/CYSK_YLLLQQFSNPANPEIHEK_3_714.3687_65.533	2143.12	3	0.00557214	0.036713	CYSK	YLLLQQFSNPANPEIHEK		YLLLQQFSNPANPEIHEK	3	714.3687;722.6848	714.373	722.682	65.533	64.12	1	12	M+3H
wt19_peaks/RL27_FGGESVLAGSIIVR_2_702.8979_65.575	1405.79	2	0.270188	0.206365	RL27	FGGESVLAGSIIVR		FGGESVLAGSIIVR	2	702.8979;711.3725	702.896	711.371	65.575	65.63	18	69	M+2H
wt19_peaks/SYFB_GYQEVITYSFVDPK_2_823.4081_65.615	1646.82	2	0.0301988	0.0333131	SYFB	GYQEVITYSFVDPK		GYQEVITYSFVDPK	2	823.4081;831.3852	823.41	831.386	65.615	65.49	1	2	M+2H
wt19_peaks/KDSA_LGIPYVFK_2_473.2663_65.618	937.564	2	0.0135805	0.0203428	KDSA	LGIPYVFK		LGIPYVFK	2	473.266	468.782	473.269	65.618	65.41	0	2	M+2H
wt19_peaks/RL18_HIYAQVIAPNGSEVLVAASTVEK_3_799.4367_65.624	2398.3	3	0.0745715	0.0490912	RL18	HIYAQVIAPNGSEVLVAASTVEK		HIYAQVIAPNGSEVLVAASTVEK	3	799.4367;808.7403	799.433	808.738	65.624	65.7	4	19	M+3H
wt19_peaks/AK1H_LAIISVVGDGMR_2_623.3253_65.633	1231.7	2	0.00867791	0.0353106	AK1H	LAIISVVGDGMR		LAIISVVGDGMR	2	623.325	615.848	623.326	65.633	65.62	0	7	M+2H
wt19_peaks/PYRB_TPHAWYFQQAGNGIFAR_3_663.9634_65.637	1965.97	3	0.00682336	0.00576759	PYRB	TPHAWYFQQAGNGIFAR		TPHAWYFQQAGNGIFAR	3	663.963	655.324	663.965	65.637	65.4	0	8	M+3H
wt19_peaks/ACP_ITTVQAAIDYINGHQA_3_572.2960_65.666	1716.89	3	0.176106	0.227728	ACP	ITTVQAAIDYINGHQA		ITTVQAAIDYINGHQA	3	572.2960;579.2751	572.297	579.277	65.666	66.35	3	49	M+3H
wt19_peaks/SYFB_GYQEVITYSFVDPK_3_549.2845_65.672	1647.83	3	0.0145571	0.0120538	SYFB	GYQEVITYSFVDPK		GYQEVITYSFVDPK	3	549.284	549.276	554.593	65.672	65.59	2	2	M+3H
wt19_peaks/AROF_AAFPLSLQQEAQIADSR_3_623.3099_65.672	1846.97	3	0.00646283	0.0304277	AROF	AAFPLSLQQEAQIADSR		AAFPLSLQQEAQIADSR	3	623.31	615.655	623.299	65.672	66.59	0	2	M+3H
wt19_peaks/RPOC_MGAEAIQALLK_2_572.8261_65.674	1145.65	2	0.0425445	0.137527	RPOC	MGAEAIQALLK		MGAEAIQALLK	2	572.8261;579.3082	572.824	579.305	65.674	65.99	0	5	M+2H
wt19_peaks/YGFZ_ALWLLAGSASR_2_572.8282_65.674	1145.66	2	0.0211793	0.0879959	YGFZ	ALWLLAGSASR		ALWLLAGSASR	2	572.8282;580.3050	572.828	580.306	65.674	67.15	1	3	M+2H
wt19_peaks/ACEA_TIASFQQQLSDMGYK_3_579.2680_65.677	1718.84	3	0.183298	0.235878	ACEA	TIASFQQQLSDMGYK		TIASFQQQLSDMGYK	3	579.268	572.947	579.262	65.677	65.43	0	3	M+3H
wt19_peaks/YGFZ_EGATTLLWFEHPAER_3_586.3054_65.692	1758.88	3	0.019567	0.00945271	YGFZ	EGATTLLWFEHPAER		EGATTLLWFEHPAER	3	586.305	586.294	593.273	65.692	66.55	1	2	M+3H
wt19_peaks/CARA_DLPLIASNFR_2_580.2994_65.717	1146.64	2	0.0436838	0.0836902	CARA	DLPLIASNFR		DLPLIASNFR	2	580.299	573.32	580.299	65.717	66.59	0	6	M+2H
wt19_peaks/ACEA_AMoIEAGAAAVHFEDQLASVK_3_699.9940_65.754	2076.04	3	0.0117746	0.0168504	ACEA	AMIEAGAAAVHFEDQLASVK	Mo@2	A[Mo]IEAGAAAVHFEDQLASVK	3	699.994	692.014	699.991	65.754	64.17	0	7	M+3H
wt19_peaks/YFBU_VTFLGFDAATEAR_2_699.3606_65.762	1398.71	2	0.017018	0.0305774	YFBU	VTFLGFDAATEAR		VTFLGFDAATEAR	2	699.3606;707.3378	699.357	707.333	65.762	65.51	1	6	M+2H
wt19_peaks/RS2_TVPMoFNEALAELNK_2_796.9073_65.898	1593.81	2	0.0381006	0.02873	RS2	TVPMFNEALAELNK	Mo@4	TVP[Mo]FNEALAELNK	2	796.9073;805.3824	796.904	805.378	65.898	65.37	5	23	M+2H
wt19_peaks/RS2_SQDLASQAEESFVEAE_2_870.3920_65.903	1740.77	2	0.0847604	0.0504085	RS2	SQDLASQAEESFVEAE		SQDLASQAEESFVEAE	2	870.3920;879.3661	870.385	879.358	65.903	65.58	3	16	M+2H
wt19_peaks/ACEA_TIASFQQQLSDMGYK_2_868.3984_65.914	1717.83	2	0.156744	0.232522	ACEA	TIASFQQQLSDMGYK		TIASFQQQLSDMGYK	2	868.398	858.917	868.389	65.914	66.59	0	2	M+2H
wt19_peaks/ACP_ITTVQAAIDYINGHQA_2_857.9441_65.928	1715.88	2	0.149532	0.22147	ACP	ITTVQAAIDYINGHQA		ITTVQAAIDYINGHQA	2	857.9441;868.4101	857.942	868.411	65.928	66.04	1	10	M+2H
wt19_peaks/KPRS_VVADFLSSVGVDR_2_682.3649_65.959	1364.73	2	0.0482594	0.10777	KPRS	VVADFLSSVGVDR		VVADFLSSVGVDR	2	682.3649;690.3416	682.365	690.341	65.959	66.17	2	20	M+2H
wt19_peaks/RL24_EAAIQVSNVAIFNAATGK_2_902.4867_66.126	1804.97	2	0.0628617	0.0440535	RL24	EAAIQVSNVAIFNAATGK		EAAIQVSNVAIFNAATGK	2	902.4867;913.4571	902.484	913.452	66.126	66.36	4	8	M+2H
wt19_peaks/RL24_EAAIQVSNVAIFNAATGK_3_601.9922_66.141	1805.98	3	0.0440014	0.036193	RL24	EAAIQVSNVAIFNAATGK		EAAIQVSNVAIFNAATGK	3	601.9922;609.3079	601.992	609.304	66.141	66.46	1	18	M+3H
wt19_peaks/GPMI_AFFANPVLTGAVDK_2_725.3923_66.141	1450.78	2	0.025896	0.0509703	GPMI	AFFANPVLTGAVDK		AFFANPVLTGAVDK	2	725.3923;733.3704	725.391	733.367	66.141	66.14	2	10	M+2H
wt19_peaks/EFG_DVTTGDTLCcDPDAPIILER_3_701.0193_66.215	2103.03	3	0.012383	0.0102157	EFG	DVTTGDTLCDPDAPIILER	Cc@9	DVTTGDTL[Cc]DPDAPIILER	3	701.0193;708.3421	701.009	708.321	66.215	65.86	1	10	M+3H
wt19_peaks/TKT1:TKT2_VAVEAGIADYWYK_2_742.8774_66.254	1485.75	2	0.0183956	0.0043391	TKT1:TKT2	VAVEAGIADYWYK		VAVEAGIADYWYK	2	742.8774;750.3568	742.875	750.353	66.254	65.58	3	17	M+2H
wt19_peaks/SLYD_DLVVSLAYQVR_2_631.8593_66.278	1263.72	2	0.0530683	0.0692692	SLYD	DLVVSLAYQVR		DLVVSLAYQVR	2	631.8593;639.3337	631.859	639.337	66.278	65.57	6	27	M+2H
wt19_peaks/GLTB_QFNYSAEELDSVIR_2_845.3816_66.294	1671.81	2	0.00582258	0.0332204	GLTB	QFNYSAEELDSVIR		QFNYSAEELDSVIR	2	845.382	835.905	845.377	66.294	65.97	0	3	M+2H
wt19_peaks/NIFU_NTDIAEELELPPVK_2_784.3942_66.3	1568.83	2	0.054337	0.00831718	NIFU	NTDIAEELELPPVK		NTDIAEELELPPVK	2	784.3942;792.3785	784.415	792.391	66.3	64.55	2	5	M+2H
wt19_peaks/IMDH_YPDLQIIGGNVATAAGAR_3_603.9669_66.379	1788.96	3	0.0118169	0.0202158	IMDH	YPDLQIIGGNVATAAGAR		YPDLQIIGGNVATAAGAR	3	603.967	596.32	603.964	66.379	66.79	0	2	M+3H
wt19_peaks/NADE_EAGIELSDFVR_2_618.3157_66.386	1236.63	2	0.0103463	0.0252149	NADE	EAGIELSDFVR		EAGIELSDFVR	2	618.3157;625.3008	618.317	625.297	66.386	66.31	2	4	M+2H
wt19_peaks/IF2_DVVIGETITVGELANK_3_553.3020_66.392	1659.92	3	0.0653298	0.0103538	IF2	DVVIGETITVGELANK		DVVIGETITVGELANK	3	553.302	553.306	559.288	66.392	66.09	0	3	M+3H
wt19_peaks/ODO1_LNVLVNVLGK_2_534.8434_66.405	1069.69	2	0.0624943	0.0653288	ODO1	LNVLVNVLGK		LNVLVNVLGK	2	534.8434;541.3237	534.843	541.324	66.405	66.41	4	10	M+2H
wt19_peaks/IMDH_LAIALAQEGGIGFIHK_3_546.6510_66.429	1639.95	3	0.0180284	0.065429	IMDH	LAIALAQEGGIGFIHK		LAIALAQEGGIGFIHK	3	546.6510;553.3004	546.651	553.298	66.429	66.63	1	15	M+3H
wt19_peaks/ACKA_YTSSVVIDESVIQGIK_2_869.4702_66.43	1738.93	2	0.0456681	0.0219802	ACKA	YTSSVVIDESVIQGIK		YTSSVVIDESVIQGIK	2	869.47	869.468	878.441	66.43	64.68	2	3	M+2H
wt19_peaks/IF3_VKDDLQELAVVESFPTK_3_640.0089_66.446	1920.03	3	0.0439417	0.0355413	IF3	VKDDLQELAVVESFPTK		VKDDLQELAVVESFPTK	3	646.6616;640.0089	640.011	646.658	66.446	66.65	0	2	M+3H
wt19_peaks/RPOB_FIEQDPEGQYGLEAAFR_3_657.3180_66.476	1971.94	3	0.00861249	0.00991004	RPOB	FIEQDPEGQYGLEAAFR		FIEQDPEGQYGLEAAFR	3	657.3180;664.6330	657.315	664.627	66.476	66.54	3	11	M+3H
wt19_peaks/CRP_VGNLAFLDVTGR_2_631.3498_66.485	1262.7	2	0.0627895	0.0892364	CRP	VGNLAFLDVTGR		VGNLAFLDVTGR	2	631.3498;639.3307	631.349	639.325	66.485	66.65	3	14	M+2H
wt19_peaks/AROG_AGLPAQVMIDFSHANSSK_3_632.6316_66.489	1874.94	3	0.026953	0.0336061	AROG	AGLPAQVMIDFSHANSSK		AGLPAQVMIDFSHANSSK	3	632.632	624.981	632.625	66.489	65.66	0	2	M+3H
wt19_peaks/GYRB_FDVHTNAEQNLFEPIVR_3_677.0041_66.520	2031.03	3	0.0256773	0.0193417	GYRB	FDVHTNAEQNLFEPIVR		FDVHTNAEQNLFEPIVR	3	677.004	677.01	685.319	66.52	66.56	2	2	M+3H
wt19_peaks/RL21_IGVPFVDGGVIK_2_600.8546_66.553	1201.71	2	0.659798	0.460482	RL21	IGVPFVDGGVIK		IGVPFVDGGVIK	2	600.8546;607.3333	600.854	607.334	66.553	67.32	3	27	M+2H
wt19_peaks/AAT_AIWEQELTDMR_2_696.3342_66.557	1392.67	2	0.00915211	0.014574	AAT	AIWEQELTDMR		AIWEQELTDMR	2	696.3342;704.3174	696.335	704.312	66.557	66.08	1	4	M+2H
wt19_peaks/RS1_GATVELADGVEGYLR_3_517.2683_66.559	1551.8	3	0.0453646	0.031222	RS1	GATVELADGVEGYLR		GATVELADGVEGYLR	3	517.268	517.267	523.25	66.559	65.87	1	2	M+3H
wt19_peaks/PURA_TVLHLIPSGILR_3_440.2773_66.565	1320.84	3	0.000604292	0.000677874	PURA	TVLHLIPSGILR		TVLHLIPSGILR	3	440.2773;445.9276	440.279	445.929	66.565	66.68	0	9	M+3H
wt19_peaks/RS1_GATVELADGVEGYLR_2_775.3973_66.577	1550.79	2	0.229022	0.150165	RS1	GATVELADGVEGYLR		GATVELADGVEGYLR	2	775.3973;784.3792	775.397	784.37	66.577	66.55	16	50	M+2H
wt19_peaks/LEU3_ANVLQSSILWR_2_652.3460_66.618	1287.73	2	0.00866004	0.0158986	LEU3	ANVLQSSILWR		ANVLQSSILWR	2	652.346	643.865	652.34	66.618	67.21	0	7	M+2H
wt19_peaks/GLMM_ATFPNELSLSELK_2_724.8858_66.627	1449.77	2	0.0144225	0.0222827	GLMM	ATFPNELSLSELK		ATFPNELSLSELK	2	724.8858;732.3705	724.886	732.364	66.627	66.59	2	5	M+2H
wt19_peaks/NADE_EAGIELSDFVR_2_618.3157_66.695	1236.63	2	0.0187234	0.0307248	NADE	EAGIELSDFVR		EAGIELSDFVR	2	618.3157;625.3008	618.317	625.297	66.695	66.31	2	4	M+2H
wt19_peaks/CISY_GVFTFDPGFTSTASCcESK_3_652.9428_66.721	1939.88	3	0.022731	0.0239117	CISY	GVFTFDPGFTSTASCESK	Cc@15	GVFTFDPGFTSTAS[Cc]ESK	3	652.943	646.625	652.939	66.721	67.36	0	2	M+3H
wt19_peaks/CISY_GVFTFDPGFTSTASCcESK_2_978.9092_66.757	1938.87	2	0.016172	0.0406785	CISY	GVFTFDPGFTSTASCESK	Cc@15	GVFTFDPGFTSTAS[Cc]ESK	2	978.909	969.433	978.905	66.757	66.63	0	3	M+2H
wt19_peaks/PYRB_TPHAWYFQQAGNGIFAR_3_663.9634_66.761	1965.97	3	0.00779546	0.0132448	PYRB	TPHAWYFQQAGNGIFAR		TPHAWYFQQAGNGIFAR	3	663.963	655.324	663.965	66.761	65.4	0	8	M+3H
wt19_peaks/DEAD_LDILIATDVAAR_2_635.8657_66.763	1271.74	2	0.0410932	0.013597	DEAD	LDILIATDVAAR		LDILIATDVAAR	2	635.8657;643.3333	635.872	643.35	66.763	65.53	11	12	M+2H
wt19_peaks/GATY_SVMIDASHLPFAQNISR_3_629.3287_66.816	1887.97	3	0.0303515	0.0240824	GATY	SVMIDASHLPFAQNISR		SVMIDASHLPFAQNISR	3	637.3084;629.3287	629.325	637.301	66.816	66.76	0	6	M+3H
wt19_peaks/DNAK_IELSSAQQTDVNLPYITADATGPK_3_844.7736_66.835	2534.3	3	0.0342085	0.0467341	DNAK	IELSSAQQTDVNLPYITADATGPK		IELSSAQQTDVNLPYITADATGPK	3	844.7736;854.0769	844.766	854.072	66.835	66.81	1	8	M+3H
wt19_peaks/LIVJ_ENIDFVYYGGYHPEMoGQILR_3_815.3581_66.891	2419.14	3	0.00871408	0.0468249	LIVJ	ENIDFVYYGGYHPEMGQILR	Mo@15	ENIDFVYYGGYHPE[Mo]GQILR	3	815.358	806.38	815.353	66.891	65.59	0	4	M+3H
wt19_peaks/OMPA_LEYQWTNNIGDAHTIGTRPDNGMoLSLGVSYR_4_874.4282_66.902	3497.7	4	0.0568731	0.0545169	OMPA	LEYQWTNNIGDAHTIGTRPDNGMLSLGVSYR	Mo@23	LEYQWTNNIGDAHTIGTRPDNG[Mo]LSLGVSYR	4	874.4282;885.3975	874.425	885.392	66.902	65.73	2	11	M+4H
wt19_peaks/CARA_KEDELPFHVVAYDFGAK_4_497.2354_66.907	1968	4	0.00318678	0.0385552	CARA	KEDELPFHVVAYDFGAK		KEDELPFHVVAYDFGAK	4	497.235	492	497.234	66.907	65.33	0	4	M+4H
wt19_peaks/BAMA_VAVGAALLSMPVR_2_642.3762_66.962	1284.76	2	0.0181881	0.0131465	BAMA	VAVGAALLSMPVR		VAVGAALLSMPVR	2	642.3762;650.3527	642.379	650.356	66.962	66.76	1	2	M+2H
wt19_peaks/RS6_HYEIVFMVHPDQSEQVPGMIER_4_661.0741_66.969	2644.28	4	0.0123809	0.0101307	RS6	HYEIVFMVHPDQSEQVPGMIER		HYEIVFMVHPDQSEQVPGMIER	4	661.0741;668.7975	661.069	668.797	66.969	67.04	2	7	M+4H
wt19_peaks/RL5_EQIIFPEIDYDK_2_755.3790_66.988	1510.76	2	0.14945	0.0876236	RL5	EQIIFPEIDYDK		EQIIFPEIDYDK	2	755.3790;762.3601	755.378	762.357	66.988	66.92	5	24	M+2H
wt19_peaks/GLTI_QAAFSDTIFVVGTR_2_765.3738_66.990	1512.79	2	0.0568415	0.0297596	GLTI	QAAFSDTIFVVGTR		QAAFSDTIFVVGTR	2	765.374	756.397	765.37	66.99	67.97	0	3	M+2H
wt19_peaks/CYSK_LTLTMPETMSIER_2_769.3867_67.021	1522.77	2	0.010652	0.088526	CYSK	LTLTMPETMSIER		LTLTMPETMSIER	2	769.387	761.387	769.363	67.021	65.85	0	2	M+2H
wt19_peaks/DHAS_ALDIIVTCcQGGDYTNEIYPK_3_765.0193_67.026	2272.12	3	0.0412459	0.0382356	DHAS	ALDIIVTCQGGDYTNEIYPK	Cc@8	ALDIIVT[Cc]QGGDYTNEIYPK	3	765.019	757.372	765.016	67.026	67.35	0	5	M+3H
wt19_peaks/HSLO_YLFENFAVR_2_579.8000_67.029	1159.6	2	0.0126017	0.0195317	HSLO	YLFENFAVR		YLFENFAVR	2	579.8	579.801	586.282	67.029	67.77	1	2	M+2H
wt19_peaks/RPOC_IGLLLDMoPLR_2_578.8425_67.041	1157.68	2	0.0930044	0.0566588	RPOC	IGLLLDMPLR	Mo@7	IGLLLD[Mo]PLR	2	585.3173;578.8425	578.842	585.323	67.041	66.45	0	5	M+2H
wt19_peaks/YGFZ_ALWLLAGSASR_2_572.8282_67.052	1145.66	2	0.0558177	0.0139782	YGFZ	ALWLLAGSASR		ALWLLAGSASR	2	572.8282;580.3050	572.828	580.306	67.052	67.15	1	3	M+2H
wt19_peaks/PGK_ASLPTIELALK_2_578.3523_67.058	1156.71	2	0.176941	0.258187	PGK	ASLPTIELALK		ASLPTIELALK	2	578.3523;584.3350	578.353	584.336	67.058	67.03	5	21	M+2H
wt19_peaks/ODP2_ITPVVFIMK_2_524.3164_67.117	1048.63	2	0.049726	0.0219497	ODP2	ITPVVFIMK		ITPVVFIMK	2	524.3164;529.3008	524.318	529.303	67.117	66.93	2	3	M+2H
wt19_peaks/PURA_AVQLNSLSGFCcLTK_2_769.3966_67.130	1538.81	2	0.0777493	0.0130025	PURA	AVQLNSLSGFCLTK	Cc@11	AVQLNSLSGF[Cc]LTK	2	769.3966;777.8823	769.406	777.881	67.13	65.56	2	7	M+2H
wt19_peaks/SYR_LGLDTLGIETVER_2_708.3907_67.132	1416.78	2	0.0146855	0.0163369	SYR	LGLDTLGIETVER		LGLDTLGIETVER	2	708.3907;716.3707	708.391	716.367	67.132	67	1	3	M+2H
wt19_peaks/OMPT_NGAGIENYNFITTAGLK_2_902.4257_67.135	1783.91	2	0.00430956	0.0356403	OMPT	NGAGIENYNFITTAGLK		NGAGIENYNFITTAGLK	2	902.426	891.955	902.424	67.135	67.61	0	10	M+2H
wt19_peaks/PEPB_SPVLLALDYNPTGDK_2_801.9247_67.208	1603.85	2	0.0140041	0.0280082	PEPB	SPVLLALDYNPTGDK		SPVLLALDYNPTGDK	2	801.925	801.923	810.398	67.208	67.37	2	2	M+2H
wt19_peaks/FETP_TIFCcTFLQR_2_593.3070_67.28	1186.62	2	0.0161002	0.0266338	FETP	TIFCTFLQR	Cc@4	TIF[Cc]TFLQR	2	593.307	593.308	599.789	67.28	65.53	1	2	M+2H
wt19_peaks/ADHE_ILIGEVTVVDESEPFAHEK_3_704.7051_67.309	2114.1	3	0.0581445	0.123553	ADHE	ILIGEVTVVDESEPFAHEK		ILIGEVTVVDESEPFAHEK	3	704.7051;712.0144	704.701	712.012	67.309	66.78	2	12	M+3H
wt19_peaks/ACON2_NHETGELLATFELK_2_801.4149_67.326	1602.83	2	0.0161251	0.0291875	ACON2	NHETGELLATFELK		NHETGELLATFELK	2	801.4149;810.3854	801.413	810.386	67.326	66.63	2	3	M+2H
wt19_peaks/ILVH_ILSVLLENESGALSR_2_810.4240_67.326	1601.9	2	0.0112785	0.0295342	ILVH	ILSVLLENESGALSR		ILSVLLENESGALSR	2	810.424	800.949	810.421	67.326	68.74	0	2	M+2H
wt19_peaks/YIBN_AGFAQVFVLK_2_540.3149_67.391	1080.63	2	0.0176819	0.00600816	YIBN	AGFAQVFVLK		AGFAQVFVLK	2	540.315	540.317	546.299	67.391	68.87	3	7	M+2H
wt19_peaks/RPOB_FIEQDPEGQYGLEAAFR_2_996.4403_67.399	1970.94	2	0.0318527	0.0245085	RPOB	FIEQDPEGQYGLEAAFR		FIEQDPEGQYGLEAAFR	2	996.44	985.469	996.436	67.399	67.41	0	2	M+2H
wt19_peaks/CISY_ITFIDGDEGILLHR_3_533.6237_67.412	1600.87	3	0.0480608	0.154933	CISY	ITFIDGDEGILLHR		ITFIDGDEGILLHR	3	533.6237;539.9388	533.623	539.938	67.412	66.57	2	17	M+3H
wt19_peaks/YGFZ_EGATTLLWFEHPAER_3_586.3054_67.419	1758.88	3	0.0242056	0.0140107	YGFZ	EGATTLLWFEHPAER		EGATTLLWFEHPAER	3	586.305	586.294	593.273	67.419	66.55	1	2	M+3H
wt19_peaks/TOP1_DGAAGVFLAANTFPK_2_739.8861_67.428	1479.77	2	0.0060993	0.0186122	TOP 1.00	DGAAGVFLAANTFPK		DGAAGVFLAANTFPK	2	739.886	739.886	748.361	67.428	67.3	2	2	M+2H
wt19_peaks/AAT_DFSFIIK_2_435.2415_67.435	870.485	2	0.00955931	0.024367	AAT	DFSFIIK		DFSFIIK	2	435.2415;439.2300	435.243	439.231	67.435	67.38	1	4	M+2H
wt19_peaks/CAPP_YLGIGDYESWSEADK_2_875.3686_67.443	1733.78	2	0.00801602	0.0192998	CAPP	YLGIGDYESWSEADK		YLGIGDYESWSEADK	2	875.369	866.889	875.364	67.443	66.56	0	3	M+2H
wt19_peaks/PURA_TVLHLIPSGILR_3_440.2773_67.466	1320.84	3	0.00132432	0.000815528	PURA	TVLHLIPSGILR		TVLHLIPSGILR	3	440.2773;445.9276	440.279	445.929	67.466	66.68	0	9	M+3H
wt19_peaks/RPOB_FIEQDPEGQYGLEAAFR_3_657.3180_67.484	1971.94	3	0.0475721	0.036805	RPOB	FIEQDPEGQYGLEAAFR		FIEQDPEGQYGLEAAFR	3	657.3180;664.6330	657.315	664.627	67.484	66.54	3	11	M+3H
wt19_peaks/NLPA_GLLPTALDITDNPR_2_757.3923_67.495	1496.82	2	0.022333	0.160518	NLPA	GLLPTALDITDNPR		GLLPTALDITDNPR	2	757.392	748.41	757.383	67.495	68.44	0	2	M+2H
wt19_peaks/ACEA_LAADVTGVPTLLVAR_2_748.4487_67.506	1496.89	2	0.0334245	0.407429	ACEA	LAADVTGVPTLLVAR		LAADVTGVPTLLVAR	2	748.4487;757.4225	748.446	757.42	67.506	67.87	3	21	M+2H
wt19_peaks/DHAS_ILNTSSVIPVDGLCcVR_2_871.9789_67.540	1743.95	2	0.0172257	0.0890232	DHAS	ILNTSSVIPVDGLCVR	Cc@14	ILNTSSVIPVDGL[Cc]VR	2	871.9789;881.9540	871.978	881.948	67.54	67.61	1	5	M+2H
wt19_peaks/DNAK_KDVNPDEAVAIGAAVQGGVLTGDVK_3_808.4343_67.562	2425.29	3	0.10164	0.0424303	DNAK	KDVNPDEAVAIGAAVQGGVLTGDVK		KDVNPDEAVAIGAAVQGGVLTGDVK	3	808.4343;818.0764	808.431	818.069	67.562	67.14	1	4	M+3H
wt19_peaks/ISCS_LPIYLDYSATTPVDPR_2_910.9812_67.614	1821.95	2	0.0498626	0.037616	ISCS	LPIYLDYSATTPVDPR		LPIYLDYSATTPVDPR	2	910.9812;920.4539	910.976	920.447	67.614	67.63	3	11	M+2H
wt19_peaks/ALF_APVIVQFSNGGASFIAGK_3_588.3221_67.685	1764.96	3	0.063665	0.0608587	ALF	APVIVQFSNGGASFIAGK		APVIVQFSNGGASFIAGK	3	588.3221;595.2987	588.322	595.301	67.685	68.98	1	14	M+3H
wt19_peaks/IDH:Q1PI72_QELDLYICcLRPVR_3_558.9704_67.690	1676.91	3	0.0859107	0.221195	IDH:Q1PI72	QELDLYICLRPVR	Cc@8	QELDLYI[Cc]LRPVR	3	558.9704;565.6186	558.972	565.619	67.69	66.44	2	6	M+3H
wt19_peaks/ALF_APVIVQFSNGGASFIAGK_2_881.9503_67.691	1763.96	2	0.0892999	0.0616824	ALF	APVIVQFSNGGASFIAGK		APVIVQFSNGGASFIAGK	2	881.9503;892.4420	881.979	892.447	67.691	67.86	1	4	M+2H
wt19_peaks/PT1_MoISGILASPGIAFGK_2_739.4103_67.765	1478.82	2	0.00969368	0.0217107	PT1	MISGILASPGIAFGK	Mo@1	[Mo]ISGILASPGIAFGK	2	739.4103;747.3800	739.408	747.385	67.765	67.77	1	6	M+2H
wt19_peaks/GLTI_QAAFSDTIFVVGTR_2_765.3738_67.794	1512.79	2	0.0716547	0.0255036	GLTI	QAAFSDTIFVVGTR		QAAFSDTIFVVGTR	2	765.374	756.397	765.37	67.794	67.97	0	3	M+2H
wt19_peaks/PT1_SLELPAIVGTGSVTSQVK_2_893.5084_67.888	1787	2	0.0247035	0.037052	PT1	SLELPAIVGTGSVTSQVK		SLELPAIVGTGSVTSQVK	2	893.5084;903.4741	893.502	903.472	67.888	68.08	1	5	M+2H
wt19_peaks/RLMKL_ETASIALDLSGDGLHLR_3_589.9721_67.951	1769.94	3	0.0210492	0.00735552	RLMKL	ETASIALDLSGDGLHLR		ETASIALDLSGDGLHLR	3	589.972	589.98	597.292	67.951	67.59	2	2	M+3H
wt19_peaks/SYFB_GDLESVLDLTGK_2_623.8327_67.966	1247.66	2	0.0401674	0.0502622	SYFB	GDLESVLDLTGK		GDLESVLDLTGK	2	623.8327;630.3168	623.83	630.311	67.966	67.98	3	11	M+2H
wt19_peaks/HSLO_YLFENFAVR_2_579.8000_68.019	1159.6	2	0.010456	0.0114006	HSLO	YLFENFAVR		YLFENFAVR	2	579.8	579.801	586.282	68.019	67.77	1	2	M+2H
wt19_peaks/SYR_LGLDTLGIETVER_2_708.3907_68.081	1416.78	2	0.0392408	0.0120067	SYR	LGLDTLGIETVER		LGLDTLGIETVER	2	708.3907;716.3707	708.391	716.367	68.081	67	1	3	M+2H
wt19_peaks/CSPC_DVFVHFSAIQGNGFK_3_555.9520_68.089	1667.85	3	0.270924	0.307219	CSPC	DVFVHFSAIQGNGFK		DVFVHFSAIQGNGFK	3	555.9520;562.5957	555.952	562.598	68.089	66.65	2	26	M+3H
wt19_peaks/RIMP_FVGEEVTLVLR_2_631.3590_68.103	1262.72	2	0.042993	0.0349139	RIMP	FVGEEVTLVLR		FVGEEVTLVLR	2	631.3590;638.3406	631.362	638.341	68.103	67.78	3	8	M+2H
wt19_peaks/SYK1:SYK2_FEFFIGGR_2_486.7505_68.124	973.502	2	0.0235073	0.0201417	SYK1:SYK2	FEFFIGGR		FEFFIGGR	2	486.7505;492.2336	486.751	492.235	68.124	66.57	3	7	M+2H
wt19_peaks/NUSA_EILAVVEAVSNEK_2_700.8864_68.203	1401.77	2	0.0582375	0.0407686	NUSA	EILAVVEAVSNEK		EILAVVEAVSNEK	2	700.8864;708.3615	700.886	708.364	68.203	67.8	1	6	M+2H
wt19_peaks/SERA_EISLMKPGSLLINASR_3_583.9761_68.216	1730.98	3	0.0748786	0.00863662	SERA	EISLMKPGSLLINASR		EISLMKPGSLLINASR	3	583.976	576.995	583.974	68.216	67.14	0	2	M+3H
wt19_peaks/NDK_EIAYFFGEGEVCcPR_2_837.3913_68.218	1674.77	2	0.0652037	0.0593244	NDK	EIAYFFGEGEVCPR	Cc@12	EIAYFFGEGEV[Cc]PR	2	837.3913;845.8663	837.386	845.86	68.218	67.69	5	11	M+2H
wt19_peaks/LEU3_ANVLQSSILWR_2_652.3460_68.246	1287.73	2	0.00453199	0.0247925	LEU3	ANVLQSSILWR		ANVLQSSILWR	2	652.346	643.865	652.34	68.246	67.21	0	7	M+2H
wt19_peaks/ODP2_ITPVVFIMK_2_524.3164_68.276	1048.63	2	0.0928876	0.00701255	ODP2	ITPVVFIMK		ITPVVFIMK	2	524.3164;529.3008	524.318	529.303	68.276	66.93	2	3	M+2H
wt19_peaks/ATPB_AAPSYEELSNSQELLETGIK_2_1101.5129_68.288	2180.08	2	0.0312435	0.0331444	ATPB	AAPSYEELSNSQELLETGIK		AAPSYEELSNSQELLETGIK	2	1101.51	1090.04	1101.51	68.288	68.23	0	2	M+2H
wt19_peaks/DPPA_IVTYEWGEYLK_2_700.8602_68.337	1401.72	2	0.0522725	0.0173948	DPPA	IVTYEWGEYLK		IVTYEWGEYLK	2	700.8602;707.3403	700.859	707.34	68.337	68.23	1	11	M+2H
wt19_peaks/ATPB_AAPSYEELSNSQELLETGIK_3_727.0350_68.342	2181.09	3	0.0936893	0.0852293	ATPB	AAPSYEELSNSQELLETGIK		AAPSYEELSNSQELLETGIK	3	727.0350;734.6781	727.031	734.675	68.342	68.42	3	7	M+3H
wt19_peaks/PFLB_TSTFLDVYIER_2_672.3480_68.359	1344.69	2	0.0699096	0.0828638	PFLB	TSTFLDVYIER		TSTFLDVYIER	2	672.3480;679.3280	672.346	679.326	68.359	66.97	5	20	M+2H
wt19_peaks/ODP1_LIQLMNETVDGDYQTFK_3_672.3349_68.364	2016.99	3	0.043548	0.057519	ODP1	LIQLMNETVDGDYQTFK		LIQLMNETVDGDYQTFK	3	672.3349;679.3196	672.332	679.311	68.364	69.69	2	6	M+3H
wt19_peaks/SERC_EFIQVAEEAEKDFR_3_570.9547_68.377	1712.85	3	0.362326	0.14892	SERC	EFIQVAEEAEKDFR		EFIQVAEEAEKDFR	3	570.9547;577.2690	570.95	577.264	68.377	66.89	1	6	M+3H
wt19_peaks/PFLB_THNQGVFDVYTPDILR_3_625.6516_68.393	1876.95	3	0.0448113	0.0518459	PFLB	THNQGVFDVYTPDILR		THNQGVFDVYTPDILR	3	625.6516;633.2996	625.652	633.296	68.393	67.82	2	9	M+3H
wt19_peaks/DAPA_IPVIAGTGANATAEAISLTQR_3_685.3788_68.418	2056.14	3	0.0207966	0.0331625	DAPA	IPVIAGTGANATAEAISLTQR		IPVIAGTGANATAEAISLTQR	3	685.3788;694.0235	685.38	694.021	68.418	68.33	1	4	M+3H
wt19_peaks/RS6_HYEIVFMVHPDQSEQVPGMIER_3_881.1088_68.425	2643.27	3	0.0153191	0.0214223	RS6	HYEIVFMVHPDQSEQVPGMIER		HYEIVFMVHPDQSEQVPGMIER	3	881.1088;891.3948	881.09	891.393	68.425	68.59	1	2	M+3H
wt19_peaks/CSPE_DVFVHFSAIQTNGFK_3_570.6282_68.438	1711.88	3	0.266899	0.148337	CSPE	DVFVHFSAIQTNGFK		DVFVHFSAIQTNGFK	3	570.6282;577.2709	570.627	577.274	68.438	68.41	1	31	M+3H
wt19_peaks/LEUC_ALAYMoGLKPGIPLTEVAIDK_3_713.3713_68.453	2118.19	3	0.00494558	0.0135439	LEUC	ALAYMGLKPGIPLTEVAIDK	Mo@5	ALAY[Mo]GLKPGIPLTEVAIDK	3	713.371	706.063	713.374	68.453	68.85	0	3	M+3H
wt19_peaks/ADHE_AADIVLQAAIAAGAPK_2_740.4340_68.46	1480.86	2	0.0226842	0.0568988	ADHE	AADIVLQAAIAAGAPK		AADIVLQAAIAAGAPK	2	740.4340;749.4031	740.431	749.404	68.46	66.71	2	13	M+2H
wt19_peaks/KPYK1_KYFPDATILALTTNEK_3_615.3110_68.497	1826.99	3	0.0175508	0.0202995	KPYK1	KYFPDATILALTTNEK		KYFPDATILALTTNEK	3	615.311	608.997	615.311	68.497	68.23	0	5	M+3H
wt19_peaks/FLAV_AITGIFFGSDTGNTENIAK_3_652.6633_68.528	1957.99	3	0.0170516	0.0232686	FLAV	AITGIFFGSDTGNTENIAK		AITGIFFGSDTGNTENIAK	3	652.6633;659.9759	652.662	659.974	68.528	68.21	1	3	M+3H
wt19_peaks/RF3_VLLFGQAIQTAGTVK_2_773.4563_68.537	1546.91	2	0.00105215	0.115494	RF3	VLLFGQAIQTAGTVK		VLLFGQAIQTAGTVK	2	773.4563;782.4256	773.454	782.428	68.537	69.47	1	4	M+2H
wt19_peaks/RPOC_GLPYSIVNQALGK_2_680.3832_68.570	1360.77	2	0.0211796	0.0194491	RPOC	GLPYSIVNQALGK		GLPYSIVNQALGK	2	680.3832;688.3603	680.386	688.362	68.57	68.4	5	22	M+2H
wt19_peaks/ENO_IQLVGDDLFVTNTK_2_781.9282_68.583	1563.85	2	0.176958	0.251406	ENO	IQLVGDDLFVTNTK		IQLVGDDLFVTNTK	2	781.9282;790.4031	781.925	790.4	68.583	69.03	4	30	M+2H
wt19_peaks/RS6_HYEIVFMVHPDQSEQVPGMIER_4_661.0741_68.584	2644.28	4	0.060908	0.0394827	RS6	HYEIVFMVHPDQSEQVPGMIER		HYEIVFMVHPDQSEQVPGMIER	4	661.0741;668.7975	661.069	668.797	68.584	67.04	2	7	M+4H
wt19_peaks/TIG_NFIDAIIK_2_467.2731_68.605	934.549	2	0.119538	0.0909172	TIG	NFIDAIIK		NFIDAIIK	2	467.273	467.274	472.26	68.605	67.78	5	15	M+2H
wt19_peaks/ATPG_ALLDTLLR_2_457.7872_68.622	915.575	2	0.0516761	0.0542551	ATPG	ALLDTLLR		ALLDTLLR	2	463.2680;457.7872	457.788	463.271	68.622	68.69	0	3	M+2H
wt19_peaks/SYL_NWVSPVDAIVER_2_692.8649_68.662	1385.73	2	0.0322435	0.0279231	SYL	NWVSPVDAIVER		NWVSPVDAIVER	2	692.8649;701.3401	692.865	701.34	68.662	67.24	1	3	M+2H
wt19_peaks/AROK_GVVVYLETTIEK_2_675.8768_68.697	1351.76	2	0.00792337	0.0141317	AROK	GVVVYLETTIEK		GVVVYLETTIEK	2	675.877	675.88	682.361	68.697	68.31	2	2	M+2H
wt19_peaks/RS1_DQLLENLQEGMEVK_3_549.2770_68.740	1647.83	3	0.015732	0.0229892	RS1	DQLLENLQEGMEVK		DQLLENLQEGMEVK	3	549.277	549.275	555.258	68.74	69.01	1	2	M+3H
wt19_peaks/HTPG_GIEVLLLSDR_2_557.8295_68.748	1115.65	2	0.00856269	0.0193895	HTPG	GIEVLLLSDR		GIEVLLLSDR	2	564.3073;557.8295	557.827	564.308	68.748	68.64	0	6	M+2H
wt19_peaks/ILVH_ILSVLLENESGALSR_2_810.4240_68.814	1601.9	2	0.0188636	0.0119525	ILVH	ILSVLLENESGALSR		ILSVLLENESGALSR	2	810.424	800.949	810.421	68.814	68.74	0	2	M+2H
wt19_peaks/RODZ_LVHIPEEELLPGLEK_3_572.6607_68.849	1717.97	3	0.0136285	0.0134138	RODZ	LVHIPEEELLPGLEK		LVHIPEEELLPGLEK	3	572.6607;578.6374	572.658	578.64	68.849	69.05	1	2	M+3H
wt19_peaks/FKBA_LDGVIPGWTEGLK_2_692.8790_68.874	1385.76	2	0.0531264	0.0370022	FKBA	LDGVIPGWTEGLK		LDGVIPGWTEGLK	2	692.8790;700.3548	692.878	700.356	68.874	68.86	3	10	M+2H
wt19_peaks/RS1_DQLLENLQEGMEVK_2_823.4097_68.924	1646.82	2	0.0564227	0.0374352	RS1	DQLLENLQEGMEVK		DQLLENLQEGMEVK	2	823.4097;832.3884	823.409	832.383	68.924	68.77	3	10	M+2H
wt19_peaks/ATPA_IAQFNVVSEAHNEGTIVSVSDGVIR_4_669.3264_69.007	2644.38	4	0.0609813	0.0517461	ATPA	IAQFNVVSEAHNEGTIVSVSDGVIR		IAQFNVVSEAHNEGTIVSVSDGVIR	4	669.326	661.096	669.321	69.007	69.21	0	2	M+4H
wt19_peaks/RS19_STIFPNMoIGLTIAVHNGR_3_661.3262_69.019	1959.05	3	0.0137028	0.0257568	RS19	STIFPNMIGLTIAVHNGR	Mo@7	STIFPN[Mo]IGLTIAVHNGR	3	661.326	653.016	661.325	69.019	70.26	0	2	M+3H
wt19_peaks/PURA_TVLHLIPSGILR_2_659.9140_69.072	1319.83	2	0.0291801	0.0301647	PURA	TVLHLIPSGILR		TVLHLIPSGILR	2	659.9140;668.3898	659.914	668.389	69.072	69	2	4	M+2H
wt19_peaks/EFG_AGPLAGYPVVDMGIR_2_758.4061_69.078	1516.81	2	0.0612322	0.114626	EFG	AGPLAGYPVVDMGIR		AGPLAGYPVVDMGIR	2	758.4061;767.3804	758.404	767.377	69.078	69.24	4	17	M+2H
wt19_peaks/ODP1_TFGMEGLFR_2_529.2607_69.110	1058.52	2	0.00927374	0.0151042	ODP1	TFGMEGLFR		TFGMEGLFR	2	529.2607;535.2447	529.261	535.243	69.11	68.6	4	9	M+2H
wt19_peaks/PEPB_SPVLLALDYNPTGDK_2_801.9247_69.12	1603.85	2	0.0503975	0.0149822	PEPB	SPVLLALDYNPTGDK		SPVLLALDYNPTGDK	2	801.925	801.923	810.398	69.12	67.37	2	2	M+2H
wt19_peaks/ALF_APVIVQFSNGGASFIAGK_2_881.9503_69.128	1763.96	2	0.0190744	0.0719353	ALF	APVIVQFSNGGASFIAGK		APVIVQFSNGGASFIAGK	2	881.9503;892.4420	881.979	892.447	69.128	67.86	1	4	M+2H
wt19_peaks/METE_DGSVDIDTLFR_2_626.2880_69.142	1238.61	2	0.00826486	0.235907	METE	DGSVDIDTLFR		DGSVDIDTLFR	2	626.288	619.307	626.286	69.142	69.26	0	17	M+2H
wt19_peaks/RS6_HYEIVFMVHPDQSEQVPGMIER_3_881.1088_69.143	2643.27	3	0.0449412	0.0414679	RS6	HYEIVFMVHPDQSEQVPGMIER		HYEIVFMVHPDQSEQVPGMIER	3	881.1088;891.3948	881.09	891.393	69.143	68.59	1	2	M+3H
wt19_peaks/ATPA_IAQFNVVSEAHNEGTIVSVSDGVIR_3_881.1295_69.150	2643.37	3	0.122622	0.139343	ATPA	IAQFNVVSEAHNEGTIVSVSDGVIR		IAQFNVVSEAHNEGTIVSVSDGVIR	3	881.1295;892.0987	881.125	892.092	69.15	69	3	14	M+3H
wt19_peaks/HLDD_FLFDEYVR_2_544.7745_69.23	1089.55	2	0.0281396	0.0343378	HLDD	FLFDEYVR		FLFDEYVR	2	544.7745;550.2593	544.775	550.258	69.23	67.48	3	6	M+2H
wt19_peaks/RPOZ_EIEEGLINNQILDVR_2_877.9669_69.239	1755.94	2	0.0224985	0.0228483	RPOZ	EIEEGLINNQILDVR		EIEEGLINNQILDVR	2	877.9669;888.4325	877.968	888.437	69.239	69.16	1	2	M+2H
wt19_peaks/METE_WFNTNYHYMoVPEFVK_3_671.2955_69.283	1992.93	3	0.0417298	0.00469923	METE	WFNTNYHYMVPEFVK	Mo@9	WFNTNYHY[Mo]VPEFVK	3	671.295	664.311	671.29	69.283	68.94	0	2	M+3H
wt19_peaks/RL16_GLAQGTDVSFGSFGLK_2_792.4085_69.284	1584.81	2	0.305216	0.213181	RL16	GLAQGTDVSFGSFGLK		GLAQGTDVSFGSFGLK	2	792.4085;801.3854	792.407	801.381	69.284	69.16	7	38	M+2H
[truncated: 1,380 more rows]

## Sheet: SWATH - RL protein composition
Skyline output for SWATH data, 50S (WT) and 40S (∆deaD)
Protein	50S			avg	stdev		40S			avg	stdev
L35	0.9			0.7733	#DIV/0!		0.0121			0.0121	#DIV/0!
L36	0.8624			0.8624	#DIV/0!		0.0145			0.0145	#DIV/0!
L28	0.8577	0.8703		0.864	0.00886241		0.0758	0.0647		0.07025	0.00784888
L32	0.8824	0.8637		0.8731	0.0131993		0.2187	0.2064		0.21255	0.00869741
L34	0.8309			0.8309	#DIV/0!		0.2453			0.2453	#DIV/0!
L30	0.9411	0.8829	0.8681	0.8974	0.0385526		0.3617	0.3464	0.3533	0.3538	0.00766224
L33	0.8463			0.8463	#DIV/0!		0.4232			0.4232	#DIV/0!
L6	0.9112	0.9136	0.8892	0.9047	0.0134482		0.5245	0.5314	0.5438	0.533233	0.00977974
L27	0.8485	0.9096	0.8649	0.8744	0.0316049		0.5894	0.6072	0.6105	0.602367	0.01135
L25	0.8471	0.8361	0.9665	0.8832	0.0723372		0.5807	0.5776	0.6619	0.606733	0.0478009
L16	1.1575	1.2251	1.0652	1.1492	0.0802499		0.5865	0.6768	0.5658	0.6097	0.0590248
L14	0.9241	0.9293		0.9267	0.00367695		0.6444	0.6718		0.6581	0.0193747
L9	1	0.9671	0.9328	0.9666	0.0336022		0.6746	0.7069	0.6868	0.689433	0.0163102
L31	0.9141			0.9141	#DIV/0!		0.7604			0.7604	#DIV/0!
L7	0.9521	1.0664	1.0477	1.0221	0.061298		0.7665	0.8313	0.8018	0.799867	0.0324432
L10	0.9576	0.9519	0.9839	0.9644	0.0170627		0.8022	0.8088	0.8	0.803667	0.00457967
L13	0.9389	1.0105	1.0239	0.9911	0.0456764		0.8278	0.8285	0.8528	0.836367	0.014236
L23	1.0613			1.0613	#DIV/0!		0.8713			0.8713	#DIV/0!
L21	1.0111	0.9427		0.9769	0.0483661		0.8979	0.8647		0.8813	0.0234759
L29	0.9732	0.9888		0.981	0.0110309		0.907	0.8673		0.88715	0.0280721
L20	1.0121	1.0353	0.9189	0.9888	0.0616082		0.9071	0.9224	0.8881	0.905867	0.0171832
L3	0.9649	1.0048	0.9429	0.9709	0.0313604		0.9364	0.9019	0.8944	0.9109	0.0223998
L19	1.0204	0.9629	1.0281	1.0038	0.0356213		0.94	0.8735	0.9459	0.9198	0.0402053
L11	1.0233	0.9481	0.9511	0.9742	0.0425952		0.9653	0.9039	0.9446	0.937933	0.0312382
L18	0.9576	1.0017		0.9797	0.031207		0.955	0.9776		0.9663	0.0159806
L4	1.0179	1.0589	0.9567	1.0112	0.0514626		0.9774	1.0211	0.9146	0.971033	0.0535347
L1	0.9952	0.9977	1.0137	1.0022	0.0100491		0.9803	0.9981	1.0144	0.9976	0.0170555
L5	1.0395	0.9597	1.0304	1.0099	0.0436528		1.0147	1.0325	0.9461	0.997767	0.0456212
L22	0.9831	1.1096		1.0463	0.0894726		0.9944	1.0163		1.00535	0.0154856
L24	1.0305	1.008	1.0908	1.0431	0.042809		1.0057	1.0559	1.0042	1.02193	0.0294256
L15	0.9413	0.9884	0.9715	0.9671	0.0238398		1.0091	1.1347	1.0956	1.0798	0.0642734
L2	1.0812	1.0495	1.0605	1.0637	0.0161069		1.1035	1.1261	1.1017	1.11043	0.0135975
L17	1.3451	1.262	1.4033	1.3368	0.0710284		1.3758	1.363	1.5434	1.4274	0.100663

## Sheet: whole cell proteome, RP ratio
Normalized massacre output for ribosomal proteins in whole cell lysate
protein	wt19	d37	d19	wt19_std	d37_std	d19_std
RL1	0.995598	1.02222	0.988285	0.0341975	0.0656154	0.120723
RL10	1.00011	0.951301	0.965388	0.0116353	0.012037	0.0265346
RL11	1.03256	1.0388	0.984707	0.0186515	0.0187112	0.0253061
RL13	1.01366	1.03077	1.07714	0.0598741	0.0509608	0.0154718
RL14	0.993075	1.05181	1.0656	0.0148047	0.0339195	0.013739
RL15	1.0036	1.00548	1.02812	0.0347281	0.0248956	0.00678986
RL16	0.999947	0.981349	0.998354	0.0205647	0.0226609	0.00858164
RL17	0.991138	1.0881	1.09636	0.0145009	0.0204863	0.00923974
RL18	1.0939	1.00046	1.08431	0.0986337
RL19	0.994044	1.00911	1.07286	0.0601731	0.0368309	0.0102922
RL2	0.981754	1.00059	0.974257	0.0501942	0.0358976	0.0409135
RL20	1.01323	1.02388	0.953088	0.0136472	0.0216514	0.0176679
RL21	1.00027	1.02169	0.981827	0.0893051	0.0510718	0.00801587
RL22	1.02276	0.986838	0.977986	0.0150029	0.0258374	0.0194021
RL23	1.07216	1.03045	1.00921
RL24	0.97256	1.03335	1.12306	0.0286236	0.0463014	0.0504287
RL25	1.0062	1.03756	1.07614	0.0818013	0.0138273	0.010998
RL27	0.977295	0.963882	0.954823	0.01761	0.0474888	0.0224547
RL28	0.992094	1.0243	1.20615	0.0105206	0.00477501	0.00906307
RL29	0.988921	1.01737	0.976427	0.0257773	0.0285359	0.0293177
RL3	1.00236	1.0111	0.981034	0.00871024	0.0194515	0.00480466
RL30	0.995754	0.988615	1.05087	0.0464677	0.0133783	0.00593066
RL31	0.975654	1.04405	1.13317	0.00428052		0.0113091
RL32	1.1159	0.958256	0.981492			0.0835095
RL33	1.05093	1.01231	0.998998
RL4	1.00591	1.03871	0.984968	0.0123525	0.0637338	0.0110736
RL5	1.03397	1.04578	1.01752	0.0264467	0.024543	0.0289461
RL6	0.949006	0.980631	1.01113	0.199097	0.0495784	0.0454322
RL7	1.02272	0.954541	1.04886	0.00989707	0.0405142	0.00871928
RL9	0.976919	1.04004	1.12646	0.0440461	0.0318711	0.0247318
RS1	1.006	0.999397	0.957897	0.057545	0.0411834	0.0486393
RS10	1.00947	1.05643	0.991229	0.0180505	0.0124766	0.0213655
RS11	0.965561	0.99586	0.995208	0.064741	0.0432595	0.0406325
RS12	0.962564	0.995252	0.973859	0.0319699	0.028489	0.0317626
RS13	1.01562	1.01793	1.02098	0.0388428	0.00930883	0.0197229
RS14	1.01592	0.990638	0.981177	0.00017077		0.0273646
RS15	0.926278	0.796927	0.845449
RS16	0.99068	0.961429	1.08204	0.0889341	0.0572426	0.0432457
RS17	1.12184	1.05764	0.995677	0.0260512	0.0320912
RS18	1.0019	1.03714	1.09944	0.147132	0.0597668	0.0407564
RS19	0.991299	0.999594	0.990943	0.00382472	0.0168164	0.033138
RS2	1.01575	1.02012	0.963114	0.0278644	0.0394762	0.0341165
RS20	0.935901	1.01237	1.07009	0.0740305	0.0461374	0.0242707
RS21	1.00458	0.984073	0.906365	0.0146124	0.0300974	0.0149588
RS3	1.00111	0.983945	1.00118	0.0200685	0.0385036	0.0249829
RS4	0.979123	0.951886	0.985956	0.0232813	0.0398039	0.0401358
RS5	0.990684	0.996219	1.08715	0.0775664	0.0975301	0.0106687
RS6	1.02791	0.953916	1.03432	0.0589341	0.0690246	0.0449736
RS7	0.999222	0.992978	1.04028	0.0410118	0.052733	0.0340338
RS8	1.04257	1.03016	1.06035	0.0329566	0.0519104	0.0523905
RS9	0.99987	0.982564	1.03391	0.113941	0.0236342	0.02791
